# Supplementary material for: Estrogenic Endocrine Disrupting Chemicals Influencing NRF1 Regulated Gene Networks in the Development of Complex Human Brain Diseases
Source: Int J Mol Sci. 2016 Dec 13;17(12):2086. doi: 10.3390/ijms17122086 (PMC5187886; doi:10.3390/ijms17122086)
Supplement: Supplementary file 1 [file ijms-17-02086-s001.zip]

Archive with 3 entries (2 files):
- ijms-160503-Supplementary Materials/
- ijms-160503-Supplementary Materials/ijms-160503 suppl.pdf
- ijms-160503-Supplementary Materials/ijms-160503 Table S1 .xlsx
