# Supplementary material for: Estrogenic Endocrine Disrupting Chemicals Influencing NRF1 Regulated Gene Networks in the Development of Complex Human Brain Diseases
Source: Int J Mol Sci. 2016 Dec 13;17(12):2086. doi: 10.3390/ijms17122086 (PMC5187886; doi:10.3390/ijms17122086)
Supplement: Supplementary file 1 [file ijms-17-02086-s001.zip › ijms-160503-Supplementary Materials/ijms-160503 Table S1 .xlsx]

## Sheet: Sheet1
Neural NRF1 Target Genes (2463)		NRF1 Target Genes interacting with 17 beta Estradiol (724 )		GENES THAT INTERACT WITH ethinyl estradiol (800 genes)		E2 responsive and ethinyl estradiol responsive NRF1 target genes (331 genes)	GENES THAT INTERACT WITH bisphenol-A (2113 genes)		E2 and bisphenol-A responsive NRF1 target genes (673 genes)	GENES THAT INTERACT WITH polychlorinated biphenyls (85 genes)		E2 and PCB responsive NRF1 target genes (53 genes)	GENES THAT INTERACT WITH Dibutyl Phthalate (756 genes)	E2 and Dibutyl Phthalate responsive NRF1 target genes (309 genes)	GENES THAT INTERACT WITH diethylhexyl phthalate (149 genes)	E2 and diethylhexyl phthalate responsive NRF1 target genes (86 genes)	GENES THAT INTERACT WITH cadmium (263 genes)	E2 and cadmium responsive NRF1 target genes (143 genes)	GENES THAT INTERACT WITH arsenic (520 genes)	E2 and arsenic responsive NRF1 target genes (190 genes )	GENES THAT INTERACT WITH manganese (50 genes)	E2 and manganese responsive NRF1 target genes (30 genes)				NRF1 Target Genes interacting with 17 beta Estradiol (724 )		GENES THAT INTERACT WITH ethinyl estradiol (800 genes)		E2 responsive and ethinyl estradiol responsive NRF1 target genes (331 genes)	GENES THAT INTERACT WITH bisphenol-A (2113 genes)		E2 and bisphenol-A responsive NRF1 target genes (673 genes)	GENES THAT INTERACT WITH polychlorinated biphenyls (85 genes)		E2 and PCB responsive NRF1 target genes (53 genes)	GENES THAT INTERACT WITH Dibutyl Phthalate (756 genes)	E2 and Dibutyl Phthalate responsive NRF1 target genes (309 genes)	GENES THAT INTERACT WITH diethylhexyl phthalate (149 genes)	E2 and diethylhexyl phthalate responsive NRF1 target genes (86 genes)	GENES THAT INTERACT WITH cadmium (263 genes)	E2 and cadmium responsive NRF1 target genes (143 genes)	GENES THAT INTERACT WITH arsenic (520 genes)	E2 and arsenic responsive NRF1 target genes (190 genes )	GENES THAT INTERACT WITH manganese (50 genes)	E2 and manganese responsive NRF1 target genes (30 genes)
A1BG		A1BG	A1BG	A1BG	A1BG	A1BG	A1BG	A1BG	A1BG	A1BG	A1BG	A1BG	A1BG	A1BG	A1BG	A1BG	A1BG	A1BG	A1BG	A1BG	A1BG	A1BG				ABCA3		A1BG		ABI1	A1BG		ABCA3	ARAF		ARAF	AATF	ACADM	ACADM	ACADM	A1BG	ACADM	ABCA3	ABCA3	ACAT2	ARHGDIA
AARSD1		AARSD1	AARSD1	AARSD1	AARSD1	AARSD1	AARSD1	AARSD1	AARSD1	AARSD1	AARSD1	AARSD1	AARSD1	AARSD1	AARSD1	AARSD1	AARSD1	AARSD1	AARSD1	AARSD1	AARSD1	AARSD1				ABCD3		AATF		ACADM	AARSD1		ABCD3	ARHGEF10		ARL3	ABCB10	ADCY9	ACAP3	AKT2	ACADM	AIFM1	ABHD14A	ABLIM2	ARHGDIA	ATM
AATF		AATF	AATF	AATF	AATF	AATF	AATF	AATF	AATF	AATF	AATF	AATF	AATF	AATF	AATF	AATF	AATF	AATF	AATF	AATF	AATF	AATF				ABI1		ABCB10		ACYP2	AATF		ABI1	ARL3		AURKA	ABCF1	ADI1	ACAT2	ALAS1	ACP1	AKIRIN2	ABLIM2	ADCY9	ATM	BUB1
ABCA3		ABCA3	ABCA3	ABCA3	ABCA3	ABCA3	ABCA3	ABCA3	ABCA3	ABCA3	ABCA3	ABCA3	ABCA3	ABCA3	ABCA3	ABCA3	ABCA3	ABCA3	ABCA3	ABCA3	ABCA3	ABCA3				ABLIM2		ABCF1		ADCY9	ABCA3		ABLIM2	AURKA		AURKB	ABHD14A	ADIPOR2	ACOT13	ALDOA	AIFM1	ALDOA	ACAD9	ADIPOR2	BNIP3	CKS2
ABCB10		ABCB10	ABCB10	ABCB10	ABCB10	ABCB10	ABCB10	ABCB10	ABCB10	ABCB10	ABCB10	ABCB10	ABCB10	ABCB10	ABCB10	ABCB10	ABCB10	ABCB10	ABCB10	ABCB10	ABCB10	ABCB10				ACADM		ABCF3		ADIPOR2	ABCB10		ACADM	AURKB		BASP1	ACAD9	AKIP1	ACTB	ANAPC11	AKIRIN2	ANLN	ACTB	ALDOA	BUB1	COMMD8
ABCD3		ABCD3	ABCD3	ABCD3	ABCD3	ABCD3	ABCD3	ABCD3	ABCD3	ABCD3	ABCD3	ABCD3	ABCD3	ABCD3	ABCD3	ABCD3	ABCD3	ABCD3	ABCD3	ABCD3	ABCD3	ABCD3				ACYP2		ABHD14A		AGPAT5	ABCD3		ACYP2	BASP1		CASP2	ACADM	AKR7A2	AKAP17A	BCAT2	ALDOA	ARHGDIA	ADAM10	ANAPC16	CKS2	CREB1
ABCF1		ABCF1	ABCF1	ABCF1	ABCF1	ABCF1	ABCF1	ABCF1	ABCF1	ABCF1	ABCF1	ABCF1	ABCF1	ABCF1	ABCF1	ABCF1	ABCF1	ABCF1	ABCF1	ABCF1	ABCF1	ABCF1				ADCY9		ABI1		AIFM1	ABCF1		ADCY9	BCL10		CDC42	ACAP3	ALAS1	AKT2	BSG	ALYREF	ASH1L	ADCK5	APBB3	COMMD8	CYCS
ABCF3		ABCF3	ABCF3	ABCF3	ABCF3	ABCF3	ABCF3	ABCF3	ABCF3	ABCF3	ABCF3	ABCF3	ABCF3	ABCF3	ABCF3	ABCF3	ABCF3	ABCF3	ABCF3	ABCF3	ABCF3	ABCF3				ADI1		ACAD9		AKT2	ABHD14A		ADI1	C18ORF54		CDK1	ACAT2	ALDOA	ALAS1	CBX2	ANLN	AUH	ADCY9	ARPC2	CREB1	DDAH1
ABHD14A		ABHD14A	ABHD14A	ABHD14A	ABHD14A	ABHD14A	ABHD14A	ABHD14A	ABHD14A	ABHD14A	ABHD14A	ABHD14A	ABHD14A	ABHD14A	ABHD14A	ABHD14A	ABHD14A	ABHD14A	ABHD14A	ABHD14A	ABHD14A	ABHD14A				ADIPOR2		ACADM		AKTIP	ABHD18		ADIPOR2	CASP2		CDK2AP2	ACD	AMACR	ALDOA	CCNB1	ANXA5	AURKA	ADIPOR2	ATF7IP	CYCS	DDIT3
ABHD18		ABHD18	ABHD18	ABHD18	ABHD18	ABHD18	ABHD18	ABHD18	ABHD18	ABHD18	ABHD18	ABHD18	ABHD18	ABHD18	ABHD18	ABHD18	ABHD18	ABHD18	ABHD18	ABHD18	ABHD18	ABHD18				ADM5		ACAT2		ALAS1	ABHD5		AGPAT5	CCNF		CDT1	ACOT13	ANAPC1	AMZ2	CCNE1	ARF1	BCAT1	AGPAT1	ATM	CYHR1	DNAH14
ABHD5		ABHD5	ABHD5	ABHD5	ABHD5	ABHD5	ABHD5	ABHD5	ABHD5	ABHD5	ABHD5	ABHD5	ABHD5	ABHD5	ABHD5	ABHD5	ABHD5	ABHD5	ABHD5	ABHD5	ABHD5	ABHD5				AGPAT5		ACOT13		ALDOA	ABI1		AIFM1	CDC42		CENPN	ACP1	ANAPC11	ANAPC11	CCT3	ARHGDIA	BUB1	AKAP8	ATP11A	DDAH1	ENO1
ABI1		ABI1	ABI1	ABI1	ABI1	ABI1	ABI1	ABI1	ABI1	ABI1	ABI1	ABI1	ABI1	ABI1	ABI1	ABI1	ABI1	ABI1	ABI1	ABI1	ABI1	ABI1				AIFM1		ACP1		ANAPC1	ABLIM2		AKAP8L	CDK1		CIRBP	ACTB	ANAPC16	ARMCX2	CCT6A	ASH1L	CACYBP	ALDOA	AURKA	DDIT3	EPHX1
ABLIM2		ABLIM2	ABLIM2	ABLIM2	ABLIM2	ABLIM2	ABLIM2	ABLIM2	ABLIM2	ABLIM2	ABLIM2	ABLIM2	ABLIM2	ABLIM2	ABLIM2	ABLIM2	ABLIM2	ABLIM2	ABLIM2	ABLIM2	ABLIM2	ABLIM2				AKAP8L		ACTB		ANAPC11	ACAD9		AKIP1	CDK2AP2		CKS1B	ACTN4	ANKRD37	ARRB2	CDC34	ATAT1	CCNB1	ANAPC16	B3GNTL1	DLD	ERCC2
ACAD9		ACAD9	ACAD9	ACAD9	ACAD9	ACAD9	ACAD9	ACAD9	ACAD9	ACAD9	ACAD9	ACAD9	ACAD9	ACAD9	ACAD9	ACAD9	ACAD9	ACAD9	ACAD9	ACAD9	ACAD9	ACAD9				AKIP1		ACTN4		ANLN	ACADM		AKIRIN2	CDKAL1		CTPS1	ADCK5	APITD1	ATG7	CDV3	ATXN7L3B	CCNE1	ANAPC7	BTBD3	DNAH14	ERCC6L
ACADM		ACADM	ACADM	ACADM	ACADM	ACADM	ACADM	ACADM	ACADM	ACADM	ACADM	ACADM	ACADM	ACADM	ACADM	ACADM	ACADM	ACADM	ACADM	ACADM	ACADM	ACADM				AKIRIN2		ACTR1A		AP1S1	ACAP3		AKR7A2	CDT1		DAD1	ADCY9	ARF4	BCAT2	CEP85	AUH	CCNT2	APBB3	BTBD7	ENO1	ERICH1
ACAP3		ACAP3	ACAP3	ACAP3	ACAP3	ACAP3	ACAP3	ACAP3	ACAP3	ACAP3	ACAP3	ACAP3	ACAP3	ACAP3	ACAP3	ACAP3	ACAP3	ACAP3	ACAP3	ACAP3	ACAP3	ACAP3				AKR7A2		ACTR8		APBB2	ACAT2		AKT2	CENPN		DNAJB9	ADI1	ARHGDIA	BROX	CNKSR3	AURKA	CDC42	APC2	BYSL	EPHX1	GSR
ACAT2		ACAT2	ACAT2	ACAT2	ACAT2	ACAT2	ACAT2	ACAT2	ACAT2	ACAT2	ACAT2	ACAT2	ACAT2	ACAT2	ACAT2	ACAT2	ACAT2	ACAT2	ACAT2	ACAT2	ACAT2	ACAT2				AKT2		ACYP2		APBB3	ACD		AKTIP	CHTF18		DNMT1	ADIPOR2	ARPC2	BSG	CYCS	BAG1	CDCA2	APLF	CASP2	ERCC2	HSPA8
ACD		ACD	ACD	ACD	ACD	ACD	ACD	ACD	ACD	ACD	ACD	ACD	ACD	ACD	ACD	ACD	ACD	ACD	ACD	ACD	ACD	ACD				AKTIP		ADCK5		ARAF	ACIN1		ALAS1	CIRBP		DTYMK	AIP	ARPC5	CASZ1	DLGAP4	BCAT1	CDK1	APOLD1	CBFB	ERCC6L	MAGED2
ACIN1		ACIN1	ACIN1	ACIN1	ACIN1	ACIN1	ACIN1	ACIN1	ACIN1	ACIN1	ACIN1	ACIN1	ACIN1	ACIN1	ACIN1	ACIN1	ACIN1	ACIN1	ACIN1	ACIN1	ACIN1	ACIN1				ALAS1		ADCY9		ARF4	ACOT13		ALDOA	CKS1B		EEF1D	AKAP17A	ATF5	CBX2	DNAJB9	BNIP3	CDK2AP2	ARF1	CCNB1	ERICH1	MCM4
ACOT13		ACOT13	ACOT13	ACOT13	ACOT13	ACOT13	ACOT13	ACOT13	ACOT13	ACOT13	ACOT13	ACOT13	ACOT13	ACOT13	ACOT13	ACOT13	ACOT13	ACOT13	ACOT13	ACOT13	ACOT13	ACOT13				ALDOA		ADIPOR2		ARL3	ACP1		AMACR	CNTLN		EIF2S2	AKIP1	ATM	CCNB1	DNMT1	BTF3	CDKN2B	ARHGEF10	CCNE1	GSR	NAMPT
ACP1		ACP1	ACP1	ACP1	ACP1	ACP1	ACP1	ACP1	ACP1	ACP1	ACP1	ACP1	ACP1	ACP1	ACP1	ACP1	ACP1	ACP1	ACP1	ACP1	ACP1	ACP1				AMACR		AGPAT5		ARPC2	ACTB		ANAPC1	CTPS1		EPHX1	AKR7A2	ATP5O	CCNE1	DPY30	BUB1	CIRBP	ARHGEF18	CD27	HSPA8	P4HB
ACTB		ACTB	ACTB	ACTB	ACTB	ACTB	ACTB	ACTB	ACTB	ACTB	ACTB	ACTB	ACTB	ACTB	ACTB	ACTB	ACTB	ACTB	ACTB	ACTB	ACTB	ACTB				ANAPC1		AIFM1		ARPC5	ACTN4		ANAPC11	DAD1		FBXO5	ALAS1	AURKB	CCT3	DPYSL2	CACYBP	CKS1B	ARPC2	CDC42	IPO11	PPM1D
ACTN4		ACTN4	ACTN4	ACTN4	ACTN4	ACTN4	ACTN4	ACTN4	ACTN4	ACTN4	ACTN4	ACTN4	ACTN4	ACTN4	ACTN4	ACTN4	ACTN4	ACTN4	ACTN4	ACTN4	ACTN4	ACTN4				ANAPC11		AKAP8		ATF5	ACTR1A		ANAPC16	DIDO1		FCHO2	ALDH16A1	BAG4	CCT6A	DYNLL1	CAPZA2	CLEC11A	ARSB	CDK1	MAGED2	PVR
ACTR1A		ACTR1A	ACTR1A	ACTR1A	ACTR1A	ACTR1A	ACTR1A	ACTR1A	ACTR1A	ACTR1A	ACTR1A	ACTR1A	ACTR1A	ACTR1A	ACTR1A	ACTR1A	ACTR1A	ACTR1A	ACTR1A	ACTR1A	ACTR1A	ACTR1A				ANAPC16		AKT2		ATP5O	ACTR8		ANKRD37	DNAJB9		HNRNPU	ALDOA	BASP1	CDC34	EIF4G1	CCDC96	COX5B	ASB7	CDKN2B	MAP3K14	RELA
ACTR8		ACTR8	ACTR8	ACTR8	ACTR8	ACTR8	ACTR8	ACTR8	ACTR8	ACTR8	ACTR8	ACTR8	ACTR8	ACTR8	ACTR8	ACTR8	ACTR8	ACTR8	ACTR8	ACTR8	ACTR8	ACTR8				ANKRD37		AKTIP		AURKB	ACYP2		ANLN	DNMT1		HSPD1	ALG8	BCAT1	CDV3	EPHX1	CCDC97	COX6C	ASB8	CDKN2D	MCM4	RNF145
ACYP2		ACYP2	ACYP2	ACYP2	ACYP2	ACYP2	ACYP2	ACYP2	ACYP2	ACYP2	ACYP2	ACYP2	ACYP2	ACYP2	ACYP2	ACYP2	ACYP2	ACYP2	ACYP2	ACYP2	ACYP2	ACYP2				ANLN		ALAS1		B3GNTL1	ADAM10		AP1S1	DTYMK		KIF4A	ALKBH4	BCAT2	CEP85	ERCC6	CCNB1	CREB1	ATAD3B	CHORDC1	NAMPT	SCN3B
ADAM10		ADAM10	ADAM10	ADAM10	ADAM10	ADAM10	ADAM10	ADAM10	ADAM10	ADAM10	ADAM10	ADAM10	ADAM10	ADAM10	ADAM10	ADAM10	ADAM10	ADAM10	ADAM10	ADAM10	ADAM10	ADAM10				AP1S1		ALDOA		BCAT1	ADAT3		APBB2	EEF1D		MACF1	AMACR	BOP1	CNKSR3	ESRRA	CCNE1	CREM	ATF7IP	CNOT1	NOTCH4	SLC39A14
ADAMTS13		ADAMTS13	ADAMTS13	ADAMTS13	ADAMTS13	ADAMTS13	ADAMTS13	ADAMTS13	ADAMTS13	ADAMTS13	ADAMTS13	ADAMTS13	ADAMTS13	ADAMTS13	ADAMTS13	ADAMTS13	ADAMTS13	ADAMTS13	ADAMTS13	ADAMTS13	ADAMTS13	ADAMTS13				APBB2		AMZ2		BCL6B	ADCK3		ARAF	EIF2S2		MCM2	AMZ2	BSG	CSAD	ETV5	CCNF	CTBP1	ATG10	CNST	P4HB	SMIM14
ADAT3		ADAT3	ADAT3	ADAT3	ADAT3	ADAT3	ADAT3	ADAT3	ADAT3	ADAT3	ADAT3	ADAT3	ADAT3	ADAT3	ADAT3	ADAT3	ADAT3	ADAT3	ADAT3	ADAT3	ADAT3	ADAT3				APBB3		ANAPC1		BOP1	ADCK5		ARF4	EPHX1		MCM6	ANAPC1	CBFB	CYCS	FAM102A	CCNT2	CTSD	ATG2A	COX6A2	PARK2	SPTAN1
ADCK3		ADCK3	ADCK3	ADCK3	ADCK3	ADCK3	ADCK3	ADCK3	ADCK3	ADCK3	ADCK3	ADCK3	ADCK3	ADCK3	ADCK3	ADCK3	ADCK3	ADCK3	ADCK3	ADCK3	ADCK3	ADCK3				APITD1		ANAPC11		BSG	ADCY9		ARHGDIA	FAM98A		P4HB	ANAPC11	CBR1	DBI	FASN	CCT5	CYB5R4	ATG7	CREB1	PARK7	SRC
ADCK5		ADCK5	ADCK5	ADCK5	ADCK5	ADCK5	ADCK5	ADCK5	ADCK5	ADCK5	ADCK5	ADCK5	ADCK5	ADCK5	ADCK5	ADCK5	ADCK5	ADCK5	ADCK5	ADCK5	ADCK5	ADCK5				ARAF		ANAPC7		BUB1	ADI1		ARHGEF39	FANCA		PCNA	ANAPC16	CCNB1	DECR2	FDPS	CD274	CYCS	ATM	CREM	PPM1D
ADCY9		ADCY9	ADCY9	ADCY9	ADCY9	ADCY9	ADCY9	ADCY9	ADCY9	ADCY9	ADCY9	ADCY9	ADCY9	ADCY9	ADCY9	ADCY9	ADCY9	ADCY9	ADCY9	ADCY9	ADCY9	ADCY9				ARF4		ANGEL2		BYSL	ADIPOR2		ARL3	FBXO5		PLK4	ANKRD37	CCNE1	DLGAP4	G3BP2	CD47	DDIT3	ATP11A	CTBP1	PSMA3
ADI1		ADI1	ADI1	ADI1	ADI1	ADI1	ADI1	ADI1	ADI1	ADI1	ADI1	ADI1	ADI1	ADI1	ADI1	ADI1	ADI1	ADI1	ADI1	ADI1	ADI1	ADI1				ARHGDIA		ANLN		CACYBP	AEBP2		ARPC2	FCHO2		PPIA	ANXA5	CCNT2	DNAJB9	GABRB1	CDC42	DEDD2	ATP6V0D1	CTSD	PSMA4
ADIPOR2		ADIPOR2	ADIPOR2	ADIPOR2	ADIPOR2	ADIPOR2	ADIPOR2	ADIPOR2	ADIPOR2	ADIPOR2	ADIPOR2	ADIPOR2	ADIPOR2	ADIPOR2	ADIPOR2	ADIPOR2	ADIPOR2	ADIPOR2	ADIPOR2	ADIPOR2	ADIPOR2	ADIPOR2				ARHGEF39		ANXA5		CANT1	AFG3L2		ARPC5	GABRB2		PPM1F	APC2	CCT3	DNMT1	GRPEL2	CDCA2	DNAJB6	AURKA	CYCS	PVR
ADM5		ADM5	ADM5	ADM5	ADM5	ADM5	ADM5	ADM5	ADM5	ADM5	ADM5	ADM5	ADM5	ADM5	ADM5	ADM5	ADM5	ADM5	ADM5	ADM5	ADM5	ADM5				ARL3		AP1M1		CASP2	AFTPH		ASH1L	GNPTAB		PPM1K	APITD1	CD99L2	DPY30	GSR	CDK1	DNAJB9	B3GNTL1	DDIT3	RAB23
AEBP2		AEBP2	AEBP2	AEBP2	AEBP2	AEBP2	AEBP2	AEBP2	AEBP2	AEBP2	AEBP2	AEBP2	AEBP2	AEBP2	AEBP2	AEBP2	AEBP2	AEBP2	AEBP2	AEBP2	AEBP2	AEBP2				ARPC2		AP1S1		CBFB	AGPAT1		ASTN2	HNRNPU		PRC1	APLF	CDC7	DPYSL2	GSTK1	CDK2AP2	DNMT1	B9D2	DDX10	REEP4
AFG3L2		AFG3L2	AFG3L2	AFG3L2	AFG3L2	AFG3L2	AFG3L2	AFG3L2	AFG3L2	AFG3L2	AFG3L2	AFG3L2	AFG3L2	AFG3L2	AFG3L2	AFG3L2	AFG3L2	AFG3L2	AFG3L2	AFG3L2	AFG3L2	AFG3L2				ARPC5		AP2M1		CBR1	AGPAT5		ATF5	HSPD1		PRRT2	APOA1BP	CDCA2	DYNLL1	GSTM3	CDKN2B	DST	BBS9	DDX27	RELA
AFTPH		AFTPH	AFTPH	AFTPH	AFTPH	AFTPH	AFTPH	AFTPH	AFTPH	AFTPH	AFTPH	AFTPH	AFTPH	AFTPH	AFTPH	AFTPH	AFTPH	AFTPH	AFTPH	AFTPH	AFTPH	AFTPH				ASH1L		AP3B1		CBX1	AIFM1		ATF7IP	KEAP1		RAF1	ARF4	CDK1	EIF4G1	HDAC2	CHD2	DTYMK	BCAR1	DLGAP4	RNF145
AGPAT1		AGPAT1	AGPAT1	AGPAT1	AGPAT1	AGPAT1	AGPAT1	AGPAT1	AGPAT1	AGPAT1	AGPAT1	AGPAT1	AGPAT1	AGPAT1	AGPAT1	AGPAT1	AGPAT1	AGPAT1	AGPAT1	AGPAT1	AGPAT1	AGPAT1				ASTN2		APBA3		CCNB1	AIMP2		ATM	KIF3A		RBKS	ARF6	CDK2AP2	ENTPD5	HDAC4	CIRBP	E2F1	BCL10	DLL3	SCN3B
AGPAT5		AGPAT5	AGPAT5	AGPAT5	AGPAT5	AGPAT5	AGPAT5	AGPAT5	AGPAT5	AGPAT5	AGPAT5	AGPAT5	AGPAT5	AGPAT5	AGPAT5	AGPAT5	AGPAT5	AGPAT5	AGPAT5	AGPAT5	AGPAT5	AGPAT5				ATF5		APBB2		CCNE1	AIP		ATP11A	KIF4A		SDCBP	ARHGDIA	CDKN2D	EPHX1	HSD17B4	CISD2	EEF1A1	BCL2L12	DNAJC5	SDCBP2
AIFM1		AIFM1	AIFM1	AIFM1	AIFM1	AIFM1	AIFM1	AIFM1	AIFM1	AIFM1	AIFM1	AIFM1	AIFM1	AIFM1	AIFM1	AIFM1	AIFM1	AIFM1	AIFM1	AIFM1	AIFM1	AIFM1				ATF7IP		APBB3		CCNG2	AK3		ATP5O	LENG8		SFXN2	ARHGEF10	CDT1	ERCC6	HSDL2	CKS1B	EEF1D	BCL7B	DNMT1	SEH1L
AIMP2		AIMP2	AIMP2	AIMP2	AIMP2	AIMP2	AIMP2	AIMP2	AIMP2	AIMP2	AIMP2	AIMP2	AIMP2	AIMP2	AIMP2	AIMP2	AIMP2	AIMP2	AIMP2	AIMP2	AIMP2	AIMP2				ATM		APEX2		CCT3	AKAP17A		AURKA	MACF1		SGMS1	ARHGEF18	CDV3	ERP29	HSP90AA1	CLEC11A	EEF1G	BLOC1S2	E2F1	SLC39A14
AIP		AIP	AIP	AIP	AIP	AIP	AIP	AIP	AIP	AIP	AIP	AIP	AIP	AIP	AIP	AIP	AIP	AIP	AIP	AIP	AIP	AIP				ATP11A		APRT		CCT6A	AKAP8		AURKB	MCM2		SMC4	ARL2BP	CENPN	ESRRA	HSPA4L	COX15	EIF5A	BORCS7	E2F6	SMIM14
AK3		AK3	AK3	AK3	AK3	AK3	AK3	AK3	AK3	AK3	AK3	AK3	AK3	AK3	AK3	AK3	AK3	AK3	AK3	AK3	AK3	AK3				ATP5O		ARAF		CCT8	AKAP8L		B3GNTL1	MCM6		SPOCD1	ARL5A	CEP85	ETV5	HSPA8	COX5B	ENO1	BPNT1	EEF1G	SPTAN1
AKAP17A		AKAP17A	AKAP17A	AKAP17A	AKAP17A	AKAP17A	AKAP17A	AKAP17A	AKAP17A	AKAP17A	AKAP17A	AKAP17A	AKAP17A	AKAP17A	AKAP17A	AKAP17A	AKAP17A	AKAP17A	AKAP17A	AKAP17A	AKAP17A	AKAP17A				AUH		ARF1		CD99L2	AKIP1		BAG4	P4HB		TCF25	ARMC2	CHAC2	FAM102A	HSPA9	COX6C	EPHX1	BTBD3	EHD1	SRC
AKAP8		AKAP8	AKAP8	AKAP8	AKAP8	AKAP8	AKAP8	AKAP8	AKAP8	AKAP8	AKAP8	AKAP8	AKAP8	AKAP8	AKAP8	AKAP8	AKAP8	AKAP8	AKAP8	AKAP8	AKAP8	AKAP8				AURKA		ARF4		CDC42	AKIRIN2		BASP1	PCNA		THRA	ARMC6	CISD1	FASN	HSPD1	CREB1	ERRFI1	BTBD7	EHMT1	TFAP2B
AKAP8L		AKAP8L	AKAP8L	AKAP8L	AKAP8L	AKAP8L	AKAP8L	AKAP8L	AKAP8L	AKAP8L	AKAP8L	AKAP8L	AKAP8L	AKAP8L	AKAP8L	AKAP8L	AKAP8L	AKAP8L	AKAP8L	AKAP8L	AKAP8L	AKAP8L				AURKB		ARHGEF18		CDC7	AKR7A2		BCAT1	PEX5L		TMEM38B	ARMCX2	CKS1B	FBXL8	HSPE1	CREM	ETV5	BYSL	EIF5A	TRPM7
AKD1		AKD1	AKD1	AKD1	AKD1	AKD1	AKD1	AKD1	AKD1	AKD1	AKD1	AKD1	AKD1	AKD1	AKD1	AKD1	AKD1	AKD1	AKD1	AKD1	AKD1	AKD1				B3GNTL1		ARL2BP		CDK1	AKT2		BCAT2	PILRB		TNKS2	ARPC1A	CKS2	FBXO21	IRS1	CSAD	EXOSC2	C16ORF87	ENO1	UBE2N
AKIP1		AKIP1	AKIP1	AKIP1	AKIP1	AKIP1	AKIP1	AKIP1	AKIP1	AKIP1	AKIP1	AKIP1	AKIP1	AKIP1	AKIP1	AKIP1	AKIP1	AKIP1	AKIP1	AKIP1	AKIP1	AKIP1				BAG4		ARL3		CDK2AP2	AKTIP		BCL6B	PLK4		TSPAN12	ARPC2	CLASP2	FBXO9	ITGA1	CTBP1	FASN	C17ORF82	ERCC2	VPS13A
AKIRIN2		AKIRIN2	AKIRIN2	AKIRIN2	AKIRIN2	AKIRIN2	AKIRIN2	AKIRIN2	AKIRIN2	AKIRIN2	AKIRIN2	AKIRIN2	AKIRIN2	AKIRIN2	AKIRIN2	AKIRIN2	AKIRIN2	AKIRIN2	AKIRIN2	AKIRIN2	AKIRIN2	AKIRIN2				BASP1		ARMCX2		CDT1	ALAS1		BCL7A	PPIA		UBE2T	ARPC5	CLEC11A	FDPS	KIF18A	CTSD	FBXO5	C19ORF57	ERCC6	ZMYM6
AKR7A2		AKR7A2	AKR7A2	AKR7A2	AKR7A2	AKR7A2	AKR7A2	AKR7A2	AKR7A2	AKR7A2	AKR7A2	AKR7A2	AKR7A2	AKR7A2	AKR7A2	AKR7A2	AKR7A2	AKR7A2	AKR7A2	AKR7A2	AKR7A2	AKR7A2				BCAT1		ARPC1A		CDV3	ALDH16A1		BRD2	PPM1F		UNG	ARRB2	CLIC4	FITM2	LDHA	CYB5R4	FSTL3	C1GALT1C1	ERRFI1
AKT2		AKT2	AKT2	AKT2	AKT2	AKT2	AKT2	AKT2	AKT2	AKT2	AKT2	AKT2	AKT2	AKT2	AKT2	AKT2	AKT2	AKT2	AKT2	AKT2	AKT2	AKT2				BCAT2		ARPC2		CHMP2A	ALDOA		BRK1	PPM1K		ZNF428	ARSB	CNBP	FKBP2	LSS	CYCS	GAA	C1ORF35	ETFB
AKTIP		AKTIP	AKTIP	AKTIP	AKTIP	AKTIP	AKTIP	AKTIP	AKTIP	AKTIP	AKTIP	AKTIP	AKTIP	AKTIP	AKTIP	AKTIP	AKTIP	AKTIP	AKTIP	AKTIP	AKTIP	AKTIP				BCL6B		ARPC5		CHORDC1	ALG12		BSG	PPME1		ZWINT	ASCC1	CNKSR3	FMR1	MAPT	CYHR1	GCLC	C2CD3	ETFDH
ALAS1		ALAS1	ALAS1	ALAS1	ALAS1	ALAS1	ALAS1	ALAS1	ALAS1	ALAS1	ALAS1	ALAS1	ALAS1	ALAS1	ALAS1	ALAS1	ALAS1	ALAS1	ALAS1	ALAS1	ALAS1	ALAS1				BCL7A		ASB8		CIRBP	ALG8		BTBD7	PPP4R2			ATAT1	CNST	G3BP2	MECP2	D2HGDH	GPR37	C6ORF136	EZH2
ALDH16A1		ALDH16A1	ALDH16A1	ALDH16A1	ALDH16A1	ALDH16A1	ALDH16A1	ALDH16A1	ALDH16A1	ALDH16A1	ALDH16A1	ALDH16A1	ALDH16A1	ALDH16A1	ALDH16A1	ALDH16A1	ALDH16A1	ALDH16A1	ALDH16A1	ALDH16A1	ALDH16A1	ALDH16A1				BOP1		ATAD1		CKLF	ALKBH5		BUB1	PRC1			ATF5	COX6A2	GABRB1	MMADHC	DBI	GSR	CASP2	FAM189A1
ALDOA		ALDOA	ALDOA	ALDOA	ALDOA	ALDOA	ALDOA	ALDOA	ALDOA	ALDOA	ALDOA	ALDOA	ALDOA	ALDOA	ALDOA	ALDOA	ALDOA	ALDOA	ALDOA	ALDOA	ALDOA	ALDOA				BRD2		ATAD3A		CKS1B	ALYREF		BYSL	PRRT2			ATG10	CREB1	GNPTG	MMP17	DCAF6	GSS	CASZ1	FAM49B
ALG12		ALG12	ALG12	ALG12	ALG12	ALG12	ALG12	ALG12	ALG12	ALG12	ALG12	ALG12	ALG12	ALG12	ALG12	ALG12	ALG12	ALG12	ALG12	ALG12	ALG12	ALG12				BRK1		ATAD3B		CKS2	AMACR		C16ORF45	RAD23B			ATM	CREM	GPR19	MRPS18B	DDIT3	GSTM3	CBFB	FASN
ALG8		ALG8	ALG8	ALG8	ALG8	ALG8	ALG8	ALG8	ALG8	ALG8	ALG8	ALG8	ALG8	ALG8	ALG8	ALG8	ALG8	ALG8	ALG8	ALG8	ALG8	ALG8				BSG		ATF5		CLEC11A	AMZ2		C4ORF46	RAF1			ATP5I	CSNK1A1	GRPEL2	MSH2	DEDD2	HARS	CBLL1	FBXO31
ALKBH4		ALKBH4	ALKBH4	ALKBH4	ALKBH4	ALKBH4	ALKBH4	ALKBH4	ALKBH4	ALKBH4	ALKBH4	ALKBH4	ALKBH4	ALKBH4	ALKBH4	ALKBH4	ALKBH4	ALKBH4	ALKBH4	ALKBH4	ALKBH4	ALKBH4				BTBD3		ATG7		COPB2	ANAPC1		C4ORF48	RBKS			ATP5O	CTBP1	GSR	NDUFA3	DHDDS	HNRNPA1	CBR4	FCHO2
ALKBH5		ALKBH5	ALKBH5	ALKBH5	ALKBH5	ALKBH5	ALKBH5	ALKBH5	ALKBH5	ALKBH5	ALKBH5	ALKBH5	ALKBH5	ALKBH5	ALKBH5	ALKBH5	ALKBH5	ALKBH5	ALKBH5	ALKBH5	ALKBH5	ALKBH5				BTBD7		ATP5O		COX5B	ANAPC11		CACYBP	RPA1			ATP6V0E2	CTNNA2	GSTK1	NF1	DLD	HNRNPH1	CCDC114	FIGN
ALYREF		ALYREF	ALYREF	ALYREF	ALYREF	ALYREF	ALYREF	ALYREF	ALYREF	ALYREF	ALYREF	ALYREF	ALYREF	ALYREF	ALYREF	ALYREF	ALYREF	ALYREF	ALYREF	ALYREF	ALYREF	ALYREF				BUB1		ATP6V0D1		COX6C	ANAPC13		CANT1	RTKN2			ATP6V1F	CTSD	GSTM3	NPM1	DNAJB6	HSD17B4	CCDC150	FKBPL
AMACR		AMACR	AMACR	AMACR	AMACR	AMACR	AMACR	AMACR	AMACR	AMACR	AMACR	AMACR	AMACR	AMACR	AMACR	AMACR	AMACR	AMACR	AMACR	AMACR	AMACR	AMACR				BYSL		ATP6V0E2		CREB1	ANAPC15		CASK	SAFB			ATPAF2	CYB5A	HDAC2	NR1D1	DNAJB9	HSDL2	CCDC47	FUT8
AMZ2		AMZ2	AMZ2	AMZ2	AMZ2	AMZ2	AMZ2	AMZ2	AMZ2	AMZ2	AMZ2	AMZ2	AMZ2	AMZ2	AMZ2	AMZ2	AMZ2	AMZ2	AMZ2	AMZ2	AMZ2	AMZ2				C16ORF45		ATP6V1D		CRK	ANAPC16		CASP2	SCML1			ATRN	CYCS	HDAC4	ODC1	DNMT1	HSF1	CCDC89	FZR1
ANAPC1		ANAPC1	ANAPC1	ANAPC1	ANAPC1	ANAPC1	ANAPC1	ANAPC1	ANAPC1	ANAPC1	ANAPC1	ANAPC1	ANAPC1	ANAPC1	ANAPC1	ANAPC1	ANAPC1	ANAPC1	ANAPC1	ANAPC1	ANAPC1	ANAPC1				C2ORF76		ATRN		CSK	ANAPC2		CBFB	SDCBP			AURKB	DAAM1	HSD17B4	PAPSS1	DST	HSP90AA1	CCHCR1	GCLC
ANAPC11		ANAPC11	ANAPC11	ANAPC11	ANAPC11	ANAPC11	ANAPC11	ANAPC11	ANAPC11	ANAPC11	ANAPC11	ANAPC11	ANAPC11	ANAPC11	ANAPC11	ANAPC11	ANAPC11	ANAPC11	ANAPC11	ANAPC11	ANAPC11	ANAPC11				C4ORF46		AURKB		CSNK1A1	ANAPC7		CBR1	SFXN2			BAG1	DDAH1	HSDL2	PDCD6	DSTN	HSPA4L	CCNB1	GFOD2
ANAPC13		ANAPC13	ANAPC13	ANAPC13	ANAPC13	ANAPC13	ANAPC13	ANAPC13	ANAPC13	ANAPC13	ANAPC13	ANAPC13	ANAPC13	ANAPC13	ANAPC13	ANAPC13	ANAPC13	ANAPC13	ANAPC13	ANAPC13	ANAPC13	ANAPC13				C4ORF48		AVEN		CTNNA2	ANGEL2		CBX1	SGMS1			BAG4	DDIT3	HSP90AA1	PER1	DTYMK	HSPA8	CCNE1	GLE1
ANAPC15		ANAPC15	ANAPC15	ANAPC15	ANAPC15	ANAPC15	ANAPC15	ANAPC15	ANAPC15	ANAPC15	ANAPC15	ANAPC15	ANAPC15	ANAPC15	ANAPC15	ANAPC15	ANAPC15	ANAPC15	ANAPC15	ANAPC15	ANAPC15	ANAPC15				CACYBP		B3GALNT2		CTPS1	ANGPTL6		CBX2	SMC4			BASP1	DDX27	HSPA4L	PLD1	E2F1	HSPD1	CD27	GSR
ANAPC16		ANAPC16	ANAPC16	ANAPC16	ANAPC16	ANAPC16	ANAPC16	ANAPC16	ANAPC16	ANAPC16	ANAPC16	ANAPC16	ANAPC16	ANAPC16	ANAPC16	ANAPC16	ANAPC16	ANAPC16	ANAPC16	ANAPC16	ANAPC16	ANAPC16				CANT1		B3GNTL1		CTSD	ANKRD13D		CCDC86	SMG6			BCAT1	DDX3X	HSPA8	POLE4	EEF1A1	HSPE1	CD59	GSS
ANAPC2		ANAPC2	ANAPC2	ANAPC2	ANAPC2	ANAPC2	ANAPC2	ANAPC2	ANAPC2	ANAPC2	ANAPC2	ANAPC2	ANAPC2	ANAPC2	ANAPC2	ANAPC2	ANAPC2	ANAPC2	ANAPC2	ANAPC2	ANAPC2	ANAPC2				CASK		B9D1		CYB5A	ANKRD26		CCNB1	SPAG8			BCAT2	DLGAP4	HSPA9	PTPRS	EEF1D	INPP5K	CDC42	GSTM3
ANAPC7		ANAPC7	ANAPC7	ANAPC7	ANAPC7	ANAPC7	ANAPC7	ANAPC7	ANAPC7	ANAPC7	ANAPC7	ANAPC7	ANAPC7	ANAPC7	ANAPC7	ANAPC7	ANAPC7	ANAPC7	ANAPC7	ANAPC7	ANAPC7	ANAPC7				CASP2		BBS2		CYCS	ANKRD31		CCNE1	SPOCD1			BCKDHB	DNAAF1	HSPD1	PYGL	EEF1G	IRS1	CDC42BPB	HAUS3
ANGEL2		ANGEL2	ANGEL2	ANGEL2	ANGEL2	ANGEL2	ANGEL2	ANGEL2	ANGEL2	ANGEL2	ANGEL2	ANGEL2	ANGEL2	ANGEL2	ANGEL2	ANGEL2	ANGEL2	ANGEL2	ANGEL2	ANGEL2	ANGEL2	ANGEL2				CBFB		BCAT1		DAP	ANKRD37		CCNG2	TCF25			BCL10	DNAJB9	HSPE1	RBX1	EID2	KIF4A	CDK1	HDAC4
ANGPTL6		ANGPTL6	ANGPTL6	ANGPTL6	ANGPTL6	ANGPTL6	ANGPTL6	ANGPTL6	ANGPTL6	ANGPTL6	ANGPTL6	ANGPTL6	ANGPTL6	ANGPTL6	ANGPTL6	ANGPTL6	ANGPTL6	ANGPTL6	ANGPTL6	ANGPTL6	ANGPTL6	ANGPTL6				CBR1		BCCIP		DCAF8	ANLN		CCNI	THRA			BCLAF1	DNAJC3	INPP4A	RNF14	EIF2AK1	KLF13	CDK19	HNRNPA1
ANKRD13D		ANKRD13D	ANKRD13D	ANKRD13D	ANKRD13D	ANKRD13D	ANKRD13D	ANKRD13D	ANKRD13D	ANKRD13D	ANKRD13D	ANKRD13D	ANKRD13D	ANKRD13D	ANKRD13D	ANKRD13D	ANKRD13D	ANKRD13D	ANKRD13D	ANKRD13D	ANKRD13D	ANKRD13D				CBX1		BCKDHA		DDAH1	ANXA5		CCNT2	TMEM38B			BLOC1S5	DNMT1	INSIG2	RPL36	EIF4B	LDHA	CDKN2B	HRAS
ANKRD26		ANKRD26	ANKRD26	ANKRD26	ANKRD26	ANKRD26	ANKRD26	ANKRD26	ANKRD26	ANKRD26	ANKRD26	ANKRD26	ANKRD26	ANKRD26	ANKRD26	ANKRD26	ANKRD26	ANKRD26	ANKRD26	ANKRD26	ANKRD26	ANKRD26				CBX2		BCL6B		DDIT3	AP1M1		CCT3	TNKS2			BNIP3	DONSON	IRS1	RPS13	EIF5A	LSM2	CDKN2D	HSD17B4
ANKRD31		ANKRD31	ANKRD31	ANKRD31	ANKRD31	ANKRD31	ANKRD31	ANKRD31	ANKRD31	ANKRD31	ANKRD31	ANKRD31	ANKRD31	ANKRD31	ANKRD31	ANKRD31	ANKRD31	ANKRD31	ANKRD31	ANKRD31	ANKRD31	ANKRD31				CCDC86		BCL7B		DDX27	AP1S1		CCT6A	TRPM7			BOP1	DPY30	ITGA1	RPS6KB1	ENO1	MAD2L1	CDYL	HSP90AA1
ANKRD37		ANKRD37	ANKRD37	ANKRD37	ANKRD37	ANKRD37	ANKRD37	ANKRD37	ANKRD37	ANKRD37	ANKRD37	ANKRD37	ANKRD37	ANKRD37	ANKRD37	ANKRD37	ANKRD37	ANKRD37	ANKRD37	ANKRD37	ANKRD37	ANKRD37				CCNB1		BCLAF1		DESI1	AP2M1		CCT8	TSEN54			BROX	DPYSL2	KIF18A	RUNX2	EPHX1	MAGI1	CEP104	HSPA8
ANLN		ANLN	ANLN	ANLN	ANLN	ANLN	ANLN	ANLN	ANLN	ANLN	ANLN	ANLN	ANLN	ANLN	ANLN	ANLN	ANLN	ANLN	ANLN	ANLN	ANLN	ANLN				CCNE1		BNIP3		DLGAP4	AP3B1		CD27	TSPAN12			BSG	DST	KLHDC3	SCN3B	EPT1	MARS2	CEP250	HSPA9
ANXA5		ANXA5	ANXA5	ANXA5	ANXA5	ANXA5	ANXA5	ANXA5	ANXA5	ANXA5	ANXA5	ANXA5	ANXA5	ANXA5	ANXA5	ANXA5	ANXA5	ANXA5	ANXA5	ANXA5	ANXA5	ANXA5				CCNG2		BOP1		DNAJB6	AP4S1		CD99L2	TXLNA			BTF3	DTYMK	LDHA	SEC61G	ERRFI1	MCM2	CEP63	HSPD1
AP1G2		AP1G2	AP1G2	AP1G2	AP1G2	AP1G2	AP1G2	AP1G2	AP1G2	AP1G2	AP1G2	AP1G2	AP1G2	AP1G2	AP1G2	AP1G2	AP1G2	AP1G2	AP1G2	AP1G2	AP1G2	AP1G2				CCNI		BSG		DNAJC3	APBA3		CDC34	UBE2T			BTRC	EBAG9	LRRC42	SIAH2	ETV5	MCM4	CEP72	IGFBP3
AP1M1		AP1M1	AP1M1	AP1M1	AP1M1	AP1M1	AP1M1	AP1M1	AP1M1	AP1M1	AP1M1	AP1M1	AP1M1	AP1M1	AP1M1	AP1M1	AP1M1	AP1M1	AP1M1	AP1M1	AP1M1	AP1M1				CCNT2		BUB1		DNMT1	APBB2		CDC42	UNG			BUB3	EEF1A1	LSS	SLC37A4	EXOSC2	MCM6	CES4A	INPP5A
AP1S1		AP1S1	AP1S1	AP1S1	AP1S1	AP1S1	AP1S1	AP1S1	AP1S1	AP1S1	AP1S1	AP1S1	AP1S1	AP1S1	AP1S1	AP1S1	AP1S1	AP1S1	AP1S1	AP1S1	AP1S1	AP1S1				CCT3		BYSL		DST	APC		CDC7	VDAC2			C1GALT1C1	EEF1D	MAP3K14	SMAP1	FAM122B	MED20	CHCHD4	IP6K2
AP2M1		AP2M1	AP2M1	AP2M1	AP2M1	AP2M1	AP2M1	AP2M1	AP2M1	AP2M1	AP2M1	AP2M1	AP2M1	AP2M1	AP2M1	AP2M1	AP2M1	AP2M1	AP2M1	AP2M1	AP2M1	AP2M1				CCT6A		C20ORF24		DYNLL1	APC2		CDCA2	ZNF428			C1QBP	EIF1	MAPT	SNX7	FASN	MGST3	CHD2	ITGAE
AP3B1		AP3B1	AP3B1	AP3B1	AP3B1	AP3B1	AP3B1	AP3B1	AP3B1	AP3B1	AP3B1	AP3B1	AP3B1	AP3B1	AP3B1	AP3B1	AP3B1	AP3B1	AP3B1	AP3B1	AP3B1	AP3B1				CCT8		CACYBP		E2F1	APEX2		CDK1	ZNF692			CAB39	EIF2S1	MECP2	SPRY4	FBXL5	MMP17	CHORDC1	JAK2
AP4S1		AP4S1	AP4S1	AP4S1	AP4S1	AP4S1	AP4S1	AP4S1	AP4S1	AP4S1	AP4S1	AP4S1	AP4S1	AP4S1	AP4S1	AP4S1	AP4S1	AP4S1	AP4S1	AP4S1	AP4S1	AP4S1				CD27		CANT1		E2F6	APLF		CDK10	ZSCAN18			CASC5	EIF2S2	MIDN	TPM1	FBXO5	MSH2	CHST12	KANSL1L
AP5S1		AP5S1	AP5S1	AP5S1	AP5S1	AP5S1	AP5S1	AP5S1	AP5S1	AP5S1	AP5S1	AP5S1	AP5S1	AP5S1	AP5S1	AP5S1	AP5S1	AP5S1	AP5S1	AP5S1	AP5S1	AP5S1				CD99L2		CASC5		EEF1A1	APOA1BP		CDK2AP2	ZWINT			CBFB	EIF4E	MMADHC	TUBB4B	FKBP1A	MST1	CIPC	KIF4A
APBA3		APBA3	APBA3	APBA3	APBA3	APBA3	APBA3	APBA3	APBA3	APBA3	APBA3	APBA3	APBA3	APBA3	APBA3	APBA3	APBA3	APBA3	APBA3	APBA3	APBA3	APBA3				CDC34		CASP2		EEF1G	APOLD1		CDKN2B				CBR1	EIF4G1	MMP17	ZWINT	FRMD8	MYH10	CLASP1	KIFC1
APBB2		APBB2	APBB2	APBB2	APBB2	APBB2	APBB2	APBB2	APBB2	APBB2	APBB2	APBB2	APBB2	APBB2	APBB2	APBB2	APBB2	APBB2	APBB2	APBB2	APBB2	APBB2				CDC42		CBFB		EHD1	APRT		CDKN2D				CBR4	ENO1	MRPL54		FSTL3	MYH14	CLN8	KLF13
APBB3		APBB3	APBB3	APBB3	APBB3	APBB3	APBB3	APBB3	APBB3	APBB3	APBB3	APBB3	APBB3	APBB3	APBB3	APBB3	APBB3	APBB3	APBB3	APBB3	APBB3	APBB3				CDC7		CBR1		EIF1	AQP11		CDT1				CBX5	EPHX1	MRPS18B		GAA	NAA38	CLP1	KRR1
APC		APC	APC	APC	APC	APC	APC	APC	APC	APC	APC	APC	APC	APC	APC	APC	APC	APC	APC	APC	APC	APC				CDCA2		CBX1		EIF2S1	ARAF		CDV3				CBY1	EPS8	MSH2		GABPB1	NEK2	CLPTM1L	LAP3
APC2		APC2	APC2	APC2	APC2	APC2	APC2	APC2	APC2	APC2	APC2	APC2	APC2	APC2	APC2	APC2	APC2	APC2	APC2	APC2	APC2	APC2				CDK1		CBX7		EIF2S2	ARF1		CENPN				CCDC12	ERRFI1	MVD		GCLC	NRTN	CNOT1	LDHA
APEX2		APEX2	APEX2	APEX2	APEX2	APEX2	APEX2	APEX2	APEX2	APEX2	APEX2	APEX2	APEX2	APEX2	APEX2	APEX2	APEX2	APEX2	APEX2	APEX2	APEX2	APEX2				CDK10		CBY1		EIF3K	ARF4		CEP170				CCDC28B	ESRRA	NAE1		GDPD1	NUSAP1	CNST	LRRC58
APITD1		APITD1	APITD1	APITD1	APITD1	APITD1	APITD1	APITD1	APITD1	APITD1	APITD1	APITD1	APITD1	APITD1	APITD1	APITD1	APITD1	APITD1	APITD1	APITD1	APITD1	APITD1				CDK2AP2		CCDC43		EIF3L	ARF6		CEP85				CCNB1	ETFB	NDUFA3		GLRX3	OAZ2	COG1	LSM2
APITD1-CORT		APITD1-CORT	APITD1-CORT	APITD1-CORT	APITD1-CORT	APITD1-CORT	APITD1-CORT	APITD1-CORT	APITD1-CORT	APITD1-CORT	APITD1-CORT	APITD1-CORT	APITD1-CORT	APITD1-CORT	APITD1-CORT	APITD1-CORT	APITD1-CORT	APITD1-CORT	APITD1-CORT	APITD1-CORT	APITD1-CORT	APITD1-CORT				CDKN2B		CCNB1		EIF4E	ARFGAP3		CHAC2				CCNE1	ETFDH	NF1		GNAO1	OIP5	COQ2	MACF1
APLF		APLF	APLF	APLF	APLF	APLF	APLF	APLF	APLF	APLF	APLF	APLF	APLF	APLF	APLF	APLF	APLF	APLF	APLF	APLF	APLF	APLF				CDKN2D		CCNE1		EIF5A	ARHGAP44		CHMP2A				CCNF	ETV5	NKTR		GNPDA2	OS9	COX6A2	MAD2L1
APOA1BP		APOA1BP	APOA1BP	APOA1BP	APOA1BP	APOA1BP	APOA1BP	APOA1BP	APOA1BP	APOA1BP	APOA1BP	APOA1BP	APOA1BP	APOA1BP	APOA1BP	APOA1BP	APOA1BP	APOA1BP	APOA1BP	APOA1BP	APOA1BP	APOA1BP				CDT1		CCNF		ENO1	ARHGDIA		CHMP2B				CCNT2	EXOSC2	NOTCH4		GNPTG	PAICS	CPSF3L	MAGI1
APOLD1		APOLD1	APOLD1	APOLD1	APOLD1	APOLD1	APOLD1	APOLD1	APOLD1	APOLD1	APOLD1	APOLD1	APOLD1	APOLD1	APOLD1	APOLD1	APOLD1	APOLD1	APOLD1	APOLD1	APOLD1	APOLD1				CDV3		CCNG2		EPHX1	ARHGEF10		CHMP5				CCT3	EXT2	NPM1		GNS	PELI1	CREB1	MAPK7
APRT		APRT	APRT	APRT	APRT	APRT	APRT	APRT	APRT	APRT	APRT	APRT	APRT	APRT	APRT	APRT	APRT	APRT	APRT	APRT	APRT	APRT				CENPN		CCS		ERCC2	ARHGEF18		CHORDC1				CD320	EZH1	NR1D1		GPR37	PER1	CREM	MAPT
AQP11		AQP11	AQP11	AQP11	AQP11	AQP11	AQP11	AQP11	AQP11	AQP11	AQP11	AQP11	AQP11	AQP11	AQP11	AQP11	AQP11	AQP11	AQP11	AQP11	AQP11	AQP11				CEP170		CCT3		ERRFI1	ARHGEF39		CIRBP				CD47	EZH2	ODC1		GRHPR	PGRMC2	CRTC1	MBD1
ARAF		ARAF	ARAF	ARAF	ARAF	ARAF	ARAF	ARAF	ARAF	ARAF	ARAF	ARAF	ARAF	ARAF	ARAF	ARAF	ARAF	ARAF	ARAF	ARAF	ARAF	ARAF				CEP85		CCT5		ETFDH	ARL10		CISD1				CD59	FADD	ORC4		GSR	PPIA	CSAD	MED18
ARF1		ARF1	ARF1	ARF1	ARF1	ARF1	ARF1	ARF1	ARF1	ARF1	ARF1	ARF1	ARF1	ARF1	ARF1	ARF1	ARF1	ARF1	ARF1	ARF1	ARF1	ARF1				CHAC2		CCT6A		ETV5	ARL13B		CKLF				CD99L2	FAM151B	PAPSS1		GSS	PPIF	CSE1L	MMADHC
ARF4		ARF4	ARF4	ARF4	ARF4	ARF4	ARF4	ARF4	ARF4	ARF4	ARF4	ARF4	ARF4	ARF4	ARF4	ARF4	ARF4	ARF4	ARF4	ARF4	ARF4	ARF4				CHMP2A		CCT8		EXT2	ARL16		CKS1B				CDC7	FAM46C	PARK2		GSTM3	PRC1	CSNK1G2	MMP17
ARF6		ARF6	ARF6	ARF6	ARF6	ARF6	ARF6	ARF6	ARF6	ARF6	ARF6	ARF6	ARF6	ARF6	ARF6	ARF6	ARF6	ARF6	ARF6	ARF6	ARF6	ARF6				CHMP2B		CD320		EZH1	ARL2BP		CKS2				CDCA2	FAM49B	PDCD5		GSTZ1	PTK2	CTBP1	MSH2
ARFGAP3		ARFGAP3	ARFGAP3	ARFGAP3	ARFGAP3	ARFGAP3	ARFGAP3	ARFGAP3	ARFGAP3	ARFGAP3	ARFGAP3	ARFGAP3	ARFGAP3	ARFGAP3	ARFGAP3	ARFGAP3	ARFGAP3	ARFGAP3	ARFGAP3	ARFGAP3	ARFGAP3	ARFGAP3				CHMP5		CD47		EZH2	ARL3		CLASP2				CDK1	FASN	PDCD6		GTF3A	PVR	CTSD	MST1
ARHGAP44		ARHGAP44	ARHGAP44	ARHGAP44	ARHGAP44	ARHGAP44	ARHGAP44	ARHGAP44	ARHGAP44	ARHGAP44	ARHGAP44	ARHGAP44	ARHGAP44	ARHGAP44	ARHGAP44	ARHGAP44	ARHGAP44	ARHGAP44	ARHGAP44	ARHGAP44	ARHGAP44	ARHGAP44				CHORDC1		CD59		FADD	ARL5A		CLEC11A				CDK2AP2	FBL	PDIA5		GTSE1	RAB32	CXXC1	MYH10
ARHGDIA		ARHGDIA	ARHGDIA	ARHGDIA	ARHGDIA	ARHGDIA	ARHGDIA	ARHGDIA	ARHGDIA	ARHGDIA	ARHGDIA	ARHGDIA	ARHGDIA	ARHGDIA	ARHGDIA	ARHGDIA	ARHGDIA	ARHGDIA	ARHGDIA	ARHGDIA	ARHGDIA	ARHGDIA				CIRBP		CD99L2		FAM102A	ARMC2		CLIC4				CDKN2D	FBXO31	PER1		GXYLT1	RAB4A	CYCS	MYH14
ARHGEF10		ARHGEF10	ARHGEF10	ARHGEF10	ARHGEF10	ARHGEF10	ARHGEF10	ARHGEF10	ARHGEF10	ARHGEF10	ARHGEF10	ARHGEF10	ARHGEF10	ARHGEF10	ARHGEF10	ARHGEF10	ARHGEF10	ARHGEF10	ARHGEF10	ARHGEF10	ARHGEF10	ARHGEF10				CISD1		CDC42		FARSB	ARMC6		CMC1				CDPF1	FBXO5	PGLS		HARS	RAC1	CYHR1	MYO1D
ARHGEF18		ARHGEF18	ARHGEF18	ARHGEF18	ARHGEF18	ARHGEF18	ARHGEF18	ARHGEF18	ARHGEF18	ARHGEF18	ARHGEF18	ARHGEF18	ARHGEF18	ARHGEF18	ARHGEF18	ARHGEF18	ARHGEF18	ARHGEF18	ARHGEF18	ARHGEF18	ARHGEF18	ARHGEF18				CKLF		CDC42SE2		FASN	ARMC7		CNBP				CDT1	FBXW5	PI4K2B		HILPDA	RAF1	D2HGDH	NAP1L4
ARHGEF39		ARHGEF39	ARHGEF39	ARHGEF39	ARHGEF39	ARHGEF39	ARHGEF39	ARHGEF39	ARHGEF39	ARHGEF39	ARHGEF39	ARHGEF39	ARHGEF39	ARHGEF39	ARHGEF39	ARHGEF39	ARHGEF39	ARHGEF39	ARHGEF39	ARHGEF39	ARHGEF39	ARHGEF39				CKS1B		CDC7		FAU	ARMCX2		CNKSR3				CDV3	FDPS	PIGP		HINT1	RAN	DAZAP1	NEFH
ARL10		ARL10	ARL10	ARL10	ARL10	ARL10	ARL10	ARL10	ARL10	ARL10	ARL10	ARL10	ARL10	ARL10	ARL10	ARL10	ARL10	ARL10	ARL10	ARL10	ARL10	ARL10				CKS2		CDK1		FBXW5	ARPC1A		CNOT1				CENPN	FIGN	PLD1		HNRNPA1	RASSF1	DCPS	NEGR1
ARL13B		ARL13B	ARL13B	ARL13B	ARL13B	ARL13B	ARL13B	ARL13B	ARL13B	ARL13B	ARL13B	ARL13B	ARL13B	ARL13B	ARL13B	ARL13B	ARL13B	ARL13B	ARL13B	ARL13B	ARL13B	ARL13B				CLASP2		CDK2AP2		FDPS	ARPC2		CNST				CEP250	FZR1	POLE4		HNRNPH1	RELA	DDIT3	NEIL2
ARL16		ARL16	ARL16	ARL16	ARL16	ARL16	ARL16	ARL16	ARL16	ARL16	ARL16	ARL16	ARL16	ARL16	ARL16	ARL16	ARL16	ARL16	ARL16	ARL16	ARL16	ARL16				CLEC11A		CDT1		FKBPL	ARPC5		COMMD8				CEP57L1	G3BP2	POU2F1		HSD17B4	RGS20	DDX10	NEK4
ARL2BP		ARL2BP	ARL2BP	ARL2BP	ARL2BP	ARL2BP	ARL2BP	ARL2BP	ARL2BP	ARL2BP	ARL2BP	ARL2BP	ARL2BP	ARL2BP	ARL2BP	ARL2BP	ARL2BP	ARL2BP	ARL2BP	ARL2BP	ARL2BP	ARL2BP				CLIC4		CDV3		FXYD3	ARRB2		COPB2				CEP85	GABRB1	PPP1R10		HSDL2	RNF19B	DDX11	NF1
ARL3		ARL3	ARL3	ARL3	ARL3	ARL3	ARL3	ARL3	ARL3	ARL3	ARL3	ARL3	ARL3	ARL3	ARL3	ARL3	ARL3	ARL3	ARL3	ARL3	ARL3	ARL3				CMC1		CDYL		FZR1	ARSB		COX5B				CHAC2	GCLC	PPP2R5C		HSF1	ROCK1	DDX27	NPM1
ARL5A		ARL5A	ARL5A	ARL5A	ARL5A	ARL5A	ARL5A	ARL5A	ARL5A	ARL5A	ARL5A	ARL5A	ARL5A	ARL5A	ARL5A	ARL5A	ARL5A	ARL5A	ARL5A	ARL5A	ARL5A	ARL5A				CNBP		CENPI		GCLC	ARV1		COX6C				CHTF18	GEMIN4	PSMA2		HSP90AA1	RPL10	DDX39B	NRTN
ARMC2		ARMC2	ARMC2	ARMC2	ARMC2	ARMC2	ARMC2	ARMC2	ARMC2	ARMC2	ARMC2	ARMC2	ARMC2	ARMC2	ARMC2	ARMC2	ARMC2	ARMC2	ARMC2	ARMC2	ARMC2	ARMC2				CNKSR3		CFDP1		GLB1	ASB3		CREB1				CISD1	GFPT1	PSMA4		HSPA4L	RPL13A	DECR2	NUBP1
ARMC6		ARMC6	ARMC6	ARMC6	ARMC6	ARMC6	ARMC6	ARMC6	ARMC6	ARMC6	ARMC6	ARMC6	ARMC6	ARMC6	ARMC6	ARMC6	ARMC6	ARMC6	ARMC6	ARMC6	ARMC6	ARMC6				CNOT1		CHMP2A		GOLGA2	ASB8		CREM				CISD2	GLB1	PSMC4		HSPA8	RPL14	DENND3	P4HB
ARMC7		ARMC7	ARMC7	ARMC7	ARMC7	ARMC7	ARMC7	ARMC7	ARMC7	ARMC7	ARMC7	ARMC7	ARMC7	ARMC7	ARMC7	ARMC7	ARMC7	ARMC7	ARMC7	ARMC7	ARMC7	ARMC7				CNST		CHMP3		GPSM2	ASCC1		CRK				CKS1B	GNG5	PTPRS		HSPD1	RPS6KB1	DFFB	PAICS
ARMCX2		ARMCX2	ARMCX2	ARMCX2	ARMCX2	ARMCX2	ARMCX2	ARMCX2	ARMCX2	ARMCX2	ARMCX2	ARMCX2	ARMCX2	ARMCX2	ARMCX2	ARMCX2	ARMCX2	ARMCX2	ARMCX2	ARMCX2	ARMCX2	ARMCX2				COMMD8		CHORDC1		GRPEL2	ASH1L		CRKL				CKS2	GPBP1L1	PUSL1		HSPE1	RPUSD1	DHDDS	PCBP2
ARPC1A		ARPC1A	ARPC1A	ARPC1A	ARPC1A	ARPC1A	ARPC1A	ARPC1A	ARPC1A	ARPC1A	ARPC1A	ARPC1A	ARPC1A	ARPC1A	ARPC1A	ARPC1A	ARPC1A	ARPC1A	ARPC1A	ARPC1A	ARPC1A	ARPC1A				COPB2		CHST12		GSR	ASNSD1		CRMP1				CLASP2	GSR	PYGL		INPP5K	RUNX2	DHODH	PCDH9
ARPC2		ARPC2	ARPC2	ARPC2	ARPC2	ARPC2	ARPC2	ARPC2	ARPC2	ARPC2	ARPC2	ARPC2	ARPC2	ARPC2	ARPC2	ARPC2	ARPC2	ARPC2	ARPC2	ARPC2	ARPC2	ARPC2				COX5B		CHTF18		GSS	ASTN2		CSK				CLEC11A	GSS	RBX1		INSIG2	SDHA	DIRC2	PCNA
ARPC5		ARPC5	ARPC5	ARPC5	ARPC5	ARPC5	ARPC5	ARPC5	ARPC5	ARPC5	ARPC5	ARPC5	ARPC5	ARPC5	ARPC5	ARPC5	ARPC5	ARPC5	ARPC5	ARPC5	ARPC5	ARPC5				COX6A2		CIAO1		GSTM3	ASUN		CSNK1A1				CLIC4	HBP1	RETSAT		INTS10	SGMS1	DLGAP4	PDCD4
ARRB2		ARRB2	ARRB2	ARRB2	ARRB2	ARRB2	ARRB2	ARRB2	ARRB2	ARRB2	ARRB2	ARRB2	ARRB2	ARRB2	ARRB2	ARRB2	ARRB2	ARRB2	ARRB2	ARRB2	ARRB2	ARRB2				COX6C		CIB1		GTF2E2	ATAD1		CTBP1				CLN8	HDAC3	RNF14		INTS5	SHBG	DLL3	PELI1
ARRDC1-AS1		ARRDC1-AS1	ARRDC1-AS1	ARRDC1-AS1	ARRDC1-AS1	ARRDC1-AS1	ARRDC1-AS1	ARRDC1-AS1	ARRDC1-AS1	ARRDC1-AS1	ARRDC1-AS1	ARRDC1-AS1	ARRDC1-AS1	ARRDC1-AS1	ARRDC1-AS1	ARRDC1-AS1	ARRDC1-AS1	ARRDC1-AS1	ARRDC1-AS1	ARRDC1-AS1	ARRDC1-AS1	ARRDC1-AS1				CPNE1		CIRBP		GTF2I	ATAD3A		CTDSPL2				CLPX	HIRIP3	RNF19A		IRS1	SHC1	DNA2	PER1
ARSB		ARSB	ARSB	ARSB	ARSB	ARSB	ARSB	ARSB	ARSB	ARSB	ARSB	ARSB	ARSB	ARSB	ARSB	ARSB	ARSB	ARSB	ARSB	ARSB	ARSB	ARSB				CREB1		CIZ1		HARS	ATAT1		CTNNA2				CMAS	HMMR	RPL36		KIF4A	SHMT2	DNAJC5	PKD1
ARSK		ARSK	ARSK	ARSK	ARSK	ARSK	ARSK	ARSK	ARSK	ARSK	ARSK	ARSK	ARSK	ARSK	ARSK	ARSK	ARSK	ARSK	ARSK	ARSK	ARSK	ARSK				CREM		CKLF		HBP1	ATF5		CTPS1				CNBP	HNRNPA1	RPS13		KLF13	SLC16A1	DNM3	PLCG1
ARV1		ARV1	ARV1	ARV1	ARV1	ARV1	ARV1	ARV1	ARV1	ARV1	ARV1	ARV1	ARV1	ARV1	ARV1	ARV1	ARV1	ARV1	ARV1	ARV1	ARV1	ARV1				CRK		CKS1B		HDAC2	ATF7IP		CTSD				CNKSR3	HNRNPU	RPS23		LDHA	SLC37A4	DNMT1	PLD1
ASB3		ASB3	ASB3	ASB3	ASB3	ASB3	ASB3	ASB3	ASB3	ASB3	ASB3	ASB3	ASB3	ASB3	ASB3	ASB3	ASB3	ASB3	ASB3	ASB3	ASB3	ASB3				CRKL		CKS2		HDAC3	ATG10		CYB5A				CNP	HOOK3	RPS6KB1		LRPAP1	SLC39A14	DOLPP1	PLS1
ASB7		ASB7	ASB7	ASB7	ASB7	ASB7	ASB7	ASB7	ASB7	ASB7	ASB7	ASB7	ASB7	ASB7	ASB7	ASB7	ASB7	ASB7	ASB7	ASB7	ASB7	ASB7				CRMP1		CLEC11A		HDLBP	ATG2A		CYB5R4				CNPY4	HSD17B4	RUNX2		LSM2	SLC3A2	DUSP14	POM121
ASB8		ASB8	ASB8	ASB8	ASB8	ASB8	ASB8	ASB8	ASB8	ASB8	ASB8	ASB8	ASB8	ASB8	ASB8	ASB8	ASB8	ASB8	ASB8	ASB8	ASB8	ASB8				CSK		CLK3		HIRIP3	ATG5		CYCS				CNST	HSF1	RXRB		MAD2L1	SMC4	DYNC1H1	PPAN
ASCC1		ASCC1	ASCC1	ASCC1	ASCC1	ASCC1	ASCC1	ASCC1	ASCC1	ASCC1	ASCC1	ASCC1	ASCC1	ASCC1	ASCC1	ASCC1	ASCC1	ASCC1	ASCC1	ASCC1	ASCC1	ASCC1				CSNK1A1		CLOCK		HNRNPA1	ATG7		DAAM1				CNTLN	HSP90AA1	SCN3B		MAGI1	SPTAN1	DYNLRB2	PPAT
ASH1L		ASH1L	ASH1L	ASH1L	ASH1L	ASH1L	ASH1L	ASH1L	ASH1L	ASH1L	ASH1L	ASH1L	ASH1L	ASH1L	ASH1L	ASH1L	ASH1L	ASH1L	ASH1L	ASH1L	ASH1L	ASH1L				CTBP1		CLP1		HNRNPH1	ATM		DAD1				CNTROB	HSPA14	SEC61G		MAP1LC3B	SRRM1	DYRK1B	PPM1D
ASNSD1		ASNSD1	ASNSD1	ASNSD1	ASNSD1	ASNSD1	ASNSD1	ASNSD1	ASNSD1	ASNSD1	ASNSD1	ASNSD1	ASNSD1	ASNSD1	ASNSD1	ASNSD1	ASNSD1	ASNSD1	ASNSD1	ASNSD1	ASNSD1	ASNSD1				CTDSPL2		CMAS		HNRNPU	ATOH7		DAP				COPG1	HSPA8	SIAH2		MAP2	TAF12	E2F1	PPTC7
ASTN2		ASTN2	ASTN2	ASTN2	ASTN2	ASTN2	ASTN2	ASTN2	ASTN2	ASTN2	ASTN2	ASTN2	ASTN2	ASTN2	ASTN2	ASTN2	ASTN2	ASTN2	ASTN2	ASTN2	ASTN2	ASTN2				CTNNA2		CNOT4		HOXC6	ATP11A		DCAF8				COQ10B	HSPA9	SLC37A4		MAP3K14	TCEB2	E2F6	PRDX5
ASUN		ASUN	ASUN	ASUN	ASUN	ASUN	ASUN	ASUN	ASUN	ASUN	ASUN	ASUN	ASUN	ASUN	ASUN	ASUN	ASUN	ASUN	ASUN	ASUN	ASUN	ASUN				CTPS1		COG6		HRAS	ATP5G2		DDAH1				COQ3	HSPD1	SMAP1		MARS2	TCF19	EED	PRKAR2A
ASXL2		ASXL2	ASXL2	ASXL2	ASXL2	ASXL2	ASXL2	ASXL2	ASXL2	ASXL2	ASXL2	ASXL2	ASXL2	ASXL2	ASXL2	ASXL2	ASXL2	ASXL2	ASXL2	ASXL2	ASXL2	ASXL2				CTSD		COPB2		HSD17B4	ATP5I		DDIT3				COX15	HSPE1	SNX7		MCM2	THRA	EEF1G	PRKDC
ATAD1		ATAD1	ATAD1	ATAD1	ATAD1	ATAD1	ATAD1	ATAD1	ATAD1	ATAD1	ATAD1	ATAD1	ATAD1	ATAD1	ATAD1	ATAD1	ATAD1	ATAD1	ATAD1	ATAD1	ATAD1	ATAD1				CYB5A		COPG1		HSF1	ATP5O		DDX27				COX18	ILVBL	SPRY4		MCM4	TPM1	EHD1	PTBP1
ATAD3A		ATAD3A	ATAD3A	ATAD3A	ATAD3A	ATAD3A	ATAD3A	ATAD3A	ATAD3A	ATAD3A	ATAD3A	ATAD3A	ATAD3A	ATAD3A	ATAD3A	ATAD3A	ATAD3A	ATAD3A	ATAD3A	ATAD3A	ATAD3A	ATAD3A				CYB5R4		COQ10B		HSP90AA1	ATP6V0D1		DDX3X				COX6A2	INPP5A	SRD5A1		MCM6	TPX2	EHMT1	PTCH1
ATAD3B		ATAD3B	ATAD3B	ATAD3B	ATAD3B	ATAD3B	ATAD3B	ATAD3B	ATAD3B	ATAD3B	ATAD3B	ATAD3B	ATAD3B	ATAD3B	ATAD3B	ATAD3B	ATAD3B	ATAD3B	ATAD3B	ATAD3B	ATAD3B	ATAD3B				CYCS		COQ3		HSPA14	ATP6V0E2		DENND5A				CPSF3L	IP6K2	SRR		MED20	TRADD	EIF5A	PTK2
ATAT1		ATAT1	ATAT1	ATAT1	ATAT1	ATAT1	ATAT1	ATAT1	ATAT1	ATAT1	ATAT1	ATAT1	ATAT1	ATAT1	ATAT1	ATAT1	ATAT1	ATAT1	ATAT1	ATAT1	ATAT1	ATAT1				DAAM1		COX5B		HSPA4L	ATP6V1C1		DESI1				CREB1	ITGA1	SYP		MED25	UBE2D4	ELL	PTPRS
ATF5		ATF5	ATF5	ATF5	ATF5	ATF5	ATF5	ATF5	ATF5	ATF5	ATF5	ATF5	ATF5	ATF5	ATF5	ATF5	ATF5	ATF5	ATF5	ATF5	ATF5	ATF5				DAD1		COX6C		HSPA8	ATP6V1D		DGKH				CREM	JAK2	TIMM13		MED26	XPA	ENO1	PVR
ATF6B		ATF6B	ATF6B	ATF6B	ATF6B	ATF6B	ATF6B	ATF6B	ATF6B	ATF6B	ATF6B	ATF6B	ATF6B	ATF6B	ATF6B	ATF6B	ATF6B	ATF6B	ATF6B	ATF6B	ATF6B	ATF6B				DAP		CPT1C		HSPA9	ATP6V1F		DHX9				CRIPT	JMY	TIMM9		MESP1	XPO5	ENTPD6	RABL6
ATF7IP		ATF7IP	ATF7IP	ATF7IP	ATF7IP	ATF7IP	ATF7IP	ATF7IP	ATF7IP	ATF7IP	ATF7IP	ATF7IP	ATF7IP	ATF7IP	ATF7IP	ATF7IP	ATF7IP	ATF7IP	ATF7IP	ATF7IP	ATF7IP	ATF7IP				DCAF8		CREB1		HSPD1	ATP6V1G1		DKC1				CRTC1	KIFC1	TMEM141		MGST3	YWHAZ	ERCC2	RAF1
ATG10		ATG10	ATG10	ATG10	ATG10	ATG10	ATG10	ATG10	ATG10	ATG10	ATG10	ATG10	ATG10	ATG10	ATG10	ATG10	ATG10	ATG10	ATG10	ATG10	ATG10	ATG10				DDAH1		CRK		HSPE1	ATPAF2		DLGAP4				CSNK1A1	KLHL22	TPM1		MINK1	ZFAND2A	ERCC6	RASSF1
ATG2A		ATG2A	ATG2A	ATG2A	ATG2A	ATG2A	ATG2A	ATG2A	ATG2A	ATG2A	ATG2A	ATG2A	ATG2A	ATG2A	ATG2A	ATG2A	ATG2A	ATG2A	ATG2A	ATG2A	ATG2A	ATG2A				DDIT3		CRY1		HUNK	ATRN		DLL3				CSNK1G2	KRR1	TUBA1B		MMP17		ERGIC3	RNF14
ATG5		ATG5	ATG5	ATG5	ATG5	ATG5	ATG5	ATG5	ATG5	ATG5	ATG5	ATG5	ATG5	ATG5	ATG5	ATG5	ATG5	ATG5	ATG5	ATG5	ATG5	ATG5				DDX10		CSE1L		IGFBP3	ATXN2L		DLX4				CTBP1	KRTCAP2	TUBB4B		MPL		ERMAP	RNF149
ATG7		ATG7	ATG7	ATG7	ATG7	ATG7	ATG7	ATG7	ATG7	ATG7	ATG7	ATG7	ATG7	ATG7	ATG7	ATG7	ATG7	ATG7	ATG7	ATG7	ATG7	ATG7				DDX27		CSK		INPP5A	ATXN7L3B		DNAAF1				CTDNEP1	LDHA	TXNL1		MSH2		ERP29	RNPS1
ATM		ATM	ATM	ATM	ATM	ATM	ATM	ATM	ATM	ATM	ATM	ATM	ATM	ATM	ATM	ATM	ATM	ATM	ATM	ATM	ATM	ATM				DDX3X		CSNK1A1		ITGA1	AURKA		DNAJB12				CTNNA2	LFNG	UCK1		MST1		ERRFI1	ROCK1
ATOH7		ATOH7	ATOH7	ATOH7	ATOH7	ATOH7	ATOH7	ATOH7	ATOH7	ATOH7	ATOH7	ATOH7	ATOH7	ATOH7	ATOH7	ATOH7	ATOH7	ATOH7	ATOH7	ATOH7	ATOH7	ATOH7				DEDD2		CSTF1		KLF13	AURKB		DNAJB2				CTSD	LIPA	VDAC3		MYH10		ETFB	RPL36
ATP11A		ATP11A	ATP11A	ATP11A	ATP11A	ATP11A	ATP11A	ATP11A	ATP11A	ATP11A	ATP11A	ATP11A	ATP11A	ATP11A	ATP11A	ATP11A	ATP11A	ATP11A	ATP11A	ATP11A	ATP11A	ATP11A				DENND5A		CTNNA2		KLHL11	AVEN		DNAJB6				CUTC	LPCAT3	ZWINT		MYH14		ETFDH	RUNX2
ATP5G2		ATP5G2	ATP5G2	ATP5G2	ATP5G2	ATP5G2	ATP5G2	ATP5G2	ATP5G2	ATP5G2	ATP5G2	ATP5G2	ATP5G2	ATP5G2	ATP5G2	ATP5G2	ATP5G2	ATP5G2	ATP5G2	ATP5G2	ATP5G2	ATP5G2				DESI1		CTNNBIP1		KRTCAP2	B3GALNT2		DNAJB9				CYB5A	LSM2			NAA38		EVI5	S100A13
ATP5I		ATP5I	ATP5I	ATP5I	ATP5I	ATP5I	ATP5I	ATP5I	ATP5I	ATP5I	ATP5I	ATP5I	ATP5I	ATP5I	ATP5I	ATP5I	ATP5I	ATP5I	ATP5I	ATP5I	ATP5I	ATP5I				DGKH		CTPS1		L3MBTL3	B3GALT6		DNAJC3				CYCS	LSR			NDUFA8		EXOC8	SBF1
ATP5O		ATP5O	ATP5O	ATP5O	ATP5O	ATP5O	ATP5O	ATP5O	ATP5O	ATP5O	ATP5O	ATP5O	ATP5O	ATP5O	ATP5O	ATP5O	ATP5O	ATP5O	ATP5O	ATP5O	ATP5O	ATP5O				DHX9		CTSD		LDHA	B3GNT4		DNAJC5				CYHR1	LSS			NDUFS8		EXOSC5	SCN3B
ATP6V0D1		ATP6V0D1	ATP6V0D1	ATP6V0D1	ATP6V0D1	ATP6V0D1	ATP6V0D1	ATP6V0D1	ATP6V0D1	ATP6V0D1	ATP6V0D1	ATP6V0D1	ATP6V0D1	ATP6V0D1	ATP6V0D1	ATP6V0D1	ATP6V0D1	ATP6V0D1	ATP6V0D1	ATP6V0D1	ATP6V0D1	ATP6V0D1				DKC1		CUTC		LETM1	B3GNTL1		DNMT1				CYTH2	MACF1			NEK2		EZH2	SDHA
ATP6V0E2		ATP6V0E2	ATP6V0E2	ATP6V0E2	ATP6V0E2	ATP6V0E2	ATP6V0E2	ATP6V0E2	ATP6V0E2	ATP6V0E2	ATP6V0E2	ATP6V0E2	ATP6V0E2	ATP6V0E2	ATP6V0E2	ATP6V0E2	ATP6V0E2	ATP6V0E2	ATP6V0E2	ATP6V0E2	ATP6V0E2	ATP6V0E2				DLGAP4		CYB5A		LIN37	B4GALT5		DOHH				DAAM1	MBD4			NPRL3		FAAP20	SET
ATP6V1C1		ATP6V1C1	ATP6V1C1	ATP6V1C1	ATP6V1C1	ATP6V1C1	ATP6V1C1	ATP6V1C1	ATP6V1C1	ATP6V1C1	ATP6V1C1	ATP6V1C1	ATP6V1C1	ATP6V1C1	ATP6V1C1	ATP6V1C1	ATP6V1C1	ATP6V1C1	ATP6V1C1	ATP6V1C1	ATP6V1C1	ATP6V1C1				DLL3		CYCS		LIPA	B9D1		DONSON				DBI	MCM2			NRN1		FAM133B	SGMS1
ATP6V1D		ATP6V1D	ATP6V1D	ATP6V1D	ATP6V1D	ATP6V1D	ATP6V1D	ATP6V1D	ATP6V1D	ATP6V1D	ATP6V1D	ATP6V1D	ATP6V1D	ATP6V1D	ATP6V1D	ATP6V1D	ATP6V1D	ATP6V1D	ATP6V1D	ATP6V1D	ATP6V1D	ATP6V1D				DLX4		CYTH2		LRRC27	B9D2		DPY30				DCAF12	MCM4			NRTN		FAM134C	SIAH2
ATP6V1F		ATP6V1F	ATP6V1F	ATP6V1F	ATP6V1F	ATP6V1F	ATP6V1F	ATP6V1F	ATP6V1F	ATP6V1F	ATP6V1F	ATP6V1F	ATP6V1F	ATP6V1F	ATP6V1F	ATP6V1F	ATP6V1F	ATP6V1F	ATP6V1F	ATP6V1F	ATP6V1F	ATP6V1F				DNAAF1		DAP		LSS	BAG1		DPYSL2				DCPS	MCM6			NUDT16L1		FAM189A1	SLC3A2
ATP6V1G1		ATP6V1G1	ATP6V1G1	ATP6V1G1	ATP6V1G1	ATP6V1G1	ATP6V1G1	ATP6V1G1	ATP6V1G1	ATP6V1G1	ATP6V1G1	ATP6V1G1	ATP6V1G1	ATP6V1G1	ATP6V1G1	ATP6V1G1	ATP6V1G1	ATP6V1G1	ATP6V1G1	ATP6V1G1	ATP6V1G1	ATP6V1G1				DNAH14		DAP3		LYAR	BAG4		DSN1				DDAH1	MED20			NUP35		FAM213A	SLC44A2
ATPAF2		ATPAF2	ATPAF2	ATPAF2	ATPAF2	ATPAF2	ATPAF2	ATPAF2	ATPAF2	ATPAF2	ATPAF2	ATPAF2	ATPAF2	ATPAF2	ATPAF2	ATPAF2	ATPAF2	ATPAF2	ATPAF2	ATPAF2	ATPAF2	ATPAF2				DNAJB12		DAZAP1		MACF1	BASP1		DST				DDIT3	MEF2A			NUSAP1		FAM3A	SMARCA4
ATPBD4		ATPBD4	ATPBD4	ATPBD4	ATPBD4	ATPBD4	ATPBD4	ATPBD4	ATPBD4	ATPBD4	ATPBD4	ATPBD4	ATPBD4	ATPBD4	ATPBD4	ATPBD4	ATPBD4	ATPBD4	ATPBD4	ATPBD4	ATPBD4	ATPBD4				DNAJB2		DBI		MAD2L1	BBS9		DTYMK				DDX27	MEX3B			OAZ2		FAM49B	SMYD3
ATRN		ATRN	ATRN	ATRN	ATRN	ATRN	ATRN	ATRN	ATRN	ATRN	ATRN	ATRN	ATRN	ATRN	ATRN	ATRN	ATRN	ATRN	ATRN	ATRN	ATRN	ATRN				DNAJB6		DCAF8		MAGED2	BCAN		DYNLL1				DDX39B	MGST3			OCLN		FANCA	SOS1
ATXN2L		ATXN2L	ATXN2L	ATXN2L	ATXN2L	ATXN2L	ATXN2L	ATXN2L	ATXN2L	ATXN2L	ATXN2L	ATXN2L	ATXN2L	ATXN2L	ATXN2L	ATXN2L	ATXN2L	ATXN2L	ATXN2L	ATXN2L	ATXN2L	ATXN2L				DNAJB9		DDAH1		MAP2K7	BCAR1		E2F1				DDX3X	MKS1			OIP5		FASN	SPDL1
ATXN7L3B		ATXN7L3B	ATXN7L3B	ATXN7L3B	ATXN7L3B	ATXN7L3B	ATXN7L3B	ATXN7L3B	ATXN7L3B	ATXN7L3B	ATXN7L3B	ATXN7L3B	ATXN7L3B	ATXN7L3B	ATXN7L3B	ATXN7L3B	ATXN7L3B	ATXN7L3B	ATXN7L3B	ATXN7L3B	ATXN7L3B	ATXN7L3B				DNAJC3		DDIT3		MAPK7	BCAT1		E2F6				DDX56	MMP17			OS9		FBXL5	SRC
AUH		AUH	AUH	AUH	AUH	AUH	AUH	AUH	AUH	AUH	AUH	AUH	AUH	AUH	AUH	AUH	AUH	AUH	AUH	AUH	AUH	AUH				DNAJC5		DDX27		MAPT	BCAT2		EBAG9				DFFB	MRPL12			OSTF1		FBXO31	SRRM2
AURKA		AURKA	AURKA	AURKA	AURKA	AURKA	AURKA	AURKA	AURKA	AURKA	AURKA	AURKA	AURKA	AURKA	AURKA	AURKA	AURKA	AURKA	AURKA	AURKA	AURKA	AURKA				DNMT1		DDX39B		MBD1	BCCIP		EEF1A1				DHODH	MRPL49			PAICS		FCHO2	ST5
AURKB		AURKB	AURKB	AURKB	AURKB	AURKB	AURKB	AURKB	AURKB	AURKB	AURKB	AURKB	AURKB	AURKB	AURKB	AURKB	AURKB	AURKB	AURKB	AURKB	AURKB	AURKB				DOHH		DDX41		MCM2	BCKDHA		EEF1D				DHRS7B	MRPS18B			PAQR4		FGFR1OP2	STARD7
AVEN		AVEN	AVEN	AVEN	AVEN	AVEN	AVEN	AVEN	AVEN	AVEN	AVEN	AVEN	AVEN	AVEN	AVEN	AVEN	AVEN	AVEN	AVEN	AVEN	AVEN	AVEN				DONSON		DDX42		MCM4	BCL10		EEF1G				DHX15	MSH2			PARK2		FGGY	STX1A
AXDND1		AXDND1	AXDND1	AXDND1	AXDND1	AXDND1	AXDND1	AXDND1	AXDND1	AXDND1	AXDND1	AXDND1	AXDND1	AXDND1	AXDND1	AXDND1	AXDND1	AXDND1	AXDND1	AXDND1	AXDND1	AXDND1				DPY30		DDX56		MCM6	BCL2L12		EHD1				DIP2A	MTHFD1			PATZ1		FIGN	STX3
B3GALNT2		B3GALNT2	B3GALNT2	B3GALNT2	B3GALNT2	B3GALNT2	B3GALNT2	B3GALNT2	B3GALNT2	B3GALNT2	B3GALNT2	B3GALNT2	B3GALNT2	B3GALNT2	B3GALNT2	B3GALNT2	B3GALNT2	B3GALNT2	B3GALNT2	B3GALNT2	B3GALNT2	B3GALNT2				DPYSL2		DESI1		MECR	BCL6B		EHMT1				DLGAP4	MYCBP2			PDCD2L		FIP1L1	SUCLA2
B3GALT6		B3GALT6	B3GALT6	B3GALT6	B3GALT6	B3GALT6	B3GALT6	B3GALT6	B3GALT6	B3GALT6	B3GALT6	B3GALT6	B3GALT6	B3GALT6	B3GALT6	B3GALT6	B3GALT6	B3GALT6	B3GALT6	B3GALT6	B3GALT6	B3GALT6				DSN1		DHDDS		MED11	BCL7A		EIF1				DNA2	MYH10			PELI1		FKBPL	SUFU
B3GNT4		B3GNT4	B3GNT4	B3GNT4	B3GNT4	B3GNT4	B3GNT4	B3GNT4	B3GNT4	B3GNT4	B3GNT4	B3GNT4	B3GNT4	B3GNT4	B3GNT4	B3GNT4	B3GNT4	B3GNT4	B3GNT4	B3GNT4	B3GNT4	B3GNT4				DST		DHODH		MED4	BCL7B		EIF2S1				DNAAF1	NAA38			PER1		FUT8	TBC1D24
B3GNTL1		B3GNTL1	B3GNTL1	B3GNTL1	B3GNTL1	B3GNTL1	B3GNTL1	B3GNTL1	B3GNTL1	B3GNTL1	B3GNTL1	B3GNTL1	B3GNTL1	B3GNTL1	B3GNTL1	B3GNTL1	B3GNTL1	B3GNTL1	B3GNTL1	B3GNTL1	B3GNTL1	B3GNTL1				DTYMK		DHX15		MGEA5	BCLAF1		EIF2S2				DNAJB9	NAMPT			PGLS		FZR1	TMEM106C
B4GALT5		B4GALT5	B4GALT5	B4GALT5	B4GALT5	B4GALT5	B4GALT5	B4GALT5	B4GALT5	B4GALT5	B4GALT5	B4GALT5	B4GALT5	B4GALT5	B4GALT5	B4GALT5	B4GALT5	B4GALT5	B4GALT5	B4GALT5	B4GALT5	B4GALT5				DYNLL1		DIRC2		MGST3	BLOC1S2		EIF3K				DNAJC3	NAP1L4			PGRMC2		GAK	TMEM116
B9D1		B9D1	B9D1	B9D1	B9D1	B9D1	B9D1	B9D1	B9D1	B9D1	B9D1	B9D1	B9D1	B9D1	B9D1	B9D1	B9D1	B9D1	B9D1	B9D1	B9D1	B9D1				E2F1		DLD		MKNK2	BLOC1S4		EIF3L				DNM3	NDUFA3			PIGH		GCLC	TPMT
B9D2		B9D2	B9D2	B9D2	B9D2	B9D2	B9D2	B9D2	B9D2	B9D2	B9D2	B9D2	B9D2	B9D2	B9D2	B9D2	B9D2	B9D2	B9D2	B9D2	B9D2	B9D2				E2F6		DLGAP4		MOK	BNIP3		EIF4E				DNMT1	NDUFB4			PINK1		GDPD1	TSPAN12
BAG1		BAG1	BAG1	BAG1	BAG1	BAG1	BAG1	BAG1	BAG1	BAG1	BAG1	BAG1	BAG1	BAG1	BAG1	BAG1	BAG1	BAG1	BAG1	BAG1	BAG1	BAG1				EBAG9		DNAJA3		MPP6	BORCS7		EIF4G1				DOLPP1	NEGR1			PKMYT1		GFOD2	TTLL12
BAG4		BAG4	BAG4	BAG4	BAG4	BAG4	BAG4	BAG4	BAG4	BAG4	BAG4	BAG4	BAG4	BAG4	BAG4	BAG4	BAG4	BAG4	BAG4	BAG4	BAG4	BAG4				EEF1A1		DNAJB6		MRPL12	BPNT1		EIF5A				DONSON	NEK4			PPCS		GJA9	TUBB
BASP1		BASP1	BASP1	BASP1	BASP1	BASP1	BASP1	BASP1	BASP1	BASP1	BASP1	BASP1	BASP1	BASP1	BASP1	BASP1	BASP1	BASP1	BASP1	BASP1	BASP1	BASP1				EEF1D		DNAJC3		MRPL49	BRD2		ELOVL4				DPY30	NF1			PPIA		GLE1	TUBB4B
BBS2		BBS2	BBS2	BBS2	BBS2	BBS2	BBS2	BBS2	BBS2	BBS2	BBS2	BBS2	BBS2	BBS2	BBS2	BBS2	BBS2	BBS2	BBS2	BBS2	BBS2	BBS2				EEF1G		DNM1L		MRPS18B	BRK1		ENO1				DPYSL2	NPM1			PPIF		GMEB2	UBA52
BBS9		BBS9	BBS9	BBS9	BBS9	BBS9	BBS9	BBS9	BBS9	BBS9	BBS9	BBS9	BBS9	BBS9	BBS9	BBS9	BBS9	BBS9	BBS9	BBS9	BBS9	BBS9				EHD1		DNMT1		MSH2	BROX		EPHX1				DST	NRTN			PQLC2		GNAO1	UBE2D4
BCAN		BCAN	BCAN	BCAN	BCAN	BCAN	BCAN	BCAN	BCAN	BCAN	BCAN	BCAN	BCAN	BCAN	BCAN	BCAN	BCAN	BCAN	BCAN	BCAN	BCAN	BCAN				EHMT1		DOLPP1		MTHFD1	BRSK1		EPS8				DSTN	NUBP1			PRC1		GNPDA2	UNKL
BCAR1		BCAR1	BCAR1	BCAR1	BCAR1	BCAR1	BCAR1	BCAR1	BCAR1	BCAR1	BCAR1	BCAR1	BCAR1	BCAR1	BCAR1	BCAR1	BCAR1	BCAR1	BCAR1	BCAR1	BCAR1	BCAR1				EIF1		DPF2		MYCBP2	BSG		ERCC2				DTNBP1	NUP50			PTK2		GOLGA4	UPF1
BCAT1		BCAT1	BCAT1	BCAT1	BCAT1	BCAT1	BCAT1	BCAT1	BCAT1	BCAT1	BCAT1	BCAT1	BCAT1	BCAT1	BCAT1	BCAT1	BCAT1	BCAT1	BCAT1	BCAT1	BCAT1	BCAT1				EIF2S1		DST		MYH10	BTBD7		ERCC6				DTYMK	NXT1			PVR		GPANK1	VARS2
BCAT2		BCAT2	BCAT2	BCAT2	BCAT2	BCAT2	BCAT2	BCAT2	BCAT2	BCAT2	BCAT2	BCAT2	BCAT2	BCAT2	BCAT2	BCAT2	BCAT2	BCAT2	BCAT2	BCAT2	BCAT2	BCAT2				EIF2S2		DSTN		NAA38	BTRC		ERCC6L				DUSP11	OAZ2			RAB32		GPR180	VASH1
BCCIP		BCCIP	BCCIP	BCCIP	BCCIP	BCCIP	BCCIP	BCCIP	BCCIP	BCCIP	BCCIP	BCCIP	BCCIP	BCCIP	BCCIP	BCCIP	BCCIP	BCCIP	BCCIP	BCCIP	BCCIP	BCCIP				EIF3K		DTNBP1		NAMPT	BUB1		ERICH1				DUSP14	ODC1			RAB4A		GPRIN1	VPS8
BCKDHA		BCKDHA	BCKDHA	BCKDHA	BCKDHA	BCKDHA	BCKDHA	BCKDHA	BCKDHA	BCKDHA	BCKDHA	BCKDHA	BCKDHA	BCKDHA	BCKDHA	BCKDHA	BCKDHA	BCKDHA	BCKDHA	BCKDHA	BCKDHA	BCKDHA				EIF3L		DUSP14		NAP1L4	BUB3		ERRFI1				EBAG9	OIP5			RABGGTA		GSR	WDR5
BCKDHB		BCKDHB	BCKDHB	BCKDHB	BCKDHB	BCKDHB	BCKDHB	BCKDHB	BCKDHB	BCKDHB	BCKDHB	BCKDHB	BCKDHB	BCKDHB	BCKDHB	BCKDHB	BCKDHB	BCKDHB	BCKDHB	BCKDHB	BCKDHB	BCKDHB				EIF4E		DUSP22		NEFH	BVES		ESRP2				EEF1A1	ORC6			RAC1		GSS	XPA
BCL10		BCL10	BCL10	BCL10	BCL10	BCL10	BCL10	BCL10	BCL10	BCL10	BCL10	BCL10	BCL10	BCL10	BCL10	BCL10	BCL10	BCL10	BCL10	BCL10	BCL10	BCL10				EIF4G1		DYNC1H1		NEIL3	BYSL		ESRRA				EEF1D	PAPSS1			RAF1		GSTM3	XRCC5
BCL2L12		BCL2L12	BCL2L12	BCL2L12	BCL2L12	BCL2L12	BCL2L12	BCL2L12	BCL2L12	BCL2L12	BCL2L12	BCL2L12	BCL2L12	BCL2L12	BCL2L12	BCL2L12	BCL2L12	BCL2L12	BCL2L12	BCL2L12	BCL2L12	BCL2L12				EIF5A		DYNC1LI1		NEK4	C10ORF137		ETFB				EIF1	PCNA			RAN		GTF2A1	ZNF610
BCL6B		BCL6B	BCL6B	BCL6B	BCL6B	BCL6B	BCL6B	BCL6B	BCL6B	BCL6B	BCL6B	BCL6B	BCL6B	BCL6B	BCL6B	BCL6B	BCL6B	BCL6B	BCL6B	BCL6B	BCL6B	BCL6B				ELOVL4		DYNLL1		NPM1	C10ORF88		ETFDH				EIF2S1	PDCD4			RASSF1		GTSE1	ZP3
BCL7A		BCL7A	BCL7A	BCL7A	BCL7A	BCL7A	BCL7A	BCL7A	BCL7A	BCL7A	BCL7A	BCL7A	BCL7A	BCL7A	BCL7A	BCL7A	BCL7A	BCL7A	BCL7A	BCL7A	BCL7A	BCL7A				ENO1		DYNLRB2		NR1D1	C11ORF71		ETV5				EIF2S2	PDCD6			RELA		HAUS3
BCL7B		BCL7B	BCL7B	BCL7B	BCL7B	BCL7B	BCL7B	BCL7B	BCL7B	BCL7B	BCL7B	BCL7B	BCL7B	BCL7B	BCL7B	BCL7B	BCL7B	BCL7B	BCL7B	BCL7B	BCL7B	BCL7B				EPHX1		E2F1		NRTN	C12ORF45		EXOSC2				EIF4E	PER1			RETSAT		HCRT
BCLAF1		BCLAF1	BCLAF1	BCLAF1	BCLAF1	BCLAF1	BCLAF1	BCLAF1	BCLAF1	BCLAF1	BCLAF1	BCLAF1	BCLAF1	BCLAF1	BCLAF1	BCLAF1	BCLAF1	BCLAF1	BCLAF1	BCLAF1	BCLAF1	BCLAF1				EPS15L1		E2F6		NUP50	C12ORF65		EXT2				EIF4E2	PFDN1			RGS20		HDAC4
BLOC1S2		BLOC1S2	BLOC1S2	BLOC1S2	BLOC1S2	BLOC1S2	BLOC1S2	BLOC1S2	BLOC1S2	BLOC1S2	BLOC1S2	BLOC1S2	BLOC1S2	BLOC1S2	BLOC1S2	BLOC1S2	BLOC1S2	BLOC1S2	BLOC1S2	BLOC1S2	BLOC1S2	BLOC1S2				EPS8		EED		NUSAP1	C14ORF119		EZH1				EIF4G1	PGAM5			RHEBL1		HDHD3
BLOC1S4		BLOC1S4	BLOC1S4	BLOC1S4	BLOC1S4	BLOC1S4	BLOC1S4	BLOC1S4	BLOC1S4	BLOC1S4	BLOC1S4	BLOC1S4	BLOC1S4	BLOC1S4	BLOC1S4	BLOC1S4	BLOC1S4	BLOC1S4	BLOC1S4	BLOC1S4	BLOC1S4	BLOC1S4				ERCC2		EEF1A1		NXT1	C14ORF2		EZH2				ELL	PGRMC2			RNF19B		HEXIM2
BLOC1S5		BLOC1S5	BLOC1S5	BLOC1S5	BLOC1S5	BLOC1S5	BLOC1S5	BLOC1S5	BLOC1S5	BLOC1S5	BLOC1S5	BLOC1S5	BLOC1S5	BLOC1S5	BLOC1S5	BLOC1S5	BLOC1S5	BLOC1S5	BLOC1S5	BLOC1S5	BLOC1S5	BLOC1S5				ERCC6		EEF1G		ODC1	C14ORF28		FADD				ELP5	PLA2G12A			RNF8		HLCS
BNIP3		BNIP3	BNIP3	BNIP3	BNIP3	BNIP3	BNIP3	BNIP3	BNIP3	BNIP3	BNIP3	BNIP3	BNIP3	BNIP3	BNIP3	BNIP3	BNIP3	BNIP3	BNIP3	BNIP3	BNIP3	BNIP3				ERCC6L		EGLN2		ORC6	C14ORF80		FAM102A				EMD	PLD1			ROCK1		HNRNPA1
BOP1		BOP1	BOP1	BOP1	BOP1	BOP1	BOP1	BOP1	BOP1	BOP1	BOP1	BOP1	BOP1	BOP1	BOP1	BOP1	BOP1	BOP1	BOP1	BOP1	BOP1	BOP1				ERICH1		EHD1		OS9	C15ORF40		FAM118B				ENO1	PMS2			RPA2		HNRNPM
BORCS7		BORCS7	BORCS7	BORCS7	BORCS7	BORCS7	BORCS7	BORCS7	BORCS7	BORCS7	BORCS7	BORCS7	BORCS7	BORCS7	BORCS7	BORCS7	BORCS7	BORCS7	BORCS7	BORCS7	BORCS7	BORCS7				ERRFI1		EI24		P4HB	C16ORF45		FAM151B				ENTPD5	PNISR			RPL10		HP1BP3
BORCS8-MEF2B		BORCS8-MEF2B	BORCS8-MEF2B	BORCS8-MEF2B	BORCS8-MEF2B	BORCS8-MEF2B	BORCS8-MEF2B	BORCS8-MEF2B	BORCS8-MEF2B	BORCS8-MEF2B	BORCS8-MEF2B	BORCS8-MEF2B	BORCS8-MEF2B	BORCS8-MEF2B	BORCS8-MEF2B	BORCS8-MEF2B	BORCS8-MEF2B	BORCS8-MEF2B	BORCS8-MEF2B	BORCS8-MEF2B	BORCS8-MEF2B	BORCS8-MEF2B				ESRP2		EIF1		PAPSS1	C16ORF70		FAM161A				EPHX1	POLE4			RPL13A		HRAS
BPNT1		BPNT1	BPNT1	BPNT1	BPNT1	BPNT1	BPNT1	BPNT1	BPNT1	BPNT1	BPNT1	BPNT1	BPNT1	BPNT1	BPNT1	BPNT1	BPNT1	BPNT1	BPNT1	BPNT1	BPNT1	BPNT1				ESRRA		EIF2S1		PAXIP1	C16ORF87		FAM189A1				EPS8	POLR1A			RPL14		HSD17B4
BRD2		BRD2	BRD2	BRD2	BRD2	BRD2	BRD2	BRD2	BRD2	BRD2	BRD2	BRD2	BRD2	BRD2	BRD2	BRD2	BRD2	BRD2	BRD2	BRD2	BRD2	BRD2				ETFB		EIF2S2		PCBP2	C17ORF97		FAM219A				ERI1	POLR2A			RPS12		HSDL1
BRK1		BRK1	BRK1	BRK1	BRK1	BRK1	BRK1	BRK1	BRK1	BRK1	BRK1	BRK1	BRK1	BRK1	BRK1	BRK1	BRK1	BRK1	BRK1	BRK1	BRK1	BRK1				ETFDH		EIF3E		PCNA	C18ORF54		FAM46C				ERRFI1	POM121			RPS6KB1		HSP90AA1
BROX		BROX	BROX	BROX	BROX	BROX	BROX	BROX	BROX	BROX	BROX	BROX	BROX	BROX	BROX	BROX	BROX	BROX	BROX	BROX	BROX	BROX				ETV5		EIF3K		PDCD4	C19ORF47		FAM49B				ESRRA	PPAN			RPUSD1		HSPA8
BRSK1		BRSK1	BRSK1	BRSK1	BRSK1	BRSK1	BRSK1	BRSK1	BRSK1	BRSK1	BRSK1	BRSK1	BRSK1	BRSK1	BRSK1	BRSK1	BRSK1	BRSK1	BRSK1	BRSK1	BRSK1	BRSK1				EXOSC2		EIF3L		PDCD6	C19ORF52		FARSB				ETFB	PPDPF			RSRP1		HSPA9
BSG		BSG	BSG	BSG	BSG	BSG	BSG	BSG	BSG	BSG	BSG	BSG	BSG	BSG	BSG	BSG	BSG	BSG	BSG	BSG	BSG	BSG				EXT2		EIF4B		PDHB	C19ORF67		FASN				ETFDH	PPIF			RUNX2		HSPD1
BTBD3		BTBD3	BTBD3	BTBD3	BTBD3	BTBD3	BTBD3	BTBD3	BTBD3	BTBD3	BTBD3	BTBD3	BTBD3	BTBD3	BTBD3	BTBD3	BTBD3	BTBD3	BTBD3	BTBD3	BTBD3	BTBD3				EZH1		EIF4E		PDIA4	C19ORF81		FAU				ETV5	PPP1R12A			SDHA		IBA57
BTBD7		BTBD7	BTBD7	BTBD7	BTBD7	BTBD7	BTBD7	BTBD7	BTBD7	BTBD7	BTBD7	BTBD7	BTBD7	BTBD7	BTBD7	BTBD7	BTBD7	BTBD7	BTBD7	BTBD7	BTBD7	BTBD7				EZH2		EIF4E2		PEG10	C1GALT1C1		FBL				EXOC8	PRDM4			SDHB		IFT122
BTF3		BTF3	BTF3	BTF3	BTF3	BTF3	BTF3	BTF3	BTF3	BTF3	BTF3	BTF3	BTF3	BTF3	BTF3	BTF3	BTF3	BTF3	BTF3	BTF3	BTF3	BTF3				FADD		EIF5A		PER1	C1ORF109		FBXO31				EXOG	PRDX5			SGMS1		IFT80
BTRC		BTRC	BTRC	BTRC	BTRC	BTRC	BTRC	BTRC	BTRC	BTRC	BTRC	BTRC	BTRC	BTRC	BTRC	BTRC	BTRC	BTRC	BTRC	BTRC	BTRC	BTRC				FAM102A		ELMOD3		PFDN1	C1ORF131		FBXO5				EXOSC10	PRKAR2A			SHBG		IGFBP3
BUB1		BUB1	BUB1	BUB1	BUB1	BUB1	BUB1	BUB1	BUB1	BUB1	BUB1	BUB1	BUB1	BUB1	BUB1	BUB1	BUB1	BUB1	BUB1	BUB1	BUB1	BUB1				FAM118B		ELOF1		PFN1	C1ORF228		FBXW5				EXOSC2	PRKDC			SHC1		INPP4A
BUB3		BUB3	BUB3	BUB3	BUB3	BUB3	BUB3	BUB3	BUB3	BUB3	BUB3	BUB3	BUB3	BUB3	BUB3	BUB3	BUB3	BUB3	BUB3	BUB3	BUB3	BUB3				FAM151B		ELP5		PGAM5	C1ORF27		FCHO2				EXOSC5	PRMT1			SHMT2		INPP5A
BVES		BVES	BVES	BVES	BVES	BVES	BVES	BVES	BVES	BVES	BVES	BVES	BVES	BVES	BVES	BVES	BVES	BVES	BVES	BVES	BVES	BVES				FAM161A		EMC6		PGRMC2	C1ORF35		FDPS				EXOSC6	PSPC1			SHPRH		INSIG2
BYSL		BYSL	BYSL	BYSL	BYSL	BYSL	BYSL	BYSL	BYSL	BYSL	BYSL	BYSL	BYSL	BYSL	BYSL	BYSL	BYSL	BYSL	BYSL	BYSL	BYSL	BYSL				FAM189A1		ENO1		PIGA	C1ORF50		FIGN				EXT2	PSTK			SLC16A1		INTS6
C10orf111		C10orf111	C10orf111	C10orf111	C10orf111	C10orf111	C10orf111	C10orf111	C10orf111	C10orf111	C10orf111	C10orf111	C10orf111	C10orf111	C10orf111	C10orf111	C10orf111	C10orf111	C10orf111	C10orf111	C10orf111	C10orf111				FAM219A		EPHX1		PKD1	C1ORF53		FIGNL1				EZH1	PTBP1			SLC30A4		IP6K2
C10orf131		C10orf131	C10orf131	C10orf131	C10orf131	C10orf131	C10orf131	C10orf131	C10orf131	C10orf131	C10orf131	C10orf131	C10orf131	C10orf131	C10orf131	C10orf131	C10orf131	C10orf131	C10orf131	C10orf131	C10orf131	C10orf131				FAM46C		EPN3		PLK4	C1QBP		FSTL3				EZH2	PTCH1			SLC37A4		IQCE
C10orf137		C10orf137	C10orf137	C10orf137	C10orf137	C10orf137	C10orf137	C10orf137	C10orf137	C10orf137	C10orf137	C10orf137	C10orf137	C10orf137	C10orf137	C10orf137	C10orf137	C10orf137	C10orf137	C10orf137	C10orf137	C10orf137				FAM47E		ERCC2		PLS1	C20ORF194		FUT8				FAAP20	PTPRS			SLC39A14		IRAK4
C10orf88		C10orf88	C10orf88	C10orf88	C10orf88	C10orf88	C10orf88	C10orf88	C10orf88	C10orf88	C10orf88	C10orf88	C10orf88	C10orf88	C10orf88	C10orf88	C10orf88	C10orf88	C10orf88	C10orf88	C10orf88	C10orf88				FAM49B		ERGIC3		PNISR	C20ORF24		FXYD3				FADD	PUS7L			SLC3A2		ISOC1
C11orf71		C11orf71	C11orf71	C11orf71	C11orf71	C11orf71	C11orf71	C11orf71	C11orf71	C11orf71	C11orf71	C11orf71	C11orf71	C11orf71	C11orf71	C11orf71	C11orf71	C11orf71	C11orf71	C11orf71	C11orf71	C11orf71				FARSB		ERI3		POLE4	C21ORF2		FZD4				FAM134A	PVR			SMC4		ITFG2
C12orf45		C12orf45	C12orf45	C12orf45	C12orf45	C12orf45	C12orf45	C12orf45	C12orf45	C12orf45	C12orf45	C12orf45	C12orf45	C12orf45	C12orf45	C12orf45	C12orf45	C12orf45	C12orf45	C12orf45	C12orf45	C12orf45				FASN		ERLIN1		POLG2	C21ORF58		FZR1				FAM151B	PYGL			SNAP23		ITGAE
C12orf65		C12orf65	C12orf65	C12orf65	C12orf65	C12orf65	C12orf65	C12orf65	C12orf65	C12orf65	C12orf65	C12orf65	C12orf65	C12orf65	C12orf65	C12orf65	C12orf65	C12orf65	C12orf65	C12orf65	C12orf65	C12orf65				FAU		ERP29		POLR1A	C22ORF23		G3BP2				FAM210B	RAB32			SPTAN1		IWS1
C14orf1		C14orf1	C14orf1	C14orf1	C14orf1	C14orf1	C14orf1	C14orf1	C14orf1	C14orf1	C14orf1	C14orf1	C14orf1	C14orf1	C14orf1	C14orf1	C14orf1	C14orf1	C14orf1	C14orf1	C14orf1	C14orf1				FBL		ERRFI1		POLRMT	C22ORF29		GAA				FAM46C	RAB4A			SRD5A1		JAK2
C14orf119		C14orf119	C14orf119	C14orf119	C14orf119	C14orf119	C14orf119	C14orf119	C14orf119	C14orf119	C14orf119	C14orf119	C14orf119	C14orf119	C14orf119	C14orf119	C14orf119	C14orf119	C14orf119	C14orf119	C14orf119	C14orf119				FBXO31		ETFDH		POMT1	C2CD3		GABRB1				FAM49B	RAE1			SRPK1		KANK3
C14orf178		C14orf178	C14orf178	C14orf178	C14orf178	C14orf178	C14orf178	C14orf178	C14orf178	C14orf178	C14orf178	C14orf178	C14orf178	C14orf178	C14orf178	C14orf178	C14orf178	C14orf178	C14orf178	C14orf178	C14orf178	C14orf178				FBXO46		ETV5		PPAN	C2ORF73		GATAD2A				FAM60A	RAF1			SRR		KANSL1
C14orf2		C14orf2	C14orf2	C14orf2	C14orf2	C14orf2	C14orf2	C14orf2	C14orf2	C14orf2	C14orf2	C14orf2	C14orf2	C14orf2	C14orf2	C14orf2	C14orf2	C14orf2	C14orf2	C14orf2	C14orf2	C14orf2				FBXO5		EVC		PPAT	C2ORF74		GCLC				FANCA	RAN			SRRM1		KANSL1L
C14orf28		C14orf28	C14orf28	C14orf28	C14orf28	C14orf28	C14orf28	C14orf28	C14orf28	C14orf28	C14orf28	C14orf28	C14orf28	C14orf28	C14orf28	C14orf28	C14orf28	C14orf28	C14orf28	C14orf28	C14orf28	C14orf28				FBXW5		EXOG		PPIF	C3ORF67		GEMIN4				FANCL	RASSF1			SRSF11		KDM5C
C14orf80		C14orf80	C14orf80	C14orf80	C14orf80	C14orf80	C14orf80	C14orf80	C14orf80	C14orf80	C14orf80	C14orf80	C14orf80	C14orf80	C14orf80	C14orf80	C14orf80	C14orf80	C14orf80	C14orf80	C14orf80	C14orf80				FCHO2		EXOSC1		PPP1R12A	C4ORF46		GFOD2				FASN	RBBP4			STX2		KEAP1
C15orf40		C15orf40	C15orf40	C15orf40	C15orf40	C15orf40	C15orf40	C15orf40	C15orf40	C15orf40	C15orf40	C15orf40	C15orf40	C15orf40	C15orf40	C15orf40	C15orf40	C15orf40	C15orf40	C15orf40	C15orf40	C15orf40				FDPS		EXOSC10		PPP6R1	C4ORF48		GFPT1				FBL	RENBP			TAF12		KIF4A
C16orf45		C16orf45	C16orf45	C16orf45	C16orf45	C16orf45	C16orf45	C16orf45	C16orf45	C16orf45	C16orf45	C16orf45	C16orf45	C16orf45	C16orf45	C16orf45	C16orf45	C16orf45	C16orf45	C16orf45	C16orf45	C16orf45				FIGN		EXOSC5		PRC1	C5ORF24		GLB1				FBXL8	RGS19			TAX1BP3		KIF6
C16orf70		C16orf70	C16orf70	C16orf70	C16orf70	C16orf70	C16orf70	C16orf70	C16orf70	C16orf70	C16orf70	C16orf70	C16orf70	C16orf70	C16orf70	C16orf70	C16orf70	C16orf70	C16orf70	C16orf70	C16orf70	C16orf70				FIGNL1		EXT2		PRDM4	C6ORF136		GNG5				FBXO21	RHOA			TBCB		KIFAP3
C16orf87		C16orf87	C16orf87	C16orf87	C16orf87	C16orf87	C16orf87	C16orf87	C16orf87	C16orf87	C16orf87	C16orf87	C16orf87	C16orf87	C16orf87	C16orf87	C16orf87	C16orf87	C16orf87	C16orf87	C16orf87	C16orf87				FIGNL2		EZH1		PRMT1	C8ORF37		GOLGA2				FBXO31	RNF145			TCEB2		KIFC1
C17orf51		C17orf51	C17orf51	C17orf51	C17orf51	C17orf51	C17orf51	C17orf51	C17orf51	C17orf51	C17orf51	C17orf51	C17orf51	C17orf51	C17orf51	C17orf51	C17orf51	C17orf51	C17orf51	C17orf51	C17orf51	C17orf51				FKBPL		EZH2		PSAP	C8ORF48		GPBP1L1				FBXO5	RNF19B			TCF19		KLF13
C17orf80		C17orf80	C17orf80	C17orf80	C17orf80	C17orf80	C17orf80	C17orf80	C17orf80	C17orf80	C17orf80	C17orf80	C17orf80	C17orf80	C17orf80	C17orf80	C17orf80	C17orf80	C17orf80	C17orf80	C17orf80	C17orf80				FSTL3		FADD		PSENEN	C9ORF40		GPD1L				FBXO9	RNPS1			TCP1		KPNA1
C17orf82		C17orf82	C17orf82	C17orf82	C17orf82	C17orf82	C17orf82	C17orf82	C17orf82	C17orf82	C17orf82	C17orf82	C17orf82	C17orf82	C17orf82	C17orf82	C17orf82	C17orf82	C17orf82	C17orf82	C17orf82	C17orf82				FUT8		FAM102A		PSPC1	C9ORF69		GPR37				FBXW5	RPL13A			TDP2		KRR1
C17orf97		C17orf97	C17orf97	C17orf97	C17orf97	C17orf97	C17orf97	C17orf97	C17orf97	C17orf97	C17orf97	C17orf97	C17orf97	C17orf97	C17orf97	C17orf97	C17orf97	C17orf97	C17orf97	C17orf97	C17orf97	C17orf97				FXYD3		FAM120B		PTCH1	CAB39		GPSM2				FDPS	RPL14			TFAP2B		LAP3
C18orf54		C18orf54	C18orf54	C18orf54	C18orf54	C18orf54	C18orf54	C18orf54	C18orf54	C18orf54	C18orf54	C18orf54	C18orf54	C18orf54	C18orf54	C18orf54	C18orf54	C18orf54	C18orf54	C18orf54	C18orf54	C18orf54				FYTTD1		FAM122B		PTK2	CACUL1		GRPEL2				FGFR1OP2	RPL36			THRA		LDHA
C19orf45		C19orf45	C19orf45	C19orf45	C19orf45	C19orf45	C19orf45	C19orf45	C19orf45	C19orf45	C19orf45	C19orf45	C19orf45	C19orf45	C19orf45	C19orf45	C19orf45	C19orf45	C19orf45	C19orf45	C19orf45	C19orf45				FZD4		FANCA		PTMA	CACYBP		GSR				FIGN	RPS13			TMX4		LENG8
C19orf47		C19orf47	C19orf47	C19orf47	C19orf47	C19orf47	C19orf47	C19orf47	C19orf47	C19orf47	C19orf47	C19orf47	C19orf47	C19orf47	C19orf47	C19orf47	C19orf47	C19orf47	C19orf47	C19orf47	C19orf47	C19orf47				FZR1		FARSB		PTPRS	CANT1		GSS				FIP1L1	RPS21			TNFSF13		LIG3
C19orf52		C19orf52	C19orf52	C19orf52	C19orf52	C19orf52	C19orf52	C19orf52	C19orf52	C19orf52	C19orf52	C19orf52	C19orf52	C19orf52	C19orf52	C19orf52	C19orf52	C19orf52	C19orf52	C19orf52	C19orf52	C19orf52				G3BP2		FASN		PVR	CAPZA2		GSTK1				FKBP1A	RPS29			TPM1		LMF1
C19orf57		C19orf57	C19orf57	C19orf57	C19orf57	C19orf57	C19orf57	C19orf57	C19orf57	C19orf57	C19orf57	C19orf57	C19orf57	C19orf57	C19orf57	C19orf57	C19orf57	C19orf57	C19orf57	C19orf57	C19orf57	C19orf57				GAA		FAU		PXDN	CARNMT1		GSTM3				FLYWCH1	RRP9			TPX2		LPCAT1
C19orf67		C19orf67	C19orf67	C19orf67	C19orf67	C19orf67	C19orf67	C19orf67	C19orf67	C19orf67	C19orf67	C19orf67	C19orf67	C19orf67	C19orf67	C19orf67	C19orf67	C19orf67	C19orf67	C19orf67	C19orf67	C19orf67				GABRB1		FBXL8		PYGL	CASK		GTF2E2				FMR1	S100A13			TRADD		LRCH3
C19orf81		C19orf81	C19orf81	C19orf81	C19orf81	C19orf81	C19orf81	C19orf81	C19orf81	C19orf81	C19orf81	C19orf81	C19orf81	C19orf81	C19orf81	C19orf81	C19orf81	C19orf81	C19orf81	C19orf81	C19orf81	C19orf81				GATAD2A		FBXO9		RAB4A	CASKIN2		GTF2I				FOPNL	SCARB2			TRPM7		LRRC20
C1GALT1C1		C1GALT1C1	C1GALT1C1	C1GALT1C1	C1GALT1C1	C1GALT1C1	C1GALT1C1	C1GALT1C1	C1GALT1C1	C1GALT1C1	C1GALT1C1	C1GALT1C1	C1GALT1C1	C1GALT1C1	C1GALT1C1	C1GALT1C1	C1GALT1C1	C1GALT1C1	C1GALT1C1	C1GALT1C1	C1GALT1C1	C1GALT1C1				GCLC		FBXW5		RAE1	CASP2		HARS				FOXO4	SCN3B			TSSC4		LRRC58
C1orf101		C1orf101	C1orf101	C1orf101	C1orf101	C1orf101	C1orf101	C1orf101	C1orf101	C1orf101	C1orf101	C1orf101	C1orf101	C1orf101	C1orf101	C1orf101	C1orf101	C1orf101	C1orf101	C1orf101	C1orf101	C1orf101				GEMIN4		FDPS		RAN	CASZ1		HAUS3				FRMD8	SDCBP			UBE2D3		LSM2
C1orf109		C1orf109	C1orf109	C1orf109	C1orf109	C1orf109	C1orf109	C1orf109	C1orf109	C1orf109	C1orf109	C1orf109	C1orf109	C1orf109	C1orf109	C1orf109	C1orf109	C1orf109	C1orf109	C1orf109	C1orf109	C1orf109				GFOD2		FGFR1OP2		RASSF1	CATSPERD		HBP1				FXN	SDF4			UBE2D4		LSM4
C1orf123		C1orf123	C1orf123	C1orf123	C1orf123	C1orf123	C1orf123	C1orf123	C1orf123	C1orf123	C1orf123	C1orf123	C1orf123	C1orf123	C1orf123	C1orf123	C1orf123	C1orf123	C1orf123	C1orf123	C1orf123	C1orf123				GFPT1		FKBPL		RBBP4	CBFB		HDAC2				FZR1	SDHA			UBE2N		LYPLA1
C1orf131		C1orf131	C1orf131	C1orf131	C1orf131	C1orf131	C1orf131	C1orf131	C1orf131	C1orf131	C1orf131	C1orf131	C1orf131	C1orf131	C1orf131	C1orf131	C1orf131	C1orf131	C1orf131	C1orf131	C1orf131	C1orf131				GLB1		FKRP		RBBP7	CBLL1		HDAC3				G3BP2	SERTAD1			UCK1		LYRM2
C1orf228		C1orf228	C1orf228	C1orf228	C1orf228	C1orf228	C1orf228	C1orf228	C1orf228	C1orf228	C1orf228	C1orf228	C1orf228	C1orf228	C1orf228	C1orf228	C1orf228	C1orf228	C1orf228	C1orf228	C1orf228	C1orf228				GLE1		FLYWCH2		RBBP8	CBR1		HDAC4				GABRB1	SET			USF1		MACF1
C1orf27		C1orf27	C1orf27	C1orf27	C1orf27	C1orf27	C1orf27	C1orf27	C1orf27	C1orf27	C1orf27	C1orf27	C1orf27	C1orf27	C1orf27	C1orf27	C1orf27	C1orf27	C1orf27	C1orf27	C1orf27	C1orf27				GNG5		FNBP4		RBKS	CBR4		HDLBP				GABRB2	SGMS1			USP39		MAD2L1
C1orf35		C1orf35	C1orf35	C1orf35	C1orf35	C1orf35	C1orf35	C1orf35	C1orf35	C1orf35	C1orf35	C1orf35	C1orf35	C1orf35	C1orf35	C1orf35	C1orf35	C1orf35	C1orf35	C1orf35	C1orf35	C1orf35				GOLGA2		FOPNL		RBM14	CBX1		HEATR3				GALNT11	SH3BGR			VGF		MAGI1
C1orf50		C1orf50	C1orf50	C1orf50	C1orf50	C1orf50	C1orf50	C1orf50	C1orf50	C1orf50	C1orf50	C1orf50	C1orf50	C1orf50	C1orf50	C1orf50	C1orf50	C1orf50	C1orf50	C1orf50	C1orf50	C1orf50				GPBP1L1		FSD1		RBX1	CBX2		HIRIP3				GAPVD1	SHBG			VHL		MAGIX
C1orf53		C1orf53	C1orf53	C1orf53	C1orf53	C1orf53	C1orf53	C1orf53	C1orf53	C1orf53	C1orf53	C1orf53	C1orf53	C1orf53	C1orf53	C1orf53	C1orf53	C1orf53	C1orf53	C1orf53	C1orf53	C1orf53				GPD1L		FUNDC2		RFXANK	CBX5		HMMR				GCLC	SIRT5			WDSUB1		MAP2
C1orf74		C1orf74	C1orf74	C1orf74	C1orf74	C1orf74	C1orf74	C1orf74	C1orf74	C1orf74	C1orf74	C1orf74	C1orf74	C1orf74	C1orf74	C1orf74	C1orf74	C1orf74	C1orf74	C1orf74	C1orf74	C1orf74				GPR37		FXR2		RGS19	CBX7		HNRNPA1				GEMIN2	SLC25A10			WWP1		MAPK7
C1QBP		C1QBP	C1QBP	C1QBP	C1QBP	C1QBP	C1QBP	C1QBP	C1QBP	C1QBP	C1QBP	C1QBP	C1QBP	C1QBP	C1QBP	C1QBP	C1QBP	C1QBP	C1QBP	C1QBP	C1QBP	C1QBP				GPSM2		FXYD3		RHOA	CBY1		HNRNPH1				GEMIN4	SLC39A6			XPA		MAPT
C20orf194		C20orf194	C20orf194	C20orf194	C20orf194	C20orf194	C20orf194	C20orf194	C20orf194	C20orf194	C20orf194	C20orf194	C20orf194	C20orf194	C20orf194	C20orf194	C20orf194	C20orf194	C20orf194	C20orf194	C20orf194	C20orf194				GRPEL2		FZR1		RNPS1	CBY3		HNRNPU				GFPT1	SLC3A2			XPO5		MBD1
C20orf24		C20orf24	C20orf24	C20orf24	C20orf24	C20orf24	C20orf24	C20orf24	C20orf24	C20orf24	C20orf24	C20orf24	C20orf24	C20orf24	C20orf24	C20orf24	C20orf24	C20orf24	C20orf24	C20orf24	C20orf24	C20orf24				GSR		GABPB1		RPL36	CC2D1A		HOOK3				GINM1	SMARCA4			YWHAZ		MED18
C21orf2		C21orf2	C21orf2	C21orf2	C21orf2	C21orf2	C21orf2	C21orf2	C21orf2	C21orf2	C21orf2	C21orf2	C21orf2	C21orf2	C21orf2	C21orf2	C21orf2	C21orf2	C21orf2	C21orf2	C21orf2	C21orf2				GSS		GCLC		RPS16	CC2D1B		HOXC6				GLB1	SMIM14			ZBTB17		MED26
C21orf58		C21orf58	C21orf58	C21orf58	C21orf58	C21orf58	C21orf58	C21orf58	C21orf58	C21orf58	C21orf58	C21orf58	C21orf58	C21orf58	C21orf58	C21orf58	C21orf58	C21orf58	C21orf58	C21orf58	C21orf58	C21orf58				GSTK1		GDPGP1		RPS6KA6	CCDC11		HRAS				GMEB1	SMYD3			ZBTB4		MED9
C22orf23		C22orf23	C22orf23	C22orf23	C22orf23	C22orf23	C22orf23	C22orf23	C22orf23	C22orf23	C22orf23	C22orf23	C22orf23	C22orf23	C22orf23	C22orf23	C22orf23	C22orf23	C22orf23	C22orf23	C22orf23	C22orf23				GSTM3		GEMIN2		RPS9	CCDC114		HSD17B4				GNB1L	SNRK			ZFAND2A		MEGF8
C22orf24		C22orf24	C22orf24	C22orf24	C22orf24	C22orf24	C22orf24	C22orf24	C22orf24	C22orf24	C22orf24	C22orf24	C22orf24	C22orf24	C22orf24	C22orf24	C22orf24	C22orf24	C22orf24	C22orf24	C22orf24	C22orf24				GTF2E2		GIGYF2		RRP9	CCDC12		HSDL2				GNG5	SNW1			ZMYND19		METTL22
C22orf29		C22orf29	C22orf29	C22orf29	C22orf29	C22orf29	C22orf29	C22orf29	C22orf29	C22orf29	C22orf29	C22orf29	C22orf29	C22orf29	C22orf29	C22orf29	C22orf29	C22orf29	C22orf29	C22orf29	C22orf29	C22orf29				GTF2I		GIT2		RSF1	CCDC120		HSF1				GNPAT	SOCS1			ZNF286A		MFSD9
C2CD3		C2CD3	C2CD3	C2CD3	C2CD3	C2CD3	C2CD3	C2CD3	C2CD3	C2CD3	C2CD3	C2CD3	C2CD3	C2CD3	C2CD3	C2CD3	C2CD3	C2CD3	C2CD3	C2CD3	C2CD3	C2CD3				HARS		GLB1		RSU1	CCDC127		HSF2				GPBP1L1	SPC24			ZNF554		MGA
C2orf15		C2orf15	C2orf15	C2orf15	C2orf15	C2orf15	C2orf15	C2orf15	C2orf15	C2orf15	C2orf15	C2orf15	C2orf15	C2orf15	C2orf15	C2orf15	C2orf15	C2orf15	C2orf15	C2orf15	C2orf15	C2orf15				HAUS3		GLRX3		S100A13	CCDC150		HSF4				GPR19	SPDL1			ZNF747		MMADHC
C2orf73		C2orf73	C2orf73	C2orf73	C2orf73	C2orf73	C2orf73	C2orf73	C2orf73	C2orf73	C2orf73	C2orf73	C2orf73	C2orf73	C2orf73	C2orf73	C2orf73	C2orf73	C2orf73	C2orf73	C2orf73	C2orf73				HBP1		GMEB2		SAMHD1	CCDC167		HSP90AA1				GRHPR	SPRY4					MMP17
C2orf74		C2orf74	C2orf74	C2orf74	C2orf74	C2orf74	C2orf74	C2orf74	C2orf74	C2orf74	C2orf74	C2orf74	C2orf74	C2orf74	C2orf74	C2orf74	C2orf74	C2orf74	C2orf74	C2orf74	C2orf74	C2orf74				HDAC2		GNAO1		SAP18	CCDC171		HSPA14				GRSF1	SRC					MMRN2
C2orf76		C2orf76	C2orf76	C2orf76	C2orf76	C2orf76	C2orf76	C2orf76	C2orf76	C2orf76	C2orf76	C2orf76	C2orf76	C2orf76	C2orf76	C2orf76	C2orf76	C2orf76	C2orf76	C2orf76	C2orf76	C2orf76				HDAC3		GNPAT		SARS	CCDC28B		HSPA8				GSG2	SRSF1					MMS19
C3orf67		C3orf67	C3orf67	C3orf67	C3orf67	C3orf67	C3orf67	C3orf67	C3orf67	C3orf67	C3orf67	C3orf67	C3orf67	C3orf67	C3orf67	C3orf67	C3orf67	C3orf67	C3orf67	C3orf67	C3orf67	C3orf67				HDAC4		GNPDA2		SBF1	CCDC43		HSPA9				GSR	SSH2					MPG
C4orf3		C4orf3	C4orf3	C4orf3	C4orf3	C4orf3	C4orf3	C4orf3	C4orf3	C4orf3	C4orf3	C4orf3	C4orf3	C4orf3	C4orf3	C4orf3	C4orf3	C4orf3	C4orf3	C4orf3	C4orf3	C4orf3				HDLBP		GOLGA1		SCAND1	CCDC47		HSPD1				GSS	STARD7					MSH2
C4orf46		C4orf46	C4orf46	C4orf46	C4orf46	C4orf46	C4orf46	C4orf46	C4orf46	C4orf46	C4orf46	C4orf46	C4orf46	C4orf46	C4orf46	C4orf46	C4orf46	C4orf46	C4orf46	C4orf46	C4orf46	C4orf46				HEATR3		GOLGA2		SCARB2	CCDC86		HSPE1				GSTZ1	STK38					MSH5
C4orf48		C4orf48	C4orf48	C4orf48	C4orf48	C4orf48	C4orf48	C4orf48	C4orf48	C4orf48	C4orf48	C4orf48	C4orf48	C4orf48	C4orf48	C4orf48	C4orf48	C4orf48	C4orf48	C4orf48	C4orf48	C4orf48				HIRIP3		GOLGA4		SCOC	CCDC87		HUNK				GTF2A1	STRN3					MSRA
C5orf24		C5orf24	C5orf24	C5orf24	C5orf24	C5orf24	C5orf24	C5orf24	C5orf24	C5orf24	C5orf24	C5orf24	C5orf24	C5orf24	C5orf24	C5orf24	C5orf24	C5orf24	C5orf24	C5orf24	C5orf24	C5orf24				HMMR		GPAA1		SDCBP	CCDC89		HYLS1				GTF2F1	STUB1					MST1
C5orf45		C5orf45	C5orf45	C5orf45	C5orf45	C5orf45	C5orf45	C5orf45	C5orf45	C5orf45	C5orf45	C5orf45	C5orf45	C5orf45	C5orf45	C5orf45	C5orf45	C5orf45	C5orf45	C5orf45	C5orf45	C5orf45				HNRNPA1		GPSM2		SEC61G	CCDC92		IAH1				GTF3A	STX3					MYH10
C6orf136		C6orf136	C6orf136	C6orf136	C6orf136	C6orf136	C6orf136	C6orf136	C6orf136	C6orf136	C6orf136	C6orf136	C6orf136	C6orf136	C6orf136	C6orf136	C6orf136	C6orf136	C6orf136	C6orf136	C6orf136	C6orf136				HNRNPH1		GRHPR		SERTAD1	CCDC93		IGFBP3				GTF3C1	TARS					MYH14
C6orf203		C6orf203	C6orf203	C6orf203	C6orf203	C6orf203	C6orf203	C6orf203	C6orf203	C6orf203	C6orf203	C6orf203	C6orf203	C6orf203	C6orf203	C6orf203	C6orf203	C6orf203	C6orf203	C6orf203	C6orf203	C6orf203				HNRNPU		GRPEL2		SESN1	CCDC96		IKZF2				HAUS8	TBC1D8					MYH7B
C7orf60		C7orf60	C7orf60	C7orf60	C7orf60	C7orf60	C7orf60	C7orf60	C7orf60	C7orf60	C7orf60	C7orf60	C7orf60	C7orf60	C7orf60	C7orf60	C7orf60	C7orf60	C7orf60	C7orf60	C7orf60	C7orf60				HOOK3		GSR		SET	CCDC97		IL17RD				HBP1	TCEB2					MYO1D
C8orf37		C8orf37	C8orf37	C8orf37	C8orf37	C8orf37	C8orf37	C8orf37	C8orf37	C8orf37	C8orf37	C8orf37	C8orf37	C8orf37	C8orf37	C8orf37	C8orf37	C8orf37	C8orf37	C8orf37	C8orf37	C8orf37				HOXC6		GSS		SGMS1	CCHCR1		ILVBL				HCRT	TCF19					N6AMT1
C8orf48		C8orf48	C8orf48	C8orf48	C8orf48	C8orf48	C8orf48	C8orf48	C8orf48	C8orf48	C8orf48	C8orf48	C8orf48	C8orf48	C8orf48	C8orf48	C8orf48	C8orf48	C8orf48	C8orf48	C8orf48	C8orf48				HRAS		GSTM3		SH3BP5	CCNB1		IMMP2L				HDAC3	TCF25					NADK
C9orf163		C9orf163	C9orf163	C9orf163	C9orf163	C9orf163	C9orf163	C9orf163	C9orf163	C9orf163	C9orf163	C9orf163	C9orf163	C9orf163	C9orf163	C9orf163	C9orf163	C9orf163	C9orf163	C9orf163	C9orf163	C9orf163				HSD17B4		GSTZ1		SHBG	CCNE1		INPP5A				HDHD3	TCTEX1D2					NAP1L4
C9orf40		C9orf40	C9orf40	C9orf40	C9orf40	C9orf40	C9orf40	C9orf40	C9orf40	C9orf40	C9orf40	C9orf40	C9orf40	C9orf40	C9orf40	C9orf40	C9orf40	C9orf40	C9orf40	C9orf40	C9orf40	C9orf40				HSDL2		GTF2A1		SIAH2	CCNF		INPP5K				HEATR5B	TGIF1					NARFL
C9orf69		C9orf69	C9orf69	C9orf69	C9orf69	C9orf69	C9orf69	C9orf69	C9orf69	C9orf69	C9orf69	C9orf69	C9orf69	C9orf69	C9orf69	C9orf69	C9orf69	C9orf69	C9orf69	C9orf69	C9orf69	C9orf69				HSF1		GTF2E2		SIN3B	CCNG2		INTS7				HEXIM1	THBS2					NARS2
CAB39		CAB39	CAB39	CAB39	CAB39	CAB39	CAB39	CAB39	CAB39	CAB39	CAB39	CAB39	CAB39	CAB39	CAB39	CAB39	CAB39	CAB39	CAB39	CAB39	CAB39	CAB39				HSF2		GTF2F1		SIRT5	CCNI		IP6K2				HIRIP3	THRA					NCAN
CACUL1		CACUL1	CACUL1	CACUL1	CACUL1	CACUL1	CACUL1	CACUL1	CACUL1	CACUL1	CACUL1	CACUL1	CACUL1	CACUL1	CACUL1	CACUL1	CACUL1	CACUL1	CACUL1	CACUL1	CACUL1	CACUL1				HSF4		GTF2I		SLC16A1	CCNJL		IPO9				HMGN1	TIA1					NDEL1
CACYBP		CACYBP	CACYBP	CACYBP	CACYBP	CACYBP	CACYBP	CACYBP	CACYBP	CACYBP	CACYBP	CACYBP	CACYBP	CACYBP	CACYBP	CACYBP	CACYBP	CACYBP	CACYBP	CACYBP	CACYBP	CACYBP				HSP90AA1		GTSE1		SLC22A5	CCNT2		IRS1				HMHA1	TIMELESS					NEFH
CANT1		CANT1	CANT1	CANT1	CANT1	CANT1	CANT1	CANT1	CANT1	CANT1	CANT1	CANT1	CANT1	CANT1	CANT1	CANT1	CANT1	CANT1	CANT1	CANT1	CANT1	CANT1				HSPA14		HARS		SLC25A10	CCS		ITGA1				HMMR	TIPARP					NEFM
CAPZA2		CAPZA2	CAPZA2	CAPZA2	CAPZA2	CAPZA2	CAPZA2	CAPZA2	CAPZA2	CAPZA2	CAPZA2	CAPZA2	CAPZA2	CAPZA2	CAPZA2	CAPZA2	CAPZA2	CAPZA2	CAPZA2	CAPZA2	CAPZA2	CAPZA2				HSPA4L		HBP1		SLC37A4	CCT3		ITGAE				HNRNPA1	TMEM116					NEGR1
CARD8		CARD8	CARD8	CARD8	CARD8	CARD8	CARD8	CARD8	CARD8	CARD8	CARD8	CARD8	CARD8	CARD8	CARD8	CARD8	CARD8	CARD8	CARD8	CARD8	CARD8	CARD8				HSPA8		HBS1L		SLC39A6	CCT5		JAK2				HNRNPU	TMEM14C					NEIL2
CARNMT1		CARNMT1	CARNMT1	CARNMT1	CARNMT1	CARNMT1	CARNMT1	CARNMT1	CARNMT1	CARNMT1	CARNMT1	CARNMT1	CARNMT1	CARNMT1	CARNMT1	CARNMT1	CARNMT1	CARNMT1	CARNMT1	CARNMT1	CARNMT1	CARNMT1				HSPA9		HCRT		SLC3A2	CCT6A		JMY				HNRNPUL2	TMEM43					NEK4
CASC5		CASC5	CASC5	CASC5	CASC5	CASC5	CASC5	CASC5	CASC5	CASC5	CASC5	CASC5	CASC5	CASC5	CASC5	CASC5	CASC5	CASC5	CASC5	CASC5	CASC5	CASC5				HSPD1		HDAC2		SMARCA4	CCT8		KIAA0100				HOOK3	TMX1					NEUROD1
CASK		CASK	CASK	CASK	CASK	CASK	CASK	CASK	CASK	CASK	CASK	CASK	CASK	CASK	CASK	CASK	CASK	CASK	CASK	CASK	CASK	CASK				HSPE1		HDAC3		SNRK	CD27		KIF18A				HP1BP3	TNKS2					NF1
CASKIN2		CASKIN2	CASKIN2	CASKIN2	CASKIN2	CASKIN2	CASKIN2	CASKIN2	CASKIN2	CASKIN2	CASKIN2	CASKIN2	CASKIN2	CASKIN2	CASKIN2	CASKIN2	CASKIN2	CASKIN2	CASKIN2	CASKIN2	CASKIN2	CASKIN2				HUNK		HDHD2		SOCS1	CD274		KIF4A				HSD17B4	TPM1					NFYA
CASP2		CASP2	CASP2	CASP2	CASP2	CASP2	CASP2	CASP2	CASP2	CASP2	CASP2	CASP2	CASP2	CASP2	CASP2	CASP2	CASP2	CASP2	CASP2	CASP2	CASP2	CASP2				HYLS1		HDHD3		SPC24	CD320		KIFC1				HSDL1	TPX2					NKTR
CASZ1		CASZ1	CASZ1	CASZ1	CASZ1	CASZ1	CASZ1	CASZ1	CASZ1	CASZ1	CASZ1	CASZ1	CASZ1	CASZ1	CASZ1	CASZ1	CASZ1	CASZ1	CASZ1	CASZ1	CASZ1	CASZ1				IAH1		HDLBP		SPDL1	CD47		KLF13				HSF1	TRIO					NOMO2
CATSPERD		CATSPERD	CATSPERD	CATSPERD	CATSPERD	CATSPERD	CATSPERD	CATSPERD	CATSPERD	CATSPERD	CATSPERD	CATSPERD	CATSPERD	CATSPERD	CATSPERD	CATSPERD	CATSPERD	CATSPERD	CATSPERD	CATSPERD	CATSPERD	CATSPERD				IFIT5		HERC4		SRSF1	CD59		KLHL11				HSP90AA1	TSPAN3					NOTCH4
CBFB		CBFB	CBFB	CBFB	CBFB	CBFB	CBFB	CBFB	CBFB	CBFB	CBFB	CBFB	CBFB	CBFB	CBFB	CBFB	CBFB	CBFB	CBFB	CBFB	CBFB	CBFB				IGFBP3		HGS		ST5	CD99L2		KLHL22				HSPA14	TTLL12					NPM1
CBLL1		CBLL1	CBLL1	CBLL1	CBLL1	CBLL1	CBLL1	CBLL1	CBLL1	CBLL1	CBLL1	CBLL1	CBLL1	CBLL1	CBLL1	CBLL1	CBLL1	CBLL1	CBLL1	CBLL1	CBLL1	CBLL1				IKZF2		HINT1		STARD7	CDAN1		KRCC1				HSPA8	TWF2					NPRL3
CBR1		CBR1	CBR1	CBR1	CBR1	CBR1	CBR1	CBR1	CBR1	CBR1	CBR1	CBR1	CBR1	CBR1	CBR1	CBR1	CBR1	CBR1	CBR1	CBR1	CBR1	CBR1				IL17RD		HIRIP3		STK38	CDC34		KRR1				HSPA9	U2AF1					NR1D2
CBR4		CBR4	CBR4	CBR4	CBR4	CBR4	CBR4	CBR4	CBR4	CBR4	CBR4	CBR4	CBR4	CBR4	CBR4	CBR4	CBR4	CBR4	CBR4	CBR4	CBR4	CBR4				ILVBL		HMGN1		STRN3	CDC42		KRTCAP2				HSPD1	UBA52					NRN1
CBX1		CBX1	CBX1	CBX1	CBX1	CBX1	CBX1	CBX1	CBX1	CBX1	CBX1	CBX1	CBX1	CBX1	CBX1	CBX1	CBX1	CBX1	CBX1	CBX1	CBX1	CBX1				IMMP2L		HMHA1		STUB1	CDC42BPB		L3MBTL1				HSPE1	UBE2T					NRTN
CBX2		CBX2	CBX2	CBX2	CBX2	CBX2	CBX2	CBX2	CBX2	CBX2	CBX2	CBX2	CBX2	CBX2	CBX2	CBX2	CBX2	CBX2	CBX2	CBX2	CBX2	CBX2				INPP5A		HNRNPA1		STX3	CDC42EP4		LDHA				ICMT	UNG					NSUN2
CBX5		CBX5	CBX5	CBX5	CBX5	CBX5	CBX5	CBX5	CBX5	CBX5	CBX5	CBX5	CBX5	CBX5	CBX5	CBX5	CBX5	CBX5	CBX5	CBX5	CBX5	CBX5				INPP5K		HNRNPH1		SUV39H2	CDC42SE2		LETM1				IDE	WDHD1					NUBP1
CBX7		CBX7	CBX7	CBX7	CBX7	CBX7	CBX7	CBX7	CBX7	CBX7	CBX7	CBX7	CBX7	CBX7	CBX7	CBX7	CBX7	CBX7	CBX7	CBX7	CBX7	CBX7				INTS7		HNRNPM		TAF12	CDC7		LFNG				IGFLR1	WDR43					OCLN
CBY1		CBY1	CBY1	CBY1	CBY1	CBY1	CBY1	CBY1	CBY1	CBY1	CBY1	CBY1	CBY1	CBY1	CBY1	CBY1	CBY1	CBY1	CBY1	CBY1	CBY1	CBY1				IP6K2		HNRNPU		TAF5	CDCA2		LIN37				ILVBL	WNT5A					ORC4
CBY3		CBY3	CBY3	CBY3	CBY3	CBY3	CBY3	CBY3	CBY3	CBY3	CBY3	CBY3	CBY3	CBY3	CBY3	CBY3	CBY3	CBY3	CBY3	CBY3	CBY3	CBY3				IPO9		HOXC6		TARS	CDK1		LIPA				IMMT	XPO5					P4HA1
CC2D1A		CC2D1A	CC2D1A	CC2D1A	CC2D1A	CC2D1A	CC2D1A	CC2D1A	CC2D1A	CC2D1A	CC2D1A	CC2D1A	CC2D1A	CC2D1A	CC2D1A	CC2D1A	CC2D1A	CC2D1A	CC2D1A	CC2D1A	CC2D1A	CC2D1A				IRS1		HRAS		TCEB2	CDK10		LPCAT3				ING2	XRCC2					P4HB
CC2D1B		CC2D1B	CC2D1B	CC2D1B	CC2D1B	CC2D1B	CC2D1B	CC2D1B	CC2D1B	CC2D1B	CC2D1B	CC2D1B	CC2D1B	CC2D1B	CC2D1B	CC2D1B	CC2D1B	CC2D1B	CC2D1B	CC2D1B	CC2D1B	CC2D1B				ITGA1		HSD17B4		TCF19	CDK16		LRIF1				INPP5A	XRCC5					PAICS
CCBL2		CCBL2	CCBL2	CCBL2	CCBL2	CCBL2	CCBL2	CCBL2	CCBL2	CCBL2	CCBL2	CCBL2	CCBL2	CCBL2	CCBL2	CCBL2	CCBL2	CCBL2	CCBL2	CCBL2	CCBL2	CCBL2				ITGAE		HSF1		THRA	CDK19		LRRC27				INSIG2	ZBTB8OS					PAIP2
CCDC102B		CCDC102B	CCDC102B	CCDC102B	CCDC102B	CCDC102B	CCDC102B	CCDC102B	CCDC102B	CCDC102B	CCDC102B	CCDC102B	CCDC102B	CCDC102B	CCDC102B	CCDC102B	CCDC102B	CCDC102B	CCDC102B	CCDC102B	CCDC102B	CCDC102B				JAK2		HSP90AA1		TIMELESS	CDK2AP2		LRRC58				INTS5	ZFAND2A					PARK2
CCDC104		CCDC104	CCDC104	CCDC104	CCDC104	CCDC104	CCDC104	CCDC104	CCDC104	CCDC104	CCDC104	CCDC104	CCDC104	CCDC104	CCDC104	CCDC104	CCDC104	CCDC104	CCDC104	CCDC104	CCDC104	CCDC104				JMY		HSPA14		TIPARP	CDKAL1		LSM2				INTS6	ZNF652					PATL1
CCDC11		CCDC11	CCDC11	CCDC11	CCDC11	CCDC11	CCDC11	CCDC11	CCDC11	CCDC11	CCDC11	CCDC11	CCDC11	CCDC11	CCDC11	CCDC11	CCDC11	CCDC11	CCDC11	CCDC11	CCDC11	CCDC11				KANSL1L		HSPA4L		TMEM116	CDKL3		LSR				IP6K2	ZWINT					PCBP2
CCDC114		CCDC114	CCDC114	CCDC114	CCDC114	CCDC114	CCDC114	CCDC114	CCDC114	CCDC114	CCDC114	CCDC114	CCDC114	CCDC114	CCDC114	CCDC114	CCDC114	CCDC114	CCDC114	CCDC114	CCDC114	CCDC114				KIAA0100		HSPA8		TMEM14C	CDKN2B		LSS				IRAK4						PCDH9
CCDC12		CCDC12	CCDC12	CCDC12	CCDC12	CCDC12	CCDC12	CCDC12	CCDC12	CCDC12	CCDC12	CCDC12	CCDC12	CCDC12	CCDC12	CCDC12	CCDC12	CCDC12	CCDC12	CCDC12	CCDC12	CCDC12				KIF18A		HSPA9		TMEM43	CDKN2D		LYAR				IRF3						PCGF3
CCDC120		CCDC120	CCDC120	CCDC120	CCDC120	CCDC120	CCDC120	CCDC120	CCDC120	CCDC120	CCDC120	CCDC120	CCDC120	CCDC120	CCDC120	CCDC120	CCDC120	CCDC120	CCDC120	CCDC120	CCDC120	CCDC120				KIF4A		HSPD1		TOP1	CDNF		MACF1				ISOC1						PCIF1
CCDC127		CCDC127	CCDC127	CCDC127	CCDC127	CCDC127	CCDC127	CCDC127	CCDC127	CCDC127	CCDC127	CCDC127	CCDC127	CCDC127	CCDC127	CCDC127	CCDC127	CCDC127	CCDC127	CCDC127	CCDC127	CCDC127				KIFC1		HSPE1		TPM1	CDPF1		MAD2L1				ITGA1						PCLO
CCDC150		CCDC150	CCDC150	CCDC150	CCDC150	CCDC150	CCDC150	CCDC150	CCDC150	CCDC150	CCDC150	CCDC150	CCDC150	CCDC150	CCDC150	CCDC150	CCDC150	CCDC150	CCDC150	CCDC150	CCDC150	CCDC150				KLF13		HUNK		TRIO	CDS2		MAGED2				JAK2						PCNA
CCDC167		CCDC167	CCDC167	CCDC167	CCDC167	CCDC167	CCDC167	CCDC167	CCDC167	CCDC167	CCDC167	CCDC167	CCDC167	CCDC167	CCDC167	CCDC167	CCDC167	CCDC167	CCDC167	CCDC167	CCDC167	CCDC167				KLHL11		ICMT		TSPAN3	CDT1		MAGI1				JMY						PCNT
CCDC171		CCDC171	CCDC171	CCDC171	CCDC171	CCDC171	CCDC171	CCDC171	CCDC171	CCDC171	CCDC171	CCDC171	CCDC171	CCDC171	CCDC171	CCDC171	CCDC171	CCDC171	CCDC171	CCDC171	CCDC171	CCDC171				KLHL22		IDE		TSPYL2	CDV3		MANEA				KANK3						PDCD2L
CCDC176		CCDC176	CCDC176	CCDC176	CCDC176	CCDC176	CCDC176	CCDC176	CCDC176	CCDC176	CCDC176	CCDC176	CCDC176	CCDC176	CCDC176	CCDC176	CCDC176	CCDC176	CCDC176	CCDC176	CCDC176	CCDC176				KRCC1		IFT172		TTC25	CDYL		MAP2K7				KAT2A						PDCD4
CCDC23		CCDC23	CCDC23	CCDC23	CCDC23	CCDC23	CCDC23	CCDC23	CCDC23	CCDC23	CCDC23	CCDC23	CCDC23	CCDC23	CCDC23	CCDC23	CCDC23	CCDC23	CCDC23	CCDC23	CCDC23	CCDC23				KRR1		IFT27		TUBB4B	CENPI		MAP4K3				KDM4A						PDE7A
CCDC28B		CCDC28B	CCDC28B	CCDC28B	CCDC28B	CCDC28B	CCDC28B	CCDC28B	CCDC28B	CCDC28B	CCDC28B	CCDC28B	CCDC28B	CCDC28B	CCDC28B	CCDC28B	CCDC28B	CCDC28B	CCDC28B	CCDC28B	CCDC28B	CCDC28B				KRTCAP2		IGFBP3		UBE2T	CENPN		MAPK7				KEAP1						PDE8A
CCDC43		CCDC43	CCDC43	CCDC43	CCDC43	CCDC43	CCDC43	CCDC43	CCDC43	CCDC43	CCDC43	CCDC43	CCDC43	CCDC43	CCDC43	CCDC43	CCDC43	CCDC43	CCDC43	CCDC43	CCDC43	CCDC43				L3MBTL1		IKBKAP		UPF1	CEP104		MAPT				KIF26A						PELI1
CCDC47		CCDC47	CCDC47	CCDC47	CCDC47	CCDC47	CCDC47	CCDC47	CCDC47	CCDC47	CCDC47	CCDC47	CCDC47	CCDC47	CCDC47	CCDC47	CCDC47	CCDC47	CCDC47	CCDC47	CCDC47	CCDC47				L3MBTL3		IL4I1		VARS2	CEP170		MARS2				KIF2A						PER1
CCDC86		CCDC86	CCDC86	CCDC86	CCDC86	CCDC86	CCDC86	CCDC86	CCDC86	CCDC86	CCDC86	CCDC86	CCDC86	CCDC86	CCDC86	CCDC86	CCDC86	CCDC86	CCDC86	CCDC86	CCDC86	CCDC86				LAP3		ILKAP		VASH1	CEP19		MBD1				KIF6						PGP
CCDC87		CCDC87	CCDC87	CCDC87	CCDC87	CCDC87	CCDC87	CCDC87	CCDC87	CCDC87	CCDC87	CCDC87	CCDC87	CCDC87	CCDC87	CCDC87	CCDC87	CCDC87	CCDC87	CCDC87	CCDC87	CCDC87				LDHA		INPP5A		VPS8	CEP192		MCM2				KIFC1						PGS1
CCDC89		CCDC89	CCDC89	CCDC89	CCDC89	CCDC89	CCDC89	CCDC89	CCDC89	CCDC89	CCDC89	CCDC89	CCDC89	CCDC89	CCDC89	CCDC89	CCDC89	CCDC89	CCDC89	CCDC89	CCDC89	CCDC89				LETM1		INSIG2		WDHD1	CEP250		MCM4				KLHDC3						PHF20
CCDC92		CCDC92	CCDC92	CCDC92	CCDC92	CCDC92	CCDC92	CCDC92	CCDC92	CCDC92	CCDC92	CCDC92	CCDC92	CCDC92	CCDC92	CCDC92	CCDC92	CCDC92	CCDC92	CCDC92	CCDC92	CCDC92				LFNG		INTS6		WDR4	CEP57L1		MCM6				KLHL22						PHF23
CCDC93		CCDC93	CCDC93	CCDC93	CCDC93	CCDC93	CCDC93	CCDC93	CCDC93	CCDC93	CCDC93	CCDC93	CCDC93	CCDC93	CCDC93	CCDC93	CCDC93	CCDC93	CCDC93	CCDC93	CCDC93	CCDC93				LIN37		IPO11		WDR5	CEP63		MECP2				KPNA1						PI4K2B
CCDC96		CCDC96	CCDC96	CCDC96	CCDC96	CCDC96	CCDC96	CCDC96	CCDC96	CCDC96	CCDC96	CCDC96	CCDC96	CCDC96	CCDC96	CCDC96	CCDC96	CCDC96	CCDC96	CCDC96	CCDC96	CCDC96				LIPA		IRF3		WNT5A	CEP85		MECR				KRR1						PI4KA
CCDC97		CCDC97	CCDC97	CCDC97	CCDC97	CCDC97	CCDC97	CCDC97	CCDC97	CCDC97	CCDC97	CCDC97	CCDC97	CCDC97	CCDC97	CCDC97	CCDC97	CCDC97	CCDC97	CCDC97	CCDC97	CCDC97				LPCAT3		ISOC1		XRCC5	CES4A		MED11				KRTCAP2						PIN4
CCHCR1		CCHCR1	CCHCR1	CCHCR1	CCHCR1	CCHCR1	CCHCR1	CCHCR1	CCHCR1	CCHCR1	CCHCR1	CCHCR1	CCHCR1	CCHCR1	CCHCR1	CCHCR1	CCHCR1	CCHCR1	CCHCR1	CCHCR1	CCHCR1	CCHCR1				LRIF1		ITGA1		YWHAZ	CFAP206		MED18				LAGE3						PITHD1
CCNB1		CCNB1	CCNB1	CCNB1	CCNB1	CCNB1	CCNB1	CCNB1	CCNB1	CCNB1	CCNB1	CCNB1	CCNB1	CCNB1	CCNB1	CCNB1	CCNB1	CCNB1	CCNB1	CCNB1	CCNB1	CCNB1				LRRC27		KARS		ZFAND2A	CFDP1		MED20				LAMTOR4						PKD1
CCNE1		CCNE1	CCNE1	CCNE1	CCNE1	CCNE1	CCNE1	CCNE1	CCNE1	CCNE1	CCNE1	CCNE1	CCNE1	CCNE1	CCNE1	CCNE1	CCNE1	CCNE1	CCNE1	CCNE1	CCNE1	CCNE1				LRRC58		KBTBD2		ZP3	CHAC2		MED4				LARP7						PKIB
CCNF		CCNF	CCNF	CCNF	CCNF	CCNF	CCNF	CCNF	CCNF	CCNF	CCNF	CCNF	CCNF	CCNF	CCNF	CCNF	CCNF	CCNF	CCNF	CCNF	CCNF	CCNF				LSM2		KCTD9			CHCHD4		MEX3B				LDHA						PLCG1
CCNG2		CCNG2	CCNG2	CCNG2	CCNG2	CCNG2	CCNG2	CCNG2	CCNG2	CCNG2	CCNG2	CCNG2	CCNG2	CCNG2	CCNG2	CCNG2	CCNG2	CCNG2	CCNG2	CCNG2	CCNG2	CCNG2				LSR		KDELR2			CHD2		MGEA5				LFNG						PLD1
CCNI		CCNI	CCNI	CCNI	CCNI	CCNI	CCNI	CCNI	CCNI	CCNI	CCNI	CCNI	CCNI	CCNI	CCNI	CCNI	CCNI	CCNI	CCNI	CCNI	CCNI	CCNI				LSS		KIF5B			CHD3		MGST3				LIPA						PLEKHA8
CCNJL		CCNJL	CCNJL	CCNJL	CCNJL	CCNJL	CCNJL	CCNJL	CCNJL	CCNJL	CCNJL	CCNJL	CCNJL	CCNJL	CCNJL	CCNJL	CCNJL	CCNJL	CCNJL	CCNJL	CCNJL	CCNJL				LYAR		KLF13			CHKB		MKNK1				LIPT2						PLEKHJ1
CCNT2		CCNT2	CCNT2	CCNT2	CCNT2	CCNT2	CCNT2	CCNT2	CCNT2	CCNT2	CCNT2	CCNT2	CCNT2	CCNT2	CCNT2	CCNT2	CCNT2	CCNT2	CCNT2	CCNT2	CCNT2	CCNT2				MACF1		KLHL11			CHMP1A		MKNK2				LLGL1						PLOD3
CCS		CCS	CCS	CCS	CCS	CCS	CCS	CCS	CCS	CCS	CCS	CCS	CCS	CCS	CCS	CCS	CCS	CCS	CCS	CCS	CCS	CCS				MAD2L1		KRTCAP2			CHMP2A		MKS1				LPCAT3						PLS1
CCT3		CCT3	CCT3	CCT3	CCT3	CCT3	CCT3	CCT3	CCT3	CCT3	CCT3	CCT3	CCT3	CCT3	CCT3	CCT3	CCT3	CCT3	CCT3	CCT3	CCT3	CCT3				MAGED2		L3MBTL3			CHMP2B		MLH3				LRRC20						POFUT2
CCT5		CCT5	CCT5	CCT5	CCT5	CCT5	CCT5	CCT5	CCT5	CCT5	CCT5	CCT5	CCT5	CCT5	CCT5	CCT5	CCT5	CCT5	CCT5	CCT5	CCT5	CCT5				MAGED4		LARP7			CHMP3		MLLT3				LRWD1						POLD1
CCT6A		CCT6A	CCT6A	CCT6A	CCT6A	CCT6A	CCT6A	CCT6A	CCT6A	CCT6A	CCT6A	CCT6A	CCT6A	CCT6A	CCT6A	CCT6A	CCT6A	CCT6A	CCT6A	CCT6A	CCT6A	CCT6A				MAGI1		LDHA			CHMP5		MMADHC				LSM2						POLR2H
CCT8		CCT8	CCT8	CCT8	CCT8	CCT8	CCT8	CCT8	CCT8	CCT8	CCT8	CCT8	CCT8	CCT8	CCT8	CCT8	CCT8	CCT8	CCT8	CCT8	CCT8	CCT8				MANEA		LENG1			CHMP7		MMP17				LSM4						POLR3B
CD27		CD27	CD27	CD27	CD27	CD27	CD27	CD27	CD27	CD27	CD27	CD27	CD27	CD27	CD27	CD27	CD27	CD27	CD27	CD27	CD27	CD27				MAP2K7		LETM1			CHORDC1		MOK				LSM7						POM121
CD274		CD274	CD274	CD274	CD274	CD274	CD274	CD274	CD274	CD274	CD274	CD274	CD274	CD274	CD274	CD274	CD274	CD274	CD274	CD274	CD274	CD274				MAP4K3		LIG3			CHST12		MPC2				LSR						PPAN
CD320		CD320	CD320	CD320	CD320	CD320	CD320	CD320	CD320	CD320	CD320	CD320	CD320	CD320	CD320	CD320	CD320	CD320	CD320	CD320	CD320	CD320				MAPK7		LIN37			CHTF18		MPP6				LSS						PPAT
CD47		CD47	CD47	CD47	CD47	CD47	CD47	CD47	CD47	CD47	CD47	CD47	CD47	CD47	CD47	CD47	CD47	CD47	CD47	CD47	CD47	CD47				MAPT		LIPA			CHTF8		MRPL12				LYPLAL1						PPFIA3
CD59		CD59	CD59	CD59	CD59	CD59	CD59	CD59	CD59	CD59	CD59	CD59	CD59	CD59	CD59	CD59	CD59	CD59	CD59	CD59	CD59	CD59				MARS2		LONP1			CHTOP		MRPL49				LYRM2						PPM1D
CD99L2		CD99L2	CD99L2	CD99L2	CD99L2	CD99L2	CD99L2	CD99L2	CD99L2	CD99L2	CD99L2	CD99L2	CD99L2	CD99L2	CD99L2	CD99L2	CD99L2	CD99L2	CD99L2	CD99L2	CD99L2	CD99L2				MBD1		LRRC27			CIAO1		MRPS18B				LYSMD3						PPP1R10
CDAN1		CDAN1	CDAN1	CDAN1	CDAN1	CDAN1	CDAN1	CDAN1	CDAN1	CDAN1	CDAN1	CDAN1	CDAN1	CDAN1	CDAN1	CDAN1	CDAN1	CDAN1	CDAN1	CDAN1	CDAN1	CDAN1				MBD4		LSM4			CIB1		MSH2				MACF1						PPP2R1A
CDC34		CDC34	CDC34	CDC34	CDC34	CDC34	CDC34	CDC34	CDC34	CDC34	CDC34	CDC34	CDC34	CDC34	CDC34	CDC34	CDC34	CDC34	CDC34	CDC34	CDC34	CDC34				MCM2		LSS			CIC		MST1				MAFG						PPP2R5C
CDC42		CDC42	CDC42	CDC42	CDC42	CDC42	CDC42	CDC42	CDC42	CDC42	CDC42	CDC42	CDC42	CDC42	CDC42	CDC42	CDC42	CDC42	CDC42	CDC42	CDC42	CDC42				MCM4		LYAR			CIRBP		MTHFD1				MAP1LC3B						PPP5C
CDC42BPB		CDC42BPB	CDC42BPB	CDC42BPB	CDC42BPB	CDC42BPB	CDC42BPB	CDC42BPB	CDC42BPB	CDC42BPB	CDC42BPB	CDC42BPB	CDC42BPB	CDC42BPB	CDC42BPB	CDC42BPB	CDC42BPB	CDC42BPB	CDC42BPB	CDC42BPB	CDC42BPB	CDC42BPB				MCM6		LYPLA1			CIRH1A		MYBBP1A				MAP2						PPTC7
CDC42EP4		CDC42EP4	CDC42EP4	CDC42EP4	CDC42EP4	CDC42EP4	CDC42EP4	CDC42EP4	CDC42EP4	CDC42EP4	CDC42EP4	CDC42EP4	CDC42EP4	CDC42EP4	CDC42EP4	CDC42EP4	CDC42EP4	CDC42EP4	CDC42EP4	CDC42EP4	CDC42EP4	CDC42EP4				MECP2		LYPLAL1			CISD1		MYCBP2				MAST2						PQLC2
CDC42SE2		CDC42SE2	CDC42SE2	CDC42SE2	CDC42SE2	CDC42SE2	CDC42SE2	CDC42SE2	CDC42SE2	CDC42SE2	CDC42SE2	CDC42SE2	CDC42SE2	CDC42SE2	CDC42SE2	CDC42SE2	CDC42SE2	CDC42SE2	CDC42SE2	CDC42SE2	CDC42SE2	CDC42SE2				MECR		MACF1			CISD2		MYH10				MBD3						PRDX5
CDC7		CDC7	CDC7	CDC7	CDC7	CDC7	CDC7	CDC7	CDC7	CDC7	CDC7	CDC7	CDC7	CDC7	CDC7	CDC7	CDC7	CDC7	CDC7	CDC7	CDC7	CDC7				MED11		MAD2L1			CIZ1		MYH14				MBD4						PRKAR2A
CDCA2		CDCA2	CDCA2	CDCA2	CDCA2	CDCA2	CDCA2	CDCA2	CDCA2	CDCA2	CDCA2	CDCA2	CDCA2	CDCA2	CDCA2	CDCA2	CDCA2	CDCA2	CDCA2	CDCA2	CDCA2	CDCA2				MED18		MAFG			CKLF		MYO1D				MCM2						PRKDC
CDK1		CDK1	CDK1	CDK1	CDK1	CDK1	CDK1	CDK1	CDK1	CDK1	CDK1	CDK1	CDK1	CDK1	CDK1	CDK1	CDK1	CDK1	CDK1	CDK1	CDK1	CDK1				MED20		MAGED1			CKS1B		NAA38				MCM4						PSMA3
CDK10		CDK10	CDK10	CDK10	CDK10	CDK10	CDK10	CDK10	CDK10	CDK10	CDK10	CDK10	CDK10	CDK10	CDK10	CDK10	CDK10	CDK10	CDK10	CDK10	CDK10	CDK10				MED4		MAGED2			CKS2		NAMPT				MCM6						PTBP1
CDK16		CDK16	CDK16	CDK16	CDK16	CDK16	CDK16	CDK16	CDK16	CDK16	CDK16	CDK16	CDK16	CDK16	CDK16	CDK16	CDK16	CDK16	CDK16	CDK16	CDK16	CDK16				MEF2A		MAP1LC3B			CLASP1		NAP1L4				MEAF6						PTCH1
CDK19		CDK19	CDK19	CDK19	CDK19	CDK19	CDK19	CDK19	CDK19	CDK19	CDK19	CDK19	CDK19	CDK19	CDK19	CDK19	CDK19	CDK19	CDK19	CDK19	CDK19	CDK19				MEX3B		MAP2			CLASP2		NARF				MED20						PTK2
CDK2AP2		CDK2AP2	CDK2AP2	CDK2AP2	CDK2AP2	CDK2AP2	CDK2AP2	CDK2AP2	CDK2AP2	CDK2AP2	CDK2AP2	CDK2AP2	CDK2AP2	CDK2AP2	CDK2AP2	CDK2AP2	CDK2AP2	CDK2AP2	CDK2AP2	CDK2AP2	CDK2AP2	CDK2AP2				MGEA5		MAP2K7			CLCN5		NBEA				MED28						PTPRS
CDKAL1		CDKAL1	CDKAL1	CDKAL1	CDKAL1	CDKAL1	CDKAL1	CDKAL1	CDKAL1	CDKAL1	CDKAL1	CDKAL1	CDKAL1	CDKAL1	CDKAL1	CDKAL1	CDKAL1	CDKAL1	CDKAL1	CDKAL1	CDKAL1	CDKAL1				MGST3		MAPK7			CLEC11A		NDFIP2				MED9						PVR
CDKL3		CDKL3	CDKL3	CDKL3	CDKL3	CDKL3	CDKL3	CDKL3	CDKL3	CDKL3	CDKL3	CDKL3	CDKL3	CDKL3	CDKL3	CDKL3	CDKL3	CDKL3	CDKL3	CDKL3	CDKL3	CDKL3				MKNK1		MAPT			CLIC4		NDRG3				MEF2A						RABL6
CDKN2B		CDKN2B	CDKN2B	CDKN2B	CDKN2B	CDKN2B	CDKN2B	CDKN2B	CDKN2B	CDKN2B	CDKN2B	CDKN2B	CDKN2B	CDKN2B	CDKN2B	CDKN2B	CDKN2B	CDKN2B	CDKN2B	CDKN2B	CDKN2B	CDKN2B				MKNK2		MAST2			CLK3		NDUFA3				MEGF8						RAF1
CDKN2D		CDKN2D	CDKN2D	CDKN2D	CDKN2D	CDKN2D	CDKN2D	CDKN2D	CDKN2D	CDKN2D	CDKN2D	CDKN2D	CDKN2D	CDKN2D	CDKN2D	CDKN2D	CDKN2D	CDKN2D	CDKN2D	CDKN2D	CDKN2D	CDKN2D				MKS1		MBD1			CLN5		NDUFB4				METTL22						RALGAPA2
CDNF		CDNF	CDNF	CDNF	CDNF	CDNF	CDNF	CDNF	CDNF	CDNF	CDNF	CDNF	CDNF	CDNF	CDNF	CDNF	CDNF	CDNF	CDNF	CDNF	CDNF	CDNF				MLH3		MBD3			CLN8		NEFH				MEX3B						RAPGEF6
CDPF1		CDPF1	CDPF1	CDPF1	CDPF1	CDPF1	CDPF1	CDPF1	CDPF1	CDPF1	CDPF1	CDPF1	CDPF1	CDPF1	CDPF1	CDPF1	CDPF1	CDPF1	CDPF1	CDPF1	CDPF1	CDPF1				MLLT3		MBTD1			CLOCK		NEGR1				MGAT1						RASSF1
CDS2		CDS2	CDS2	CDS2	CDS2	CDS2	CDS2	CDS2	CDS2	CDS2	CDS2	CDS2	CDS2	CDS2	CDS2	CDS2	CDS2	CDS2	CDS2	CDS2	CDS2	CDS2				MMADHC		MCM2			CLP1		NEIL2				MGST3						RBM12B
CDT1		CDT1	CDT1	CDT1	CDT1	CDT1	CDT1	CDT1	CDT1	CDT1	CDT1	CDT1	CDT1	CDT1	CDT1	CDT1	CDT1	CDT1	CDT1	CDT1	CDT1	CDT1				MMP17		MCM4			CLPTM1L		NEIL3				MKRN1						RBM19
CDV3		CDV3	CDV3	CDV3	CDV3	CDV3	CDV3	CDV3	CDV3	CDV3	CDV3	CDV3	CDV3	CDV3	CDV3	CDV3	CDV3	CDV3	CDV3	CDV3	CDV3	CDV3				MOK		MCM6			CLPX		NEK2				MKS1						RBM4B
CDYL		CDYL	CDYL	CDYL	CDYL	CDYL	CDYL	CDYL	CDYL	CDYL	CDYL	CDYL	CDYL	CDYL	CDYL	CDYL	CDYL	CDYL	CDYL	CDYL	CDYL	CDYL				MPC2		MEA1			CMAS		NEK4				MLST8						REEP3
CENPBD1		CENPBD1	CENPBD1	CENPBD1	CENPBD1	CENPBD1	CENPBD1	CENPBD1	CENPBD1	CENPBD1	CENPBD1	CENPBD1	CENPBD1	CENPBD1	CENPBD1	CENPBD1	CENPBD1	CENPBD1	CENPBD1	CENPBD1	CENPBD1	CENPBD1				MPP6		MECR			CMC1		NF1				MLX						RGS17
CENPI		CENPI	CENPI	CENPI	CENPI	CENPI	CENPI	CENPI	CENPI	CENPI	CENPI	CENPI	CENPI	CENPI	CENPI	CENPI	CENPI	CENPI	CENPI	CENPI	CENPI	CENPI				MRPL12		MED11			CMC2		NGLY1				MMP17						RHEBL1
CENPN		CENPN	CENPN	CENPN	CENPN	CENPN	CENPN	CENPN	CENPN	CENPN	CENPN	CENPN	CENPN	CENPN	CENPN	CENPN	CENPN	CENPN	CENPN	CENPN	CENPN	CENPN				MRPL49		MED25			CNBP		NMRK1				MOB3A						RNF130
CEP104		CEP104	CEP104	CEP104	CEP104	CEP104	CEP104	CEP104	CEP104	CEP104	CEP104	CEP104	CEP104	CEP104	CEP104	CEP104	CEP104	CEP104	CEP104	CEP104	CEP104	CEP104				MRPS18B		MED28			CNKSR3		NOP2				MOCS2						RNF14
CEP120		CEP120	CEP120	CEP120	CEP120	CEP120	CEP120	CEP120	CEP120	CEP120	CEP120	CEP120	CEP120	CEP120	CEP120	CEP120	CEP120	CEP120	CEP120	CEP120	CEP120	CEP120				MSH2		MED4			CNNM3		NPM1				MORF4L2						RNF149
CEP170		CEP170	CEP170	CEP170	CEP170	CEP170	CEP170	CEP170	CEP170	CEP170	CEP170	CEP170	CEP170	CEP170	CEP170	CEP170	CEP170	CEP170	CEP170	CEP170	CEP170	CEP170				MST1		MESP2			CNOT1		NR1D1				MPG						RNF170
CEP19		CEP19	CEP19	CEP19	CEP19	CEP19	CEP19	CEP19	CEP19	CEP19	CEP19	CEP19	CEP19	CEP19	CEP19	CEP19	CEP19	CEP19	CEP19	CEP19	CEP19	CEP19				MTHFD1		MGAT1			CNOT11		NRTN				MRPL12						RNF19A
CEP192		CEP192	CEP192	CEP192	CEP192	CEP192	CEP192	CEP192	CEP192	CEP192	CEP192	CEP192	CEP192	CEP192	CEP192	CEP192	CEP192	CEP192	CEP192	CEP192	CEP192	CEP192				MYBBP1A		MGEA5			CNOT4		NUBP1				MRPL36						RNF8
CEP250		CEP250	CEP250	CEP250	CEP250	CEP250	CEP250	CEP250	CEP250	CEP250	CEP250	CEP250	CEP250	CEP250	CEP250	CEP250	CEP250	CEP250	CEP250	CEP250	CEP250	CEP250				MYCBP2		MGST3			CNP		NUP107				MRPL49						RNPS1
CEP57L1		CEP57L1	CEP57L1	CEP57L1	CEP57L1	CEP57L1	CEP57L1	CEP57L1	CEP57L1	CEP57L1	CEP57L1	CEP57L1	CEP57L1	CEP57L1	CEP57L1	CEP57L1	CEP57L1	CEP57L1	CEP57L1	CEP57L1	CEP57L1	CEP57L1				MYH10		MIDN			CNPY4		NUP50				MRPS18B						ROCK1
CEP63		CEP63	CEP63	CEP63	CEP63	CEP63	CEP63	CEP63	CEP63	CEP63	CEP63	CEP63	CEP63	CEP63	CEP63	CEP63	CEP63	CEP63	CEP63	CEP63	CEP63	CEP63				MYH14		MIP			CNST		NUSAP1				MRPS25						RPA1
CEP72		CEP72	CEP72	CEP72	CEP72	CEP72	CEP72	CEP72	CEP72	CEP72	CEP72	CEP72	CEP72	CEP72	CEP72	CEP72	CEP72	CEP72	CEP72	CEP72	CEP72	CEP72				MYO1D		MKNK2			CNTLN		NXT1				MRPS6						RPL36
CEP85		CEP85	CEP85	CEP85	CEP85	CEP85	CEP85	CEP85	CEP85	CEP85	CEP85	CEP85	CEP85	CEP85	CEP85	CEP85	CEP85	CEP85	CEP85	CEP85	CEP85	CEP85				NAA38		MLX			CNTNAP1		OAZ2				MSH2						RPUSD3
CES4A		CES4A	CES4A	CES4A	CES4A	CES4A	CES4A	CES4A	CES4A	CES4A	CES4A	CES4A	CES4A	CES4A	CES4A	CES4A	CES4A	CES4A	CES4A	CES4A	CES4A	CES4A				NAMPT		MMRN2			CNTROB		ODC1				MTCH2						RRM2B
CFAP206		CFAP206	CFAP206	CFAP206	CFAP206	CFAP206	CFAP206	CFAP206	CFAP206	CFAP206	CFAP206	CFAP206	CFAP206	CFAP206	CFAP206	CFAP206	CFAP206	CFAP206	CFAP206	CFAP206	CFAP206	CFAP206				NAP1L4		MOK			COG1		OIP5				MTFMT						RSRP1
CFDP1		CFDP1	CFDP1	CFDP1	CFDP1	CFDP1	CFDP1	CFDP1	CFDP1	CFDP1	CFDP1	CFDP1	CFDP1	CFDP1	CFDP1	CFDP1	CFDP1	CFDP1	CFDP1	CFDP1	CFDP1	CFDP1				NARF		MORF4L1			COG2		ORC6				MTHFD1						RUNX2
CHAC2		CHAC2	CHAC2	CHAC2	CHAC2	CHAC2	CHAC2	CHAC2	CHAC2	CHAC2	CHAC2	CHAC2	CHAC2	CHAC2	CHAC2	CHAC2	CHAC2	CHAC2	CHAC2	CHAC2	CHAC2	CHAC2				NBEA		MORF4L2			COG6		OS9				MVD						RXRB
CHCHD4		CHCHD4	CHCHD4	CHCHD4	CHCHD4	CHCHD4	CHCHD4	CHCHD4	CHCHD4	CHCHD4	CHCHD4	CHCHD4	CHCHD4	CHCHD4	CHCHD4	CHCHD4	CHCHD4	CHCHD4	CHCHD4	CHCHD4	CHCHD4	CHCHD4				NBPF3		MPDU1			COMMD8		OSBPL6				MXI1						S100A13
CHD2		CHD2	CHD2	CHD2	CHD2	CHD2	CHD2	CHD2	CHD2	CHD2	CHD2	CHD2	CHD2	CHD2	CHD2	CHD2	CHD2	CHD2	CHD2	CHD2	CHD2	CHD2				NDFIP2		MPG			COPB2		P4HB				MYCBP						SBF1
CHD3		CHD3	CHD3	CHD3	CHD3	CHD3	CHD3	CHD3	CHD3	CHD3	CHD3	CHD3	CHD3	CHD3	CHD3	CHD3	CHD3	CHD3	CHD3	CHD3	CHD3	CHD3				NDRG3		MPHOSPH6			COPG1		PAICS				MYCBP2						SBF2
CHKB		CHKB	CHKB	CHKB	CHKB	CHKB	CHKB	CHKB	CHKB	CHKB	CHKB	CHKB	CHKB	CHKB	CHKB	CHKB	CHKB	CHKB	CHKB	CHKB	CHKB	CHKB				NDUFA3		MPP6			COQ10B		PAPSS1				MYH10						SCAP
CHMP1A		CHMP1A	CHMP1A	CHMP1A	CHMP1A	CHMP1A	CHMP1A	CHMP1A	CHMP1A	CHMP1A	CHMP1A	CHMP1A	CHMP1A	CHMP1A	CHMP1A	CHMP1A	CHMP1A	CHMP1A	CHMP1A	CHMP1A	CHMP1A	CHMP1A				NDUFB4		MRPL12			COQ3		PAQR8				NAA10						SCN3B
CHMP2A		CHMP2A	CHMP2A	CHMP2A	CHMP2A	CHMP2A	CHMP2A	CHMP2A	CHMP2A	CHMP2A	CHMP2A	CHMP2A	CHMP2A	CHMP2A	CHMP2A	CHMP2A	CHMP2A	CHMP2A	CHMP2A	CHMP2A	CHMP2A	CHMP2A				NEFH		MRPL17			COX14		PARP3				NAA38						SDHA
CHMP2B		CHMP2B	CHMP2B	CHMP2B	CHMP2B	CHMP2B	CHMP2B	CHMP2B	CHMP2B	CHMP2B	CHMP2B	CHMP2B	CHMP2B	CHMP2B	CHMP2B	CHMP2B	CHMP2B	CHMP2B	CHMP2B	CHMP2B	CHMP2B	CHMP2B				NEGR1		MRPL24			COX15		PAXIP1				NAA50						SDHB
CHMP3		CHMP3	CHMP3	CHMP3	CHMP3	CHMP3	CHMP3	CHMP3	CHMP3	CHMP3	CHMP3	CHMP3	CHMP3	CHMP3	CHMP3	CHMP3	CHMP3	CHMP3	CHMP3	CHMP3	CHMP3	CHMP3				NEIL2		MRPL32			COX18		PCBP2				NADK						SET
CHMP5		CHMP5	CHMP5	CHMP5	CHMP5	CHMP5	CHMP5	CHMP5	CHMP5	CHMP5	CHMP5	CHMP5	CHMP5	CHMP5	CHMP5	CHMP5	CHMP5	CHMP5	CHMP5	CHMP5	CHMP5	CHMP5				NEIL3		MRPL36			COX5B		PCDH9				NAGK						SGMS1
CHMP7		CHMP7	CHMP7	CHMP7	CHMP7	CHMP7	CHMP7	CHMP7	CHMP7	CHMP7	CHMP7	CHMP7	CHMP7	CHMP7	CHMP7	CHMP7	CHMP7	CHMP7	CHMP7	CHMP7	CHMP7	CHMP7				NEK2		MRPL45			COX6C		PCNA				NAMPT						SHMT1
CHORDC1		CHORDC1	CHORDC1	CHORDC1	CHORDC1	CHORDC1	CHORDC1	CHORDC1	CHORDC1	CHORDC1	CHORDC1	CHORDC1	CHORDC1	CHORDC1	CHORDC1	CHORDC1	CHORDC1	CHORDC1	CHORDC1	CHORDC1	CHORDC1	CHORDC1				NEK4		MRPL49			CPSF1		PDCD4				NANP						SIAH2
CHST12		CHST12	CHST12	CHST12	CHST12	CHST12	CHST12	CHST12	CHST12	CHST12	CHST12	CHST12	CHST12	CHST12	CHST12	CHST12	CHST12	CHST12	CHST12	CHST12	CHST12	CHST12				NF1		MRPL54			CPSF3L		PDCD6				NAP1L4						SIL1
CHTF18		CHTF18	CHTF18	CHTF18	CHTF18	CHTF18	CHTF18	CHTF18	CHTF18	CHTF18	CHTF18	CHTF18	CHTF18	CHTF18	CHTF18	CHTF18	CHTF18	CHTF18	CHTF18	CHTF18	CHTF18	CHTF18				NGLY1		MRPS12			CPT1C		PDHB				NCKIPSD						SIVA1
CHTF8		CHTF8	CHTF8	CHTF8	CHTF8	CHTF8	CHTF8	CHTF8	CHTF8	CHTF8	CHTF8	CHTF8	CHTF8	CHTF8	CHTF8	CHTF8	CHTF8	CHTF8	CHTF8	CHTF8	CHTF8	CHTF8				NMRK1		MRPS18B			CREB1		PDIA4				NDEL1						SKA1
CHTOP		CHTOP	CHTOP	CHTOP	CHTOP	CHTOP	CHTOP	CHTOP	CHTOP	CHTOP	CHTOP	CHTOP	CHTOP	CHTOP	CHTOP	CHTOP	CHTOP	CHTOP	CHTOP	CHTOP	CHTOP	CHTOP				NOP2		MRPS25			CREM		PDRG1				NDNL2						SLC30A5
CIAO1		CIAO1	CIAO1	CIAO1	CIAO1	CIAO1	CIAO1	CIAO1	CIAO1	CIAO1	CIAO1	CIAO1	CIAO1	CIAO1	CIAO1	CIAO1	CIAO1	CIAO1	CIAO1	CIAO1	CIAO1	CIAO1				NPM1		MRPS6			CRIPT		PEG10				NDST2						SLC3A2
CIB1		CIB1	CIB1	CIB1	CIB1	CIB1	CIB1	CIB1	CIB1	CIB1	CIB1	CIB1	CIB1	CIB1	CIB1	CIB1	CIB1	CIB1	CIB1	CIB1	CIB1	CIB1				NR1D1		MSH2			CRK		PELI1				NDUFA12						SLC44A2
CIC		CIC	CIC	CIC	CIC	CIC	CIC	CIC	CIC	CIC	CIC	CIC	CIC	CIC	CIC	CIC	CIC	CIC	CIC	CIC	CIC	CIC				NRTN		MSRA			CRKL		PELP1				NDUFA3						SLC9A3
CIPC		CIPC	CIPC	CIPC	CIPC	CIPC	CIPC	CIPC	CIPC	CIPC	CIPC	CIPC	CIPC	CIPC	CIPC	CIPC	CIPC	CIPC	CIPC	CIPC	CIPC	CIPC				NUBP1		MTCH2			CRMP1		PER1				NDUFA6						SMAD4
CIRBP		CIRBP	CIRBP	CIRBP	CIRBP	CIRBP	CIRBP	CIRBP	CIRBP	CIRBP	CIRBP	CIRBP	CIRBP	CIRBP	CIRBP	CIRBP	CIRBP	CIRBP	CIRBP	CIRBP	CIRBP	CIRBP				NUP107		MTG1			CRTC1		PFDN1				NDUFAF4						SMARCA4
CIRH1A		CIRH1A	CIRH1A	CIRH1A	CIRH1A	CIRH1A	CIRH1A	CIRH1A	CIRH1A	CIRH1A	CIRH1A	CIRH1A	CIRH1A	CIRH1A	CIRH1A	CIRH1A	CIRH1A	CIRH1A	CIRH1A	CIRH1A	CIRH1A	CIRH1A				NUP50		MTHFD1			CRY1		PFKFB4				NDUFB10						SMARCC1
CISD1		CISD1	CISD1	CISD1	CISD1	CISD1	CISD1	CISD1	CISD1	CISD1	CISD1	CISD1	CISD1	CISD1	CISD1	CISD1	CISD1	CISD1	CISD1	CISD1	CISD1	CISD1				NUSAP1		MTHFSD			CRYZL1		PFN1				NDUFB4						SMPD4
CISD2		CISD2	CISD2	CISD2	CISD2	CISD2	CISD2	CISD2	CISD2	CISD2	CISD2	CISD2	CISD2	CISD2	CISD2	CISD2	CISD2	CISD2	CISD2	CISD2	CISD2	CISD2				NXT1		MVD			CSAD		PGAM5				NDUFS6						SMYD3
CIZ1		CIZ1	CIZ1	CIZ1	CIZ1	CIZ1	CIZ1	CIZ1	CIZ1	CIZ1	CIZ1	CIZ1	CIZ1	CIZ1	CIZ1	CIZ1	CIZ1	CIZ1	CIZ1	CIZ1	CIZ1	CIZ1				OAZ2		MXI1			CSDE1		PGAP1				NDUFS8						SNX32
CKLF		CKLF	CKLF	CKLF	CKLF	CKLF	CKLF	CKLF	CKLF	CKLF	CKLF	CKLF	CKLF	CKLF	CKLF	CKLF	CKLF	CKLF	CKLF	CKLF	CKLF	CKLF				ODC1		MYCBP			CSE1L		PGRMC2				NEGR1						SNX8
CKLF-CMTM1		CKLF-CMTM1	CKLF-CMTM1	CKLF-CMTM1	CKLF-CMTM1	CKLF-CMTM1	CKLF-CMTM1	CKLF-CMTM1	CKLF-CMTM1	CKLF-CMTM1	CKLF-CMTM1	CKLF-CMTM1	CKLF-CMTM1	CKLF-CMTM1	CKLF-CMTM1	CKLF-CMTM1	CKLF-CMTM1	CKLF-CMTM1	CKLF-CMTM1	CKLF-CMTM1	CKLF-CMTM1	CKLF-CMTM1				OIP5		MYCBP2			CSK		PHC3				NEK4						SOS1
CKS1B		CKS1B	CKS1B	CKS1B	CKS1B	CKS1B	CKS1B	CKS1B	CKS1B	CKS1B	CKS1B	CKS1B	CKS1B	CKS1B	CKS1B	CKS1B	CKS1B	CKS1B	CKS1B	CKS1B	CKS1B	CKS1B				ORC6		MYH10			CSNK1A1		PHF12				NF1						SOS2
CKS2		CKS2	CKS2	CKS2	CKS2	CKS2	CKS2	CKS2	CKS2	CKS2	CKS2	CKS2	CKS2	CKS2	CKS2	CKS2	CKS2	CKS2	CKS2	CKS2	CKS2	CKS2				OS9		N6AMT1			CSNK1G2		PIGA				NF2						SPATA5L1
CLASP1		CLASP1	CLASP1	CLASP1	CLASP1	CLASP1	CLASP1	CLASP1	CLASP1	CLASP1	CLASP1	CLASP1	CLASP1	CLASP1	CLASP1	CLASP1	CLASP1	CLASP1	CLASP1	CLASP1	CLASP1	CLASP1				OSBPL6		NAA10			CSTF1		PIP5K1B				NFX1						SPDL1
CLASP2		CLASP2	CLASP2	CLASP2	CLASP2	CLASP2	CLASP2	CLASP2	CLASP2	CLASP2	CLASP2	CLASP2	CLASP2	CLASP2	CLASP2	CLASP2	CLASP2	CLASP2	CLASP2	CLASP2	CLASP2	CLASP2				P4HB		NAA16			CTBP1		PITX2				NIPA2						SPG7
CLCN5		CLCN5	CLCN5	CLCN5	CLCN5	CLCN5	CLCN5	CLCN5	CLCN5	CLCN5	CLCN5	CLCN5	CLCN5	CLCN5	CLCN5	CLCN5	CLCN5	CLCN5	CLCN5	CLCN5	CLCN5	CLCN5				PAICS		NAA38			CTDNEP1		PKD1				NOL7						SPICE1
CLEC11A		CLEC11A	CLEC11A	CLEC11A	CLEC11A	CLEC11A	CLEC11A	CLEC11A	CLEC11A	CLEC11A	CLEC11A	CLEC11A	CLEC11A	CLEC11A	CLEC11A	CLEC11A	CLEC11A	CLEC11A	CLEC11A	CLEC11A	CLEC11A	CLEC11A				PAPSS1		NADSYN1			CTDSP1		PLA2G12A				NONO						SPPL2B
CLIC4		CLIC4	CLIC4	CLIC4	CLIC4	CLIC4	CLIC4	CLIC4	CLIC4	CLIC4	CLIC4	CLIC4	CLIC4	CLIC4	CLIC4	CLIC4	CLIC4	CLIC4	CLIC4	CLIC4	CLIC4	CLIC4				PAQR8		NAE1			CTDSPL2		PLCG1				NOTCH4						SRC
CLK3		CLK3	CLK3	CLK3	CLK3	CLK3	CLK3	CLK3	CLK3	CLK3	CLK3	CLK3	CLK3	CLK3	CLK3	CLK3	CLK3	CLK3	CLK3	CLK3	CLK3	CLK3				PARP3		NAGK			CTNNA2		PLD1				NPM1						SRP68
CLN5		CLN5	CLN5	CLN5	CLN5	CLN5	CLN5	CLN5	CLN5	CLN5	CLN5	CLN5	CLN5	CLN5	CLN5	CLN5	CLN5	CLN5	CLN5	CLN5	CLN5	CLN5				PAXIP1		NAMPT			CTNNBIP1		PLK4				NPRL3						SRRM2
CLN8		CLN8	CLN8	CLN8	CLN8	CLN8	CLN8	CLN8	CLN8	CLN8	CLN8	CLN8	CLN8	CLN8	CLN8	CLN8	CLN8	CLN8	CLN8	CLN8	CLN8	CLN8				PCBP2		NAP1L4			CTPS1		PLS1				NR1D2						SRSF11
CLOCK		CLOCK	CLOCK	CLOCK	CLOCK	CLOCK	CLOCK	CLOCK	CLOCK	CLOCK	CLOCK	CLOCK	CLOCK	CLOCK	CLOCK	CLOCK	CLOCK	CLOCK	CLOCK	CLOCK	CLOCK	CLOCK				PCDH9		NAPA			CTSD		PMS2				NR2C2AP						SSH1
CLP1		CLP1	CLP1	CLP1	CLP1	CLP1	CLP1	CLP1	CLP1	CLP1	CLP1	CLP1	CLP1	CLP1	CLP1	CLP1	CLP1	CLP1	CLP1	CLP1	CLP1	CLP1				PCNA		NAPB			CTU1		PNISR				NRTN						ST5
CLPTM1L		CLPTM1L	CLPTM1L	CLPTM1L	CLPTM1L	CLPTM1L	CLPTM1L	CLPTM1L	CLPTM1L	CLPTM1L	CLPTM1L	CLPTM1L	CLPTM1L	CLPTM1L	CLPTM1L	CLPTM1L	CLPTM1L	CLPTM1L	CLPTM1L	CLPTM1L	CLPTM1L	CLPTM1L				PDCD4		NAPG			CUTC		PNMAL1				NT5C						STARD7
CLPX		CLPX	CLPX	CLPX	CLPX	CLPX	CLPX	CLPX	CLPX	CLPX	CLPX	CLPX	CLPX	CLPX	CLPX	CLPX	CLPX	CLPX	CLPX	CLPX	CLPX	CLPX				PDCD6		NARFL			CXORF38		POLA1				NUBP1						STIM2
CMAS		CMAS	CMAS	CMAS	CMAS	CMAS	CMAS	CMAS	CMAS	CMAS	CMAS	CMAS	CMAS	CMAS	CMAS	CMAS	CMAS	CMAS	CMAS	CMAS	CMAS	CMAS				PDHB		NDST2			CXXC1		POLG2				NUDT16L1						STRN4
CMC1		CMC1	CMC1	CMC1	CMC1	CMC1	CMC1	CMC1	CMC1	CMC1	CMC1	CMC1	CMC1	CMC1	CMC1	CMC1	CMC1	CMC1	CMC1	CMC1	CMC1	CMC1				PDIA4		NDUFA8			CYB5A		POLR1A				NUDT7						STX12
CMC2		CMC2	CMC2	CMC2	CMC2	CMC2	CMC2	CMC2	CMC2	CMC2	CMC2	CMC2	CMC2	CMC2	CMC2	CMC2	CMC2	CMC2	CMC2	CMC2	CMC2	CMC2				PDRG1		NDUFS8			CYB5R4		POLR2A				NUP50						STX1A
CNBP		CNBP	CNBP	CNBP	CNBP	CNBP	CNBP	CNBP	CNBP	CNBP	CNBP	CNBP	CNBP	CNBP	CNBP	CNBP	CNBP	CNBP	CNBP	CNBP	CNBP	CNBP				PEG10		NEFH			CYCS		POM121				NUP62						STX3
CNIH		CNIH	CNIH	CNIH	CNIH	CNIH	CNIH	CNIH	CNIH	CNIH	CNIH	CNIH	CNIH	CNIH	CNIH	CNIH	CNIH	CNIH	CNIH	CNIH	CNIH	CNIH				PELI1		NEIL3			CYHR1		POMT1				NXT1						SUCLA2
CNKSR3		CNKSR3	CNKSR3	CNKSR3	CNKSR3	CNKSR3	CNKSR3	CNKSR3	CNKSR3	CNKSR3	CNKSR3	CNKSR3	CNKSR3	CNKSR3	CNKSR3	CNKSR3	CNKSR3	CNKSR3	CNKSR3	CNKSR3	CNKSR3	CNKSR3				PELP1		NEK4			CYTH1		PPA1				OAZ2						SUFU
CNNM3		CNNM3	CNNM3	CNNM3	CNNM3	CNNM3	CNNM3	CNNM3	CNNM3	CNNM3	CNNM3	CNNM3	CNNM3	CNNM3	CNNM3	CNNM3	CNNM3	CNNM3	CNNM3	CNNM3	CNNM3	CNNM3				PER1		NEK8			CYTH2		PPAN				OCLN						SYCE2
CNOT1		CNOT1	CNOT1	CNOT1	CNOT1	CNOT1	CNOT1	CNOT1	CNOT1	CNOT1	CNOT1	CNOT1	CNOT1	CNOT1	CNOT1	CNOT1	CNOT1	CNOT1	CNOT1	CNOT1	CNOT1	CNOT1				PFDN1		NEUROD1			D2HGDH		PPAT				ODC1						SYPL1
CNOT11		CNOT11	CNOT11	CNOT11	CNOT11	CNOT11	CNOT11	CNOT11	CNOT11	CNOT11	CNOT11	CNOT11	CNOT11	CNOT11	CNOT11	CNOT11	CNOT11	CNOT11	CNOT11	CNOT11	CNOT11	CNOT11				PFKFB4		NF2			DAAM1		PPDPF				OIP5						TAF4
CNOT4		CNOT4	CNOT4	CNOT4	CNOT4	CNOT4	CNOT4	CNOT4	CNOT4	CNOT4	CNOT4	CNOT4	CNOT4	CNOT4	CNOT4	CNOT4	CNOT4	CNOT4	CNOT4	CNOT4	CNOT4	CNOT4				PFN1		NFX1			DAD1		PPIA				OPA1						TAF6
CNP		CNP	CNP	CNP	CNP	CNP	CNP	CNP	CNP	CNP	CNP	CNP	CNP	CNP	CNP	CNP	CNP	CNP	CNP	CNP	CNP	CNP				PGAM5		NOL7			DALRD3		PPIF				ORC4						TAF7
CNPY4		CNPY4	CNPY4	CNPY4	CNPY4	CNPY4	CNPY4	CNPY4	CNPY4	CNPY4	CNPY4	CNPY4	CNPY4	CNPY4	CNPY4	CNPY4	CNPY4	CNPY4	CNPY4	CNPY4	CNPY4	CNPY4				PGAP1		NOMO1			DAP		PPM1D				ORC6						TARBP1
CNST		CNST	CNST	CNST	CNST	CNST	CNST	CNST	CNST	CNST	CNST	CNST	CNST	CNST	CNST	CNST	CNST	CNST	CNST	CNST	CNST	CNST				PGRMC2		NONO			DAP3		PPM1K				OSTC						TBC1D24
CNTLN		CNTLN	CNTLN	CNTLN	CNTLN	CNTLN	CNTLN	CNTLN	CNTLN	CNTLN	CNTLN	CNTLN	CNTLN	CNTLN	CNTLN	CNTLN	CNTLN	CNTLN	CNTLN	CNTLN	CNTLN	CNTLN				PHC3		NPM1			DAZAP1		PPP1R12A				OSTF1						TBCD
CNTNAP1		CNTNAP1	CNTNAP1	CNTNAP1	CNTNAP1	CNTNAP1	CNTNAP1	CNTNAP1	CNTNAP1	CNTNAP1	CNTNAP1	CNTNAP1	CNTNAP1	CNTNAP1	CNTNAP1	CNTNAP1	CNTNAP1	CNTNAP1	CNTNAP1	CNTNAP1	CNTNAP1	CNTNAP1				PHF12		NPRL3			DBI		PPP4R4				P4HA1						TECR
CNTROB		CNTROB	CNTROB	CNTROB	CNTROB	CNTROB	CNTROB	CNTROB	CNTROB	CNTROB	CNTROB	CNTROB	CNTROB	CNTROB	CNTROB	CNTROB	CNTROB	CNTROB	CNTROB	CNTROB	CNTROB	CNTROB				PIGA		NR1D1			DCAF6		PPP6R1				PAIP2						TEX264
COBRA1		COBRA1	COBRA1	COBRA1	COBRA1	COBRA1	COBRA1	COBRA1	COBRA1	COBRA1	COBRA1	COBRA1	COBRA1	COBRA1	COBRA1	COBRA1	COBRA1	COBRA1	COBRA1	COBRA1	COBRA1	COBRA1				PIP5K1B		NR1D2			DCAF8		PPTC7				PAPSS1						TFDP1
COG1		COG1	COG1	COG1	COG1	COG1	COG1	COG1	COG1	COG1	COG1	COG1	COG1	COG1	COG1	COG1	COG1	COG1	COG1	COG1	COG1	COG1				PITX2		NR2C1			DCPS		PRAME				PARD6B						TIGD1
COG2		COG2	COG2	COG2	COG2	COG2	COG2	COG2	COG2	COG2	COG2	COG2	COG2	COG2	COG2	COG2	COG2	COG2	COG2	COG2	COG2	COG2				PKD1		NRBP1			DCUN1D1		PRC1				PARK2						TIMM8B
COG6		COG6	COG6	COG6	COG6	COG6	COG6	COG6	COG6	COG6	COG6	COG6	COG6	COG6	COG6	COG6	COG6	COG6	COG6	COG6	COG6	COG6				PLA2G12A		NRTN			DCUN1D2		PRDX5				PARK7						TMEM106C
COMMD8		COMMD8	COMMD8	COMMD8	COMMD8	COMMD8	COMMD8	COMMD8	COMMD8	COMMD8	COMMD8	COMMD8	COMMD8	COMMD8	COMMD8	COMMD8	COMMD8	COMMD8	COMMD8	COMMD8	COMMD8	COMMD8				PLCG1		NSUN2			DDAH1		PRKAR2A				PATZ1						TMEM115
COPB2		COPB2	COPB2	COPB2	COPB2	COPB2	COPB2	COPB2	COPB2	COPB2	COPB2	COPB2	COPB2	COPB2	COPB2	COPB2	COPB2	COPB2	COPB2	COPB2	COPB2	COPB2				PLD1		NT5C3			DDIT3		PRKDC				PCGF3						TMEM116
COPG1		COPG1	COPG1	COPG1	COPG1	COPG1	COPG1	COPG1	COPG1	COPG1	COPG1	COPG1	COPG1	COPG1	COPG1	COPG1	COPG1	COPG1	COPG1	COPG1	COPG1	COPG1				PLK4		NUDT7			DDRGK1		PRMT1				PCNA						TMEM135
COQ10B		COQ10B	COQ10B	COQ10B	COQ10B	COQ10B	COQ10B	COQ10B	COQ10B	COQ10B	COQ10B	COQ10B	COQ10B	COQ10B	COQ10B	COQ10B	COQ10B	COQ10B	COQ10B	COQ10B	COQ10B	COQ10B				PLS1		NUP35			DDX27		PRRC2C				PCNT						TMEM263
COQ2		COQ2	COQ2	COQ2	COQ2	COQ2	COQ2	COQ2	COQ2	COQ2	COQ2	COQ2	COQ2	COQ2	COQ2	COQ2	COQ2	COQ2	COQ2	COQ2	COQ2	COQ2				PMS2		NUP50			DDX39A		PSAP				PDCD4						TMTC2
COQ3		COQ3	COQ3	COQ3	COQ3	COQ3	COQ3	COQ3	COQ3	COQ3	COQ3	COQ3	COQ3	COQ3	COQ3	COQ3	COQ3	COQ3	COQ3	COQ3	COQ3	COQ3				PNISR		NUSAP1			DDX39B		PSENEN				PDCD6						TOLLIP
CORO7-PAM16		CORO7-PAM16	CORO7-PAM16	CORO7-PAM16	CORO7-PAM16	CORO7-PAM16	CORO7-PAM16	CORO7-PAM16	CORO7-PAM16	CORO7-PAM16	CORO7-PAM16	CORO7-PAM16	CORO7-PAM16	CORO7-PAM16	CORO7-PAM16	CORO7-PAM16	CORO7-PAM16	CORO7-PAM16	CORO7-PAM16	CORO7-PAM16	CORO7-PAM16	CORO7-PAM16				PNMAL1		NXT1			DDX3X		PSPC1				PDCD6IP						TOX2
COX14		COX14	COX14	COX14	COX14	COX14	COX14	COX14	COX14	COX14	COX14	COX14	COX14	COX14	COX14	COX14	COX14	COX14	COX14	COX14	COX14	COX14				POLA1		OCIAD1			DDX41		PSTK				PDCL3						TPCN2
COX15		COX15	COX15	COX15	COX15	COX15	COX15	COX15	COX15	COX15	COX15	COX15	COX15	COX15	COX15	COX15	COX15	COX15	COX15	COX15	COX15	COX15				POLE4		ODC1			DDX42		PTBP1				PER1						TPGS1
COX18		COX18	COX18	COX18	COX18	COX18	COX18	COX18	COX18	COX18	COX18	COX18	COX18	COX18	COX18	COX18	COX18	COX18	COX18	COX18	COX18	COX18				POLG2		OPA1			DDX56		PTCH1				PFDN1						TPMT
COX5B		COX5B	COX5B	COX5B	COX5B	COX5B	COX5B	COX5B	COX5B	COX5B	COX5B	COX5B	COX5B	COX5B	COX5B	COX5B	COX5B	COX5B	COX5B	COX5B	COX5B	COX5B				POLR1A		ORAOV1			DECR2		PTK2				PGAM1						TRAPPC9
COX6A2		COX6A2	COX6A2	COX6A2	COX6A2	COX6A2	COX6A2	COX6A2	COX6A2	COX6A2	COX6A2	COX6A2	COX6A2	COX6A2	COX6A2	COX6A2	COX6A2	COX6A2	COX6A2	COX6A2	COX6A2	COX6A2				POLR2A		ORC6			DENND3		PTMA				PGAM5						TRIM39
COX6C		COX6C	COX6C	COX6C	COX6C	COX6C	COX6C	COX6C	COX6C	COX6C	COX6C	COX6C	COX6C	COX6C	COX6C	COX6C	COX6C	COX6C	COX6C	COX6C	COX6C	COX6C				POLRMT		OS9			DENND5A		PTPRS				PGLS						TRIT1
CPNE1		CPNE1	CPNE1	CPNE1	CPNE1	CPNE1	CPNE1	CPNE1	CPNE1	CPNE1	CPNE1	CPNE1	CPNE1	CPNE1	CPNE1	CPNE1	CPNE1	CPNE1	CPNE1	CPNE1	CPNE1	CPNE1				POM121		OSTF1			DESI1		PUS7L				PGP						TSEN54
CPSF1		CPSF1	CPSF1	CPSF1	CPSF1	CPSF1	CPSF1	CPSF1	CPSF1	CPSF1	CPSF1	CPSF1	CPSF1	CPSF1	CPSF1	CPSF1	CPSF1	CPSF1	CPSF1	CPSF1	CPSF1	CPSF1				POMT1		OTUD5			DFFB		PVR				PGRMC2						TSPAN12
CPSF3L		CPSF3L	CPSF3L	CPSF3L	CPSF3L	CPSF3L	CPSF3L	CPSF3L	CPSF3L	CPSF3L	CPSF3L	CPSF3L	CPSF3L	CPSF3L	CPSF3L	CPSF3L	CPSF3L	CPSF3L	CPSF3L	CPSF3L	CPSF3L	CPSF3L				PPA1		P4HB			DGKH		PXDN				PHACTR4						TSPAN14
CPT1C		CPT1C	CPT1C	CPT1C	CPT1C	CPT1C	CPT1C	CPT1C	CPT1C	CPT1C	CPT1C	CPT1C	CPT1C	CPT1C	CPT1C	CPT1C	CPT1C	CPT1C	CPT1C	CPT1C	CPT1C	CPT1C				PPAN		PAIP2			DHDDS		PYGL				PI4K2B						TSPYL5
CREB1		CREB1	CREB1	CREB1	CREB1	CREB1	CREB1	CREB1	CREB1	CREB1	CREB1	CREB1	CREB1	CREB1	CREB1	CREB1	CREB1	CREB1	CREB1	CREB1	CREB1	CREB1				PPAT		PAPSS1			DHODH		RAB1B				PIGH						TTC37
CREM		CREM	CREM	CREM	CREM	CREM	CREM	CREM	CREM	CREM	CREM	CREM	CREM	CREM	CREM	CREM	CREM	CREM	CREM	CREM	CREM	CREM				PPDPF		PARD6A			DHX15		RAB32				PIGP						TTLL12
CRIPT		CRIPT	CRIPT	CRIPT	CRIPT	CRIPT	CRIPT	CRIPT	CRIPT	CRIPT	CRIPT	CRIPT	CRIPT	CRIPT	CRIPT	CRIPT	CRIPT	CRIPT	CRIPT	CRIPT	CRIPT	CRIPT				PPIA		PATL1			DHX34		RAB4A				PIN4						TUBB
CRK		CRK	CRK	CRK	CRK	CRK	CRK	CRK	CRK	CRK	CRK	CRK	CRK	CRK	CRK	CRK	CRK	CRK	CRK	CRK	CRK	CRK				PPIF		PAXIP1			DHX9		RABL6				PJA1						TUBB4B
CRKL		CRKL	CRKL	CRKL	CRKL	CRKL	CRKL	CRKL	CRKL	CRKL	CRKL	CRKL	CRKL	CRKL	CRKL	CRKL	CRKL	CRKL	CRKL	CRKL	CRKL	CRKL				PPM1D		PCBP2			DIDO1		RAC1				PLA2G12A						U2AF2
CRMP1		CRMP1	CRMP1	CRMP1	CRMP1	CRMP1	CRMP1	CRMP1	CRMP1	CRMP1	CRMP1	CRMP1	CRMP1	CRMP1	CRMP1	CRMP1	CRMP1	CRMP1	CRMP1	CRMP1	CRMP1	CRMP1				PPM1F		PCGF6			DIP2A		RAD50				PLD1						UBA52
CRTC1		CRTC1	CRTC1	CRTC1	CRTC1	CRTC1	CRTC1	CRTC1	CRTC1	CRTC1	CRTC1	CRTC1	CRTC1	CRTC1	CRTC1	CRTC1	CRTC1	CRTC1	CRTC1	CRTC1	CRTC1	CRTC1				PPM1K		PCIF1			DIRC2		RAE1				PLEKHA3						UBE2D4
CRY1		CRY1	CRY1	CRY1	CRY1	CRY1	CRY1	CRY1	CRY1	CRY1	CRY1	CRY1	CRY1	CRY1	CRY1	CRY1	CRY1	CRY1	CRY1	CRY1	CRY1	CRY1				PPP1R12A		PCNA			DISP2		RAF1				PLEKHA8						UBE2K
CRYZL1		CRYZL1	CRYZL1	CRYZL1	CRYZL1	CRYZL1	CRYZL1	CRYZL1	CRYZL1	CRYZL1	CRYZL1	CRYZL1	CRYZL1	CRYZL1	CRYZL1	CRYZL1	CRYZL1	CRYZL1	CRYZL1	CRYZL1	CRYZL1	CRYZL1				PPP4R4		PCNT			DKC1		RAN				PLEKHJ1						UBE2N
CSAD		CSAD	CSAD	CSAD	CSAD	CSAD	CSAD	CSAD	CSAD	CSAD	CSAD	CSAD	CSAD	CSAD	CSAD	CSAD	CSAD	CSAD	CSAD	CSAD	CSAD	CSAD				PPP6R1		PDCD4			DLD		RANBP3				PMS1						UBE2V1
CSDE1		CSDE1	CSDE1	CSDE1	CSDE1	CSDE1	CSDE1	CSDE1	CSDE1	CSDE1	CSDE1	CSDE1	CSDE1	CSDE1	CSDE1	CSDE1	CSDE1	CSDE1	CSDE1	CSDE1	CSDE1	CSDE1				PPTC7		PDCD5			DLGAP4		RASSF1				PMS2						UGGT2
CSE1L		CSE1L	CSE1L	CSE1L	CSE1L	CSE1L	CSE1L	CSE1L	CSE1L	CSE1L	CSE1L	CSE1L	CSE1L	CSE1L	CSE1L	CSE1L	CSE1L	CSE1L	CSE1L	CSE1L	CSE1L	CSE1L				PRAME		PDCD6			DLL3		RBBP4				PNISR						UNKL
CSK		CSK	CSK	CSK	CSK	CSK	CSK	CSK	CSK	CSK	CSK	CSK	CSK	CSK	CSK	CSK	CSK	CSK	CSK	CSK	CSK	CSK				PRC1		PDCD6IP			DLX4		RBBP7				PNMAL2						UPF1
CSNK1A1		CSNK1A1	CSNK1A1	CSNK1A1	CSNK1A1	CSNK1A1	CSNK1A1	CSNK1A1	CSNK1A1	CSNK1A1	CSNK1A1	CSNK1A1	CSNK1A1	CSNK1A1	CSNK1A1	CSNK1A1	CSNK1A1	CSNK1A1	CSNK1A1	CSNK1A1	CSNK1A1	CSNK1A1				PRDM4		PDE8A			DMXL2		RBBP8				POFUT2						UQCRC1
CSNK1G2		CSNK1G2	CSNK1G2	CSNK1G2	CSNK1G2	CSNK1G2	CSNK1G2	CSNK1G2	CSNK1G2	CSNK1G2	CSNK1G2	CSNK1G2	CSNK1G2	CSNK1G2	CSNK1G2	CSNK1G2	CSNK1G2	CSNK1G2	CSNK1G2	CSNK1G2	CSNK1G2	CSNK1G2				PRDX5		PDHB			DNA2		RBKS				POLD1						USO1
CSTF1		CSTF1	CSTF1	CSTF1	CSTF1	CSTF1	CSTF1	CSTF1	CSTF1	CSTF1	CSTF1	CSTF1	CSTF1	CSTF1	CSTF1	CSTF1	CSTF1	CSTF1	CSTF1	CSTF1	CSTF1	CSTF1				PRKAR2A		PDIA4			DNAAF1		RBL2				POLE4						UVSSA
CTBP1		CTBP1	CTBP1	CTBP1	CTBP1	CTBP1	CTBP1	CTBP1	CTBP1	CTBP1	CTBP1	CTBP1	CTBP1	CTBP1	CTBP1	CTBP1	CTBP1	CTBP1	CTBP1	CTBP1	CTBP1	CTBP1				PRKDC		PDXDC1			DNAH2		RBM14				POLI						VAPA
CTDNEP1		CTDNEP1	CTDNEP1	CTDNEP1	CTDNEP1	CTDNEP1	CTDNEP1	CTDNEP1	CTDNEP1	CTDNEP1	CTDNEP1	CTDNEP1	CTDNEP1	CTDNEP1	CTDNEP1	CTDNEP1	CTDNEP1	CTDNEP1	CTDNEP1	CTDNEP1	CTDNEP1	CTDNEP1				PRMT1		PEG10			DNAI1		RBM7				POLR1A						VARS2
CTDSP1		CTDSP1	CTDSP1	CTDSP1	CTDSP1	CTDSP1	CTDSP1	CTDSP1	CTDSP1	CTDSP1	CTDSP1	CTDSP1	CTDSP1	CTDSP1	CTDSP1	CTDSP1	CTDSP1	CTDSP1	CTDSP1	CTDSP1	CTDSP1	CTDSP1				PRRC2C		PER1			DNAJA3		RBX1				POLR2A						VASH1
CTDSPL2		CTDSPL2	CTDSPL2	CTDSPL2	CTDSPL2	CTDSPL2	CTDSPL2	CTDSPL2	CTDSPL2	CTDSPL2	CTDSPL2	CTDSPL2	CTDSPL2	CTDSPL2	CTDSPL2	CTDSPL2	CTDSPL2	CTDSPL2	CTDSPL2	CTDSPL2	CTDSPL2	CTDSPL2				PRRT2		PFDN1			DNAJB12		RELA				POLR2F						VHL
CTNNA2		CTNNA2	CTNNA2	CTNNA2	CTNNA2	CTNNA2	CTNNA2	CTNNA2	CTNNA2	CTNNA2	CTNNA2	CTNNA2	CTNNA2	CTNNA2	CTNNA2	CTNNA2	CTNNA2	CTNNA2	CTNNA2	CTNNA2	CTNNA2	CTNNA2				PSAP		PFN1			DNAJB2		RENBP				POLR2I						VPS13C
CTNNBIP1		CTNNBIP1	CTNNBIP1	CTNNBIP1	CTNNBIP1	CTNNBIP1	CTNNBIP1	CTNNBIP1	CTNNBIP1	CTNNBIP1	CTNNBIP1	CTNNBIP1	CTNNBIP1	CTNNBIP1	CTNNBIP1	CTNNBIP1	CTNNBIP1	CTNNBIP1	CTNNBIP1	CTNNBIP1	CTNNBIP1	CTNNBIP1				PSENEN		PGAM5			DNAJB6		RFXANK				POLR3K						VPS26B
CTPS1		CTPS1	CTPS1	CTPS1	CTPS1	CTPS1	CTPS1	CTPS1	CTPS1	CTPS1	CTPS1	CTPS1	CTPS1	CTPS1	CTPS1	CTPS1	CTPS1	CTPS1	CTPS1	CTPS1	CTPS1	CTPS1				PSPC1		PGRMC2			DNAJB9		RGS19				POM121						VPS8
CTSD		CTSD	CTSD	CTSD	CTSD	CTSD	CTSD	CTSD	CTSD	CTSD	CTSD	CTSD	CTSD	CTSD	CTSD	CTSD	CTSD	CTSD	CTSD	CTSD	CTSD	CTSD				PSTK		PGS1			DNAJC25		RGS20				PPAN						WARS2
CTU1		CTU1	CTU1	CTU1	CTU1	CTU1	CTU1	CTU1	CTU1	CTU1	CTU1	CTU1	CTU1	CTU1	CTU1	CTU1	CTU1	CTU1	CTU1	CTU1	CTU1	CTU1				PTBP1		PHF23			DNAJC28		RHOA				PPCS						WDFY2
CUTC		CUTC	CUTC	CUTC	CUTC	CUTC	CUTC	CUTC	CUTC	CUTC	CUTC	CUTC	CUTC	CUTC	CUTC	CUTC	CUTC	CUTC	CUTC	CUTC	CUTC	CUTC				PTCH1		PI4K2B			DNAJC3		RIPK2				PPDPF						WDR19
CXorf38		CXorf38	CXorf38	CXorf38	CXorf38	CXorf38	CXorf38	CXorf38	CXorf38	CXorf38	CXorf38	CXorf38	CXorf38	CXorf38	CXorf38	CXorf38	CXorf38	CXorf38	CXorf38	CXorf38	CXorf38	CXorf38				PTK2		PIGA			DNAJC5		RNF139				PPIF						WDR20
CXXC1		CXXC1	CXXC1	CXXC1	CXXC1	CXXC1	CXXC1	CXXC1	CXXC1	CXXC1	CXXC1	CXXC1	CXXC1	CXXC1	CXXC1	CXXC1	CXXC1	CXXC1	CXXC1	CXXC1	CXXC1	CXXC1				PTMA		PIN4			DNAL1		RNF14				PPP1CB						WDR5
CYB5A		CYB5A	CYB5A	CYB5A	CYB5A	CYB5A	CYB5A	CYB5A	CYB5A	CYB5A	CYB5A	CYB5A	CYB5A	CYB5A	CYB5A	CYB5A	CYB5A	CYB5A	CYB5A	CYB5A	CYB5A	CYB5A				PTPRS		PINK1			DNM1L		RNF145				PPP1R10						WRB
CYB5R4		CYB5R4	CYB5R4	CYB5R4	CYB5R4	CYB5R4	CYB5R4	CYB5R4	CYB5R4	CYB5R4	CYB5R4	CYB5R4	CYB5R4	CYB5R4	CYB5R4	CYB5R4	CYB5R4	CYB5R4	CYB5R4	CYB5R4	CYB5R4	CYB5R4				PUS7L		PKD1			DNMT1		RNF149				PPP1R12A						XPA
CYCS		CYCS	CYCS	CYCS	CYCS	CYCS	CYCS	CYCS	CYCS	CYCS	CYCS	CYCS	CYCS	CYCS	CYCS	CYCS	CYCS	CYCS	CYCS	CYCS	CYCS	CYCS				PVR		PKIB			DOCK3		RNF19B				PPP1R7						XRCC1
CYHR1		CYHR1	CYHR1	CYHR1	CYHR1	CYHR1	CYHR1	CYHR1	CYHR1	CYHR1	CYHR1	CYHR1	CYHR1	CYHR1	CYHR1	CYHR1	CYHR1	CYHR1	CYHR1	CYHR1	CYHR1	CYHR1				PXDN		PLEKHA3			DOCK9		RNF32				PPP2CA						XRCC5
CYTH1		CYTH1	CYTH1	CYTH1	CYTH1	CYTH1	CYTH1	CYTH1	CYTH1	CYTH1	CYTH1	CYTH1	CYTH1	CYTH1	CYTH1	CYTH1	CYTH1	CYTH1	CYTH1	CYTH1	CYTH1	CYTH1				PYGL		PLEKHB2			DOHH		RNPS1				PPP2R5C						YIPF3
CYTH2		CYTH2	CYTH2	CYTH2	CYTH2	CYTH2	CYTH2	CYTH2	CYTH2	CYTH2	CYTH2	CYTH2	CYTH2	CYTH2	CYTH2	CYTH2	CYTH2	CYTH2	CYTH2	CYTH2	CYTH2	CYTH2				RAB1B		PLK4			DOLPP1		ROCK1				PRDM4						ZBTB4
D2HGDH		D2HGDH	D2HGDH	D2HGDH	D2HGDH	D2HGDH	D2HGDH	D2HGDH	D2HGDH	D2HGDH	D2HGDH	D2HGDH	D2HGDH	D2HGDH	D2HGDH	D2HGDH	D2HGDH	D2HGDH	D2HGDH	D2HGDH	D2HGDH	D2HGDH				RAB32		PLOD3			DONSON		RPL13A				PRDX3						ZBTB49
DAAM1		DAAM1	DAAM1	DAAM1	DAAM1	DAAM1	DAAM1	DAAM1	DAAM1	DAAM1	DAAM1	DAAM1	DAAM1	DAAM1	DAAM1	DAAM1	DAAM1	DAAM1	DAAM1	DAAM1	DAAM1	DAAM1				RAB4A		PLS1			DPF2		RPL14				PRDX5						ZC3H3
DACT3		DACT3	DACT3	DACT3	DACT3	DACT3	DACT3	DACT3	DACT3	DACT3	DACT3	DACT3	DACT3	DACT3	DACT3	DACT3	DACT3	DACT3	DACT3	DACT3	DACT3	DACT3				RABL6		PNISR			DPY19L2		RPL36				PRKAR2A						ZFAND3
DAD1		DAD1	DAD1	DAD1	DAD1	DAD1	DAD1	DAD1	DAD1	DAD1	DAD1	DAD1	DAD1	DAD1	DAD1	DAD1	DAD1	DAD1	DAD1	DAD1	DAD1	DAD1				RAC1		POLD1			DPY30		RPS13				PRKDC						ZFR
DAGLB		DAGLB	DAGLB	DAGLB	DAGLB	DAGLB	DAGLB	DAGLB	DAGLB	DAGLB	DAGLB	DAGLB	DAGLB	DAGLB	DAGLB	DAGLB	DAGLB	DAGLB	DAGLB	DAGLB	DAGLB	DAGLB				RAD50		POLE4			DPYSL2		RPS16				PRMT1						ZNF10
DALRD3		DALRD3	DALRD3	DALRD3	DALRD3	DALRD3	DALRD3	DALRD3	DALRD3	DALRD3	DALRD3	DALRD3	DALRD3	DALRD3	DALRD3	DALRD3	DALRD3	DALRD3	DALRD3	DALRD3	DALRD3	DALRD3				RAE1		POLG2			DSCR3		RPS21				PRPSAP1						ZNF146
DAP		DAP	DAP	DAP	DAP	DAP	DAP	DAP	DAP	DAP	DAP	DAP	DAP	DAP	DAP	DAP	DAP	DAP	DAP	DAP	DAP	DAP				RAF1		POLR1A			DSN1		RPS29				PSMA3						ZNF2
DAP3		DAP3	DAP3	DAP3	DAP3	DAP3	DAP3	DAP3	DAP3	DAP3	DAP3	DAP3	DAP3	DAP3	DAP3	DAP3	DAP3	DAP3	DAP3	DAP3	DAP3	DAP3				RAN		POLR1C			DST		RPS6KA5				PSPC1						ZNF248
DAZAP1		DAZAP1	DAZAP1	DAZAP1	DAZAP1	DAZAP1	DAZAP1	DAZAP1	DAZAP1	DAZAP1	DAZAP1	DAZAP1	DAZAP1	DAZAP1	DAZAP1	DAZAP1	DAZAP1	DAZAP1	DAZAP1	DAZAP1	DAZAP1	DAZAP1				RANBP3		POLR3K			DSTN		RPS6KA6				PSTK						ZNF324B
DBI		DBI	DBI	DBI	DBI	DBI	DBI	DBI	DBI	DBI	DBI	DBI	DBI	DBI	DBI	DBI	DBI	DBI	DBI	DBI	DBI	DBI				RASSF1		POLRMT			DTNBP1		RPS6KB1				PTBP1						ZNF331
DCAF12		DCAF12	DCAF12	DCAF12	DCAF12	DCAF12	DCAF12	DCAF12	DCAF12	DCAF12	DCAF12	DCAF12	DCAF12	DCAF12	DCAF12	DCAF12	DCAF12	DCAF12	DCAF12	DCAF12	DCAF12	DCAF12				RBBP4		POMT1			DTYMK		RPS9				PTCH1						ZNF445
DCAF17		DCAF17	DCAF17	DCAF17	DCAF17	DCAF17	DCAF17	DCAF17	DCAF17	DCAF17	DCAF17	DCAF17	DCAF17	DCAF17	DCAF17	DCAF17	DCAF17	DCAF17	DCAF17	DCAF17	DCAF17	DCAF17				RBBP7		POP1			DUS3L		RPUSD1				PTGES3						ZNF524
DCAF6		DCAF6	DCAF6	DCAF6	DCAF6	DCAF6	DCAF6	DCAF6	DCAF6	DCAF6	DCAF6	DCAF6	DCAF6	DCAF6	DCAF6	DCAF6	DCAF6	DCAF6	DCAF6	DCAF6	DCAF6	DCAF6				RBBP8		POP4			DUSP11		RRP9				PTPN2						ZNF527
DCAF8		DCAF8	DCAF8	DCAF8	DCAF8	DCAF8	DCAF8	DCAF8	DCAF8	DCAF8	DCAF8	DCAF8	DCAF8	DCAF8	DCAF8	DCAF8	DCAF8	DCAF8	DCAF8	DCAF8	DCAF8	DCAF8				RBKS		POP7			DUSP14		RSF1				PTPRS						ZNF551
DCPS		DCPS	DCPS	DCPS	DCPS	DCPS	DCPS	DCPS	DCPS	DCPS	DCPS	DCPS	DCPS	DCPS	DCPS	DCPS	DCPS	DCPS	DCPS	DCPS	DCPS	DCPS				RBL2		POT1			DUSP18		RSL24D1				PTS						ZNF610
DCUN1D1		DCUN1D1	DCUN1D1	DCUN1D1	DCUN1D1	DCUN1D1	DCUN1D1	DCUN1D1	DCUN1D1	DCUN1D1	DCUN1D1	DCUN1D1	DCUN1D1	DCUN1D1	DCUN1D1	DCUN1D1	DCUN1D1	DCUN1D1	DCUN1D1	DCUN1D1	DCUN1D1	DCUN1D1				RBM14		POU2F1			DYNC1H1		RSU1				PUS3						ZNF611
DCUN1D2		DCUN1D2	DCUN1D2	DCUN1D2	DCUN1D2	DCUN1D2	DCUN1D2	DCUN1D2	DCUN1D2	DCUN1D2	DCUN1D2	DCUN1D2	DCUN1D2	DCUN1D2	DCUN1D2	DCUN1D2	DCUN1D2	DCUN1D2	DCUN1D2	DCUN1D2	DCUN1D2	DCUN1D2				RBM7		PPAN			DYNLL1		RTN3				PUS7L						ZNF692
DDAH1		DDAH1	DDAH1	DDAH1	DDAH1	DDAH1	DDAH1	DDAH1	DDAH1	DDAH1	DDAH1	DDAH1	DDAH1	DDAH1	DDAH1	DDAH1	DDAH1	DDAH1	DDAH1	DDAH1	DDAH1	DDAH1				RBMXL1		PPAT			DYNLRB2		RUNX2				PUSL1						ZNF771
DDIT3		DDIT3	DDIT3	DDIT3	DDIT3	DDIT3	DDIT3	DDIT3	DDIT3	DDIT3	DDIT3	DDIT3	DDIT3	DDIT3	DDIT3	DDIT3	DDIT3	DDIT3	DDIT3	DDIT3	DDIT3	DDIT3				RBX1		PPCS			DYNLT1		SACS				PVR						ZNF782
DDRGK1		DDRGK1	DDRGK1	DDRGK1	DDRGK1	DDRGK1	DDRGK1	DDRGK1	DDRGK1	DDRGK1	DDRGK1	DDRGK1	DDRGK1	DDRGK1	DDRGK1	DDRGK1	DDRGK1	DDRGK1	DDRGK1	DDRGK1	DDRGK1	DDRGK1				RELA		PPIF			DYRK1B		SAMHD1				PYGL						ZNF787
DDX10		DDX10	DDX10	DDX10	DDX10	DDX10	DDX10	DDX10	DDX10	DDX10	DDX10	DDX10	DDX10	DDX10	DDX10	DDX10	DDX10	DDX10	DDX10	DDX10	DDX10	DDX10				RENBP		PPP1R12A			E2F1		SAP18				RAB10						ZNF845
DDX11		DDX11	DDX11	DDX11	DDX11	DDX11	DDX11	DDX11	DDX11	DDX11	DDX11	DDX11	DDX11	DDX11	DDX11	DDX11	DDX11	DDX11	DDX11	DDX11	DDX11	DDX11				RFXANK		PPP2CA			E2F6		SARS				RAB14						ZP3
DDX27		DDX27	DDX27	DDX27	DDX27	DDX27	DDX27	DDX27	DDX27	DDX27	DDX27	DDX27	DDX27	DDX27	DDX27	DDX27	DDX27	DDX27	DDX27	DDX27	DDX27	DDX27				RGS19		PPP2R1A			EBAG9		SBF1				RAB32
DDX39A		DDX39A	DDX39A	DDX39A	DDX39A	DDX39A	DDX39A	DDX39A	DDX39A	DDX39A	DDX39A	DDX39A	DDX39A	DDX39A	DDX39A	DDX39A	DDX39A	DDX39A	DDX39A	DDX39A	DDX39A	DDX39A				RGS20		PPP2R5C			ECSIT		SCAF11				RAB4A
DDX39B		DDX39B	DDX39B	DDX39B	DDX39B	DDX39B	DDX39B	DDX39B	DDX39B	DDX39B	DDX39B	DDX39B	DDX39B	DDX39B	DDX39B	DDX39B	DDX39B	DDX39B	DDX39B	DDX39B	DDX39B	DDX39B				RHD		PPP5C			EDEM2		SCAMP4				RABEP1
DDX3X		DDX3X	DDX3X	DDX3X	DDX3X	DDX3X	DDX3X	DDX3X	DDX3X	DDX3X	DDX3X	DDX3X	DDX3X	DDX3X	DDX3X	DDX3X	DDX3X	DDX3X	DDX3X	DDX3X	DDX3X	DDX3X				RHOA		PPP6C			EED		SCAND1				RABGGTA
DDX41		DDX41	DDX41	DDX41	DDX41	DDX41	DDX41	DDX41	DDX41	DDX41	DDX41	DDX41	DDX41	DDX41	DDX41	DDX41	DDX41	DDX41	DDX41	DDX41	DDX41	DDX41				RIPK2		PPP6R1			EEF1A1		SCARB2				RABGGTB
DDX42		DDX42	DDX42	DDX42	DDX42	DDX42	DDX42	DDX42	DDX42	DDX42	DDX42	DDX42	DDX42	DDX42	DDX42	DDX42	DDX42	DDX42	DDX42	DDX42	DDX42	DDX42				RNF139		PQLC2			EEF1D		SCN3B				RAE1
DDX56		DDX56	DDX56	DDX56	DDX56	DDX56	DDX56	DDX56	DDX56	DDX56	DDX56	DDX56	DDX56	DDX56	DDX56	DDX56	DDX56	DDX56	DDX56	DDX56	DDX56	DDX56				RNF14		PRC1			EEF1G		SCOC				RAF1
DECR2		DECR2	DECR2	DECR2	DECR2	DECR2	DECR2	DECR2	DECR2	DECR2	DECR2	DECR2	DECR2	DECR2	DECR2	DECR2	DECR2	DECR2	DECR2	DECR2	DECR2	DECR2				RNF145		PRDM4			EGLN2		SDCBP				RALBP1
DEDD2		DEDD2	DEDD2	DEDD2	DEDD2	DEDD2	DEDD2	DEDD2	DEDD2	DEDD2	DEDD2	DEDD2	DEDD2	DEDD2	DEDD2	DEDD2	DEDD2	DEDD2	DEDD2	DEDD2	DEDD2	DEDD2				RNF149		PRDX3			EHD1		SDCCAG8				RAN
DENND3		DENND3	DENND3	DENND3	DENND3	DENND3	DENND3	DENND3	DENND3	DENND3	DENND3	DENND3	DENND3	DENND3	DENND3	DENND3	DENND3	DENND3	DENND3	DENND3	DENND3	DENND3				RNF19B		PREB			EHMT1		SDF4				RANBP1
DENND5A		DENND5A	DENND5A	DENND5A	DENND5A	DENND5A	DENND5A	DENND5A	DENND5A	DENND5A	DENND5A	DENND5A	DENND5A	DENND5A	DENND5A	DENND5A	DENND5A	DENND5A	DENND5A	DENND5A	DENND5A	DENND5A				RNF32		PRMT1			EI24		SDHA				RASSF1
DESI1		DESI1	DESI1	DESI1	DESI1	DESI1	DESI1	DESI1	DESI1	DESI1	DESI1	DESI1	DESI1	DESI1	DESI1	DESI1	DESI1	DESI1	DESI1	DESI1	DESI1	DESI1				RNPS1		PRPF3			EID1		SDHAF4				RAVER1
DFFB		DFFB	DFFB	DFFB	DFFB	DFFB	DFFB	DFFB	DFFB	DFFB	DFFB	DFFB	DFFB	DFFB	DFFB	DFFB	DFFB	DFFB	DFFB	DFFB	DFFB	DFFB				ROCK1		PRPF4B			EID2		SEC14L1				RBBP4
DGKH		DGKH	DGKH	DGKH	DGKH	DGKH	DGKH	DGKH	DGKH	DGKH	DGKH	DGKH	DGKH	DGKH	DGKH	DGKH	DGKH	DGKH	DGKH	DGKH	DGKH	DGKH				RPL10		PRPSAP1			EID2B		SEC61G				RBM19
DGKQ		DGKQ	DGKQ	DGKQ	DGKQ	DGKQ	DGKQ	DGKQ	DGKQ	DGKQ	DGKQ	DGKQ	DGKQ	DGKQ	DGKQ	DGKQ	DGKQ	DGKQ	DGKQ	DGKQ	DGKQ	DGKQ				RPL13A		PSAP			EIF1		SECTM1				REEP6
DHDDS		DHDDS	DHDDS	DHDDS	DHDDS	DHDDS	DHDDS	DHDDS	DHDDS	DHDDS	DHDDS	DHDDS	DHDDS	DHDDS	DHDDS	DHDDS	DHDDS	DHDDS	DHDDS	DHDDS	DHDDS	DHDDS				RPL14		PSENEN			EIF1AX		SELT				RELL2
DHODH		DHODH	DHODH	DHODH	DHODH	DHODH	DHODH	DHODH	DHODH	DHODH	DHODH	DHODH	DHODH	DHODH	DHODH	DHODH	DHODH	DHODH	DHODH	DHODH	DHODH	DHODH				RPL36		PSMA2			EIF2AK1		SERTAD1				RENBP
DHRS7B		DHRS7B	DHRS7B	DHRS7B	DHRS7B	DHRS7B	DHRS7B	DHRS7B	DHRS7B	DHRS7B	DHRS7B	DHRS7B	DHRS7B	DHRS7B	DHRS7B	DHRS7B	DHRS7B	DHRS7B	DHRS7B	DHRS7B	DHRS7B	DHRS7B				RPS13		PSMA4			EIF2D		SESN1				RETSAT
DHX15		DHX15	DHX15	DHX15	DHX15	DHX15	DHX15	DHX15	DHX15	DHX15	DHX15	DHX15	DHX15	DHX15	DHX15	DHX15	DHX15	DHX15	DHX15	DHX15	DHX15	DHX15				RPS16		PSMC4			EIF2S1		SET				REXO2
DHX34		DHX34	DHX34	DHX34	DHX34	DHX34	DHX34	DHX34	DHX34	DHX34	DHX34	DHX34	DHX34	DHX34	DHX34	DHX34	DHX34	DHX34	DHX34	DHX34	DHX34	DHX34				RPS21		PSPC1			EIF2S2		SFMBT2				RGS19
DHX9		DHX9	DHX9	DHX9	DHX9	DHX9	DHX9	DHX9	DHX9	DHX9	DHX9	DHX9	DHX9	DHX9	DHX9	DHX9	DHX9	DHX9	DHX9	DHX9	DHX9	DHX9				RPS29		PTCH1			EIF3E		SFR1				RHOA
DIDO1		DIDO1	DIDO1	DIDO1	DIDO1	DIDO1	DIDO1	DIDO1	DIDO1	DIDO1	DIDO1	DIDO1	DIDO1	DIDO1	DIDO1	DIDO1	DIDO1	DIDO1	DIDO1	DIDO1	DIDO1	DIDO1				RPS6KA5		PTK2			EIF3K		SFXN2				RHPN1
DIP2A		DIP2A	DIP2A	DIP2A	DIP2A	DIP2A	DIP2A	DIP2A	DIP2A	DIP2A	DIP2A	DIP2A	DIP2A	DIP2A	DIP2A	DIP2A	DIP2A	DIP2A	DIP2A	DIP2A	DIP2A	DIP2A				RPS6KA6		PTMA			EIF3L		SGCB				RIOK2
DIRC2		DIRC2	DIRC2	DIRC2	DIRC2	DIRC2	DIRC2	DIRC2	DIRC2	DIRC2	DIRC2	DIRC2	DIRC2	DIRC2	DIRC2	DIRC2	DIRC2	DIRC2	DIRC2	DIRC2	DIRC2	DIRC2				RPS6KB1		PTPN2			EIF4B		SGMS1				RNF145
DISP2		DISP2	DISP2	DISP2	DISP2	DISP2	DISP2	DISP2	DISP2	DISP2	DISP2	DISP2	DISP2	DISP2	DISP2	DISP2	DISP2	DISP2	DISP2	DISP2	DISP2	DISP2				RPS9		PTPN23			EIF4E		SH3BGR				RNF19B
DKC1		DKC1	DKC1	DKC1	DKC1	DKC1	DKC1	DKC1	DKC1	DKC1	DKC1	DKC1	DKC1	DKC1	DKC1	DKC1	DKC1	DKC1	DKC1	DKC1	DKC1	DKC1				RPUSD1		PTPRS			EIF4E2		SH3BP5				RNF5
DLD		DLD	DLD	DLD	DLD	DLD	DLD	DLD	DLD	DLD	DLD	DLD	DLD	DLD	DLD	DLD	DLD	DLD	DLD	DLD	DLD	DLD				RRP9		PTS			EIF4G1		SHBG				RNF8
DLGAP4		DLGAP4	DLGAP4	DLGAP4	DLGAP4	DLGAP4	DLGAP4	DLGAP4	DLGAP4	DLGAP4	DLGAP4	DLGAP4	DLGAP4	DLGAP4	DLGAP4	DLGAP4	DLGAP4	DLGAP4	DLGAP4	DLGAP4	DLGAP4	DLGAP4				RSF1		PVR			EIF4H		SHC1				RNGTT
DLL3		DLL3	DLL3	DLL3	DLL3	DLL3	DLL3	DLL3	DLL3	DLL3	DLL3	DLL3	DLL3	DLL3	DLL3	DLL3	DLL3	DLL3	DLL3	DLL3	DLL3	DLL3				RSL24D1		PXDN			EIF5A		SHC4				RNH1
DLX4		DLX4	DLX4	DLX4	DLX4	DLX4	DLX4	DLX4	DLX4	DLX4	DLX4	DLX4	DLX4	DLX4	DLX4	DLX4	DLX4	DLX4	DLX4	DLX4	DLX4	DLX4				RSU1		PYGL			EIF5B		SHMT2				RNPS1
DMXL2		DMXL2	DMXL2	DMXL2	DMXL2	DMXL2	DMXL2	DMXL2	DMXL2	DMXL2	DMXL2	DMXL2	DMXL2	DMXL2	DMXL2	DMXL2	DMXL2	DMXL2	DMXL2	DMXL2	DMXL2	DMXL2				RTN3		QPCTL			ELL		SIAH2				RPA1
DNA2		DNA2	DNA2	DNA2	DNA2	DNA2	DNA2	DNA2	DNA2	DNA2	DNA2	DNA2	DNA2	DNA2	DNA2	DNA2	DNA2	DNA2	DNA2	DNA2	DNA2	DNA2				RUNX2		RAB14			ELMOD3		SIN3B				RPA2
DNAAF1		DNAAF1	DNAAF1	DNAAF1	DNAAF1	DNAAF1	DNAAF1	DNAAF1	DNAAF1	DNAAF1	DNAAF1	DNAAF1	DNAAF1	DNAAF1	DNAAF1	DNAAF1	DNAAF1	DNAAF1	DNAAF1	DNAAF1	DNAAF1	DNAAF1				S100A13		RAB18			ELOF1		SIRT5				RPL13A
DNAH14		DNAH14	DNAH14	DNAH14	DNAH14	DNAH14	DNAH14	DNAH14	DNAH14	DNAH14	DNAH14	DNAH14	DNAH14	DNAH14	DNAH14	DNAH14	DNAH14	DNAH14	DNAH14	DNAH14	DNAH14	DNAH14				SACS		RAB1A			ELOVL4		SLC16A1				RPL14
DNAH2		DNAH2	DNAH2	DNAH2	DNAH2	DNAH2	DNAH2	DNAH2	DNAH2	DNAH2	DNAH2	DNAH2	DNAH2	DNAH2	DNAH2	DNAH2	DNAH2	DNAH2	DNAH2	DNAH2	DNAH2	DNAH2				SAMHD1		RAB4A			ELP2		SLC22A5				RPL19
DNAI1		DNAI1	DNAI1	DNAI1	DNAI1	DNAI1	DNAI1	DNAI1	DNAI1	DNAI1	DNAI1	DNAI1	DNAI1	DNAI1	DNAI1	DNAI1	DNAI1	DNAI1	DNAI1	DNAI1	DNAI1	DNAI1				SAP18		RAB6A			ELP5		SLC25A10				RPL36
DNAJA3		DNAJA3	DNAJA3	DNAJA3	DNAJA3	DNAJA3	DNAJA3	DNAJA3	DNAJA3	DNAJA3	DNAJA3	DNAJA3	DNAJA3	DNAJA3	DNAJA3	DNAJA3	DNAJA3	DNAJA3	DNAJA3	DNAJA3	DNAJA3	DNAJA3				SARS		RAB8A			ELP6		SLC37A4				RPP14
DNAJB12		DNAJB12	DNAJB12	DNAJB12	DNAJB12	DNAJB12	DNAJB12	DNAJB12	DNAJB12	DNAJB12	DNAJB12	DNAJB12	DNAJB12	DNAJB12	DNAJB12	DNAJB12	DNAJB12	DNAJB12	DNAJB12	DNAJB12	DNAJB12	DNAJB12				SBF1		RABEP1			EMC10		SLC39A14				RPP30
DNAJB2		DNAJB2	DNAJB2	DNAJB2	DNAJB2	DNAJB2	DNAJB2	DNAJB2	DNAJB2	DNAJB2	DNAJB2	DNAJB2	DNAJB2	DNAJB2	DNAJB2	DNAJB2	DNAJB2	DNAJB2	DNAJB2	DNAJB2	DNAJB2	DNAJB2				SCAF11		RABGGTB			EMC6		SLC39A6				RPS12
DNAJB6		DNAJB6	DNAJB6	DNAJB6	DNAJB6	DNAJB6	DNAJB6	DNAJB6	DNAJB6	DNAJB6	DNAJB6	DNAJB6	DNAJB6	DNAJB6	DNAJB6	DNAJB6	DNAJB6	DNAJB6	DNAJB6	DNAJB6	DNAJB6	DNAJB6				SCAMP4		RABIF			EMD		SLC3A2				RPS13
DNAJB9		DNAJB9	DNAJB9	DNAJB9	DNAJB9	DNAJB9	DNAJB9	DNAJB9	DNAJB9	DNAJB9	DNAJB9	DNAJB9	DNAJB9	DNAJB9	DNAJB9	DNAJB9	DNAJB9	DNAJB9	DNAJB9	DNAJB9	DNAJB9	DNAJB9				SCAND1		RAE1			EML4		SLC44A2				RPS21
DNAJC13		DNAJC13	DNAJC13	DNAJC13	DNAJC13	DNAJC13	DNAJC13	DNAJC13	DNAJC13	DNAJC13	DNAJC13	DNAJC13	DNAJC13	DNAJC13	DNAJC13	DNAJC13	DNAJC13	DNAJC13	DNAJC13	DNAJC13	DNAJC13	DNAJC13				SCARB2		RALBP1			ENDOV		SMAP1				RPS29
DNAJC25		DNAJC25	DNAJC25	DNAJC25	DNAJC25	DNAJC25	DNAJC25	DNAJC25	DNAJC25	DNAJC25	DNAJC25	DNAJC25	DNAJC25	DNAJC25	DNAJC25	DNAJC25	DNAJC25	DNAJC25	DNAJC25	DNAJC25	DNAJC25	DNAJC25				SCN3B		RALGDS			ENKUR		SMARCA4				RRP9
DNAJC28		DNAJC28	DNAJC28	DNAJC28	DNAJC28	DNAJC28	DNAJC28	DNAJC28	DNAJC28	DNAJC28	DNAJC28	DNAJC28	DNAJC28	DNAJC28	DNAJC28	DNAJC28	DNAJC28	DNAJC28	DNAJC28	DNAJC28	DNAJC28	DNAJC28				SCOC		RAN			ENO1		SMC4				RXRB
DNAJC3		DNAJC3	DNAJC3	DNAJC3	DNAJC3	DNAJC3	DNAJC3	DNAJC3	DNAJC3	DNAJC3	DNAJC3	DNAJC3	DNAJC3	DNAJC3	DNAJC3	DNAJC3	DNAJC3	DNAJC3	DNAJC3	DNAJC3	DNAJC3	DNAJC3				SDCBP		RANBP1			ENTPD5		SMIM14				S100A13
DNAJC5		DNAJC5	DNAJC5	DNAJC5	DNAJC5	DNAJC5	DNAJC5	DNAJC5	DNAJC5	DNAJC5	DNAJC5	DNAJC5	DNAJC5	DNAJC5	DNAJC5	DNAJC5	DNAJC5	DNAJC5	DNAJC5	DNAJC5	DNAJC5	DNAJC5				SDCCAG8		RAP1GDS1			ENTPD6		SMYD3				SAFB2
DNAL1		DNAL1	DNAL1	DNAL1	DNAL1	DNAL1	DNAL1	DNAL1	DNAL1	DNAL1	DNAL1	DNAL1	DNAL1	DNAL1	DNAL1	DNAL1	DNAL1	DNAL1	DNAL1	DNAL1	DNAL1	DNAL1				SDF4		RASSF1			EPHX1		SNRK				SARM1
DNM1L		DNM1L	DNM1L	DNM1L	DNM1L	DNM1L	DNM1L	DNM1L	DNM1L	DNM1L	DNM1L	DNM1L	DNM1L	DNM1L	DNM1L	DNM1L	DNM1L	DNM1L	DNM1L	DNM1L	DNM1L	DNM1L				SDHA		RBBP4			EPN3		SNW1				SAYSD1
DNM3		DNM3	DNM3	DNM3	DNM3	DNM3	DNM3	DNM3	DNM3	DNM3	DNM3	DNM3	DNM3	DNM3	DNM3	DNM3	DNM3	DNM3	DNM3	DNM3	DNM3	DNM3				SDHAF4		RBBP7			EPS8		SNX7				SBF2
DNMT1		DNMT1	DNMT1	DNMT1	DNMT1	DNMT1	DNMT1	DNMT1	DNMT1	DNMT1	DNMT1	DNMT1	DNMT1	DNMT1	DNMT1	DNMT1	DNMT1	DNMT1	DNMT1	DNMT1	DNMT1	DNMT1				SEC14L1		RBBP8			ERCC2		SOCS1				SCAMP3
DOCK3		DOCK3	DOCK3	DOCK3	DOCK3	DOCK3	DOCK3	DOCK3	DOCK3	DOCK3	DOCK3	DOCK3	DOCK3	DOCK3	DOCK3	DOCK3	DOCK3	DOCK3	DOCK3	DOCK3	DOCK3	DOCK3				SEC22C		RBKS			ERCC6		SOS1				SCARB2
DOCK9		DOCK9	DOCK9	DOCK9	DOCK9	DOCK9	DOCK9	DOCK9	DOCK9	DOCK9	DOCK9	DOCK9	DOCK9	DOCK9	DOCK9	DOCK9	DOCK9	DOCK9	DOCK9	DOCK9	DOCK9	DOCK9				SEC61G		RBM12			ERCC6L		SPC24				SCN3B
DOHH		DOHH	DOHH	DOHH	DOHH	DOHH	DOHH	DOHH	DOHH	DOHH	DOHH	DOHH	DOHH	DOHH	DOHH	DOHH	DOHH	DOHH	DOHH	DOHH	DOHH	DOHH				SECTM1		RBM14			ERGIC3		SPDL1				SDCBP
DOLPP1		DOLPP1	DOLPP1	DOLPP1	DOLPP1	DOLPP1	DOLPP1	DOLPP1	DOLPP1	DOLPP1	DOLPP1	DOLPP1	DOLPP1	DOLPP1	DOLPP1	DOLPP1	DOLPP1	DOLPP1	DOLPP1	DOLPP1	DOLPP1	DOLPP1				SELT		RBM17			ERI1		SPOCD1				SDF4
DONSON		DONSON	DONSON	DONSON	DONSON	DONSON	DONSON	DONSON	DONSON	DONSON	DONSON	DONSON	DONSON	DONSON	DONSON	DONSON	DONSON	DONSON	DONSON	DONSON	DONSON	DONSON				SERTAD1		RBX1			ERI3		SPRY4				SDHA
DPF2		DPF2	DPF2	DPF2	DPF2	DPF2	DPF2	DPF2	DPF2	DPF2	DPF2	DPF2	DPF2	DPF2	DPF2	DPF2	DPF2	DPF2	DPF2	DPF2	DPF2	DPF2				SESN1		RCBTB2			ERICH1		SPTAN1				SDHB
DPY19L1		DPY19L1	DPY19L1	DPY19L1	DPY19L1	DPY19L1	DPY19L1	DPY19L1	DPY19L1	DPY19L1	DPY19L1	DPY19L1	DPY19L1	DPY19L1	DPY19L1	DPY19L1	DPY19L1	DPY19L1	DPY19L1	DPY19L1	DPY19L1	DPY19L1				SET		RDM1			ERLIN1		SRC				SDR39U1
DPY19L2		DPY19L2	DPY19L2	DPY19L2	DPY19L2	DPY19L2	DPY19L2	DPY19L2	DPY19L2	DPY19L2	DPY19L2	DPY19L2	DPY19L2	DPY19L2	DPY19L2	DPY19L2	DPY19L2	DPY19L2	DPY19L2	DPY19L2	DPY19L2	DPY19L2				SFMBT2		REEP3			ERMAP		SRFBP1				SERINC1
DPY30		DPY30	DPY30	DPY30	DPY30	DPY30	DPY30	DPY30	DPY30	DPY30	DPY30	DPY30	DPY30	DPY30	DPY30	DPY30	DPY30	DPY30	DPY30	DPY30	DPY30	DPY30				SFR1		REEP6			ERP29		SRRM1				SERTAD1
DPYSL2		DPYSL2	DPYSL2	DPYSL2	DPYSL2	DPYSL2	DPYSL2	DPYSL2	DPYSL2	DPYSL2	DPYSL2	DPYSL2	DPYSL2	DPYSL2	DPYSL2	DPYSL2	DPYSL2	DPYSL2	DPYSL2	DPYSL2	DPYSL2	DPYSL2				SFXN2		RER1			ERRFI1		SRSF1				SET
DSCR3		DSCR3	DSCR3	DSCR3	DSCR3	DSCR3	DSCR3	DSCR3	DSCR3	DSCR3	DSCR3	DSCR3	DSCR3	DSCR3	DSCR3	DSCR3	DSCR3	DSCR3	DSCR3	DSCR3	DSCR3	DSCR3				SGCB		RFXANK			ESCO1		SSH2				SETD4
DSN1		DSN1	DSN1	DSN1	DSN1	DSN1	DSN1	DSN1	DSN1	DSN1	DSN1	DSN1	DSN1	DSN1	DSN1	DSN1	DSN1	DSN1	DSN1	DSN1	DSN1	DSN1				SGMS1		RGS19			ESRP2		ST5				SF3A2
DST		DST	DST	DST	DST	DST	DST	DST	DST	DST	DST	DST	DST	DST	DST	DST	DST	DST	DST	DST	DST	DST				SH3BGR		RHEBL1			ESRRA		STARD13				SF3B1
DSTN		DSTN	DSTN	DSTN	DSTN	DSTN	DSTN	DSTN	DSTN	DSTN	DSTN	DSTN	DSTN	DSTN	DSTN	DSTN	DSTN	DSTN	DSTN	DSTN	DSTN	DSTN				SH3BP5		RHOA			ETFB		STK38				SF3B2
DTNBP1		DTNBP1	DTNBP1	DTNBP1	DTNBP1	DTNBP1	DTNBP1	DTNBP1	DTNBP1	DTNBP1	DTNBP1	DTNBP1	DTNBP1	DTNBP1	DTNBP1	DTNBP1	DTNBP1	DTNBP1	DTNBP1	DTNBP1	DTNBP1	DTNBP1				SHBG		RNF130			ETFDH		STPG2				SFI1
DTYMK		DTYMK	DTYMK	DTYMK	DTYMK	DTYMK	DTYMK	DTYMK	DTYMK	DTYMK	DTYMK	DTYMK	DTYMK	DTYMK	DTYMK	DTYMK	DTYMK	DTYMK	DTYMK	DTYMK	DTYMK	DTYMK				SHC1		RNF19A			ETV5		STRN3				SFMBT1
DUS3L		DUS3L	DUS3L	DUS3L	DUS3L	DUS3L	DUS3L	DUS3L	DUS3L	DUS3L	DUS3L	DUS3L	DUS3L	DUS3L	DUS3L	DUS3L	DUS3L	DUS3L	DUS3L	DUS3L	DUS3L	DUS3L				SHC4		RNF8			EVC		STUB1				SFT2D1
DUSP11		DUSP11	DUSP11	DUSP11	DUSP11	DUSP11	DUSP11	DUSP11	DUSP11	DUSP11	DUSP11	DUSP11	DUSP11	DUSP11	DUSP11	DUSP11	DUSP11	DUSP11	DUSP11	DUSP11	DUSP11	DUSP11				SHMT2		RNH1			EXOC8		STX1A				SGMS1
DUSP14		DUSP14	DUSP14	DUSP14	DUSP14	DUSP14	DUSP14	DUSP14	DUSP14	DUSP14	DUSP14	DUSP14	DUSP14	DUSP14	DUSP14	DUSP14	DUSP14	DUSP14	DUSP14	DUSP14	DUSP14	DUSP14				SIAH2		RNPS1			EXOG		STX3				SGTA
DUSP18		DUSP18	DUSP18	DUSP18	DUSP18	DUSP18	DUSP18	DUSP18	DUSP18	DUSP18	DUSP18	DUSP18	DUSP18	DUSP18	DUSP18	DUSP18	DUSP18	DUSP18	DUSP18	DUSP18	DUSP18	DUSP18				SIN3B		RPA1			EXOSC1		SUCLA2				SH3BGR
DUSP22		DUSP22	DUSP22	DUSP22	DUSP22	DUSP22	DUSP22	DUSP22	DUSP22	DUSP22	DUSP22	DUSP22	DUSP22	DUSP22	DUSP22	DUSP22	DUSP22	DUSP22	DUSP22	DUSP22	DUSP22	DUSP22				SIRT5		RPA2			EXOSC10		SUFU				SHBG
DYNC1H1		DYNC1H1	DYNC1H1	DYNC1H1	DYNC1H1	DYNC1H1	DYNC1H1	DYNC1H1	DYNC1H1	DYNC1H1	DYNC1H1	DYNC1H1	DYNC1H1	DYNC1H1	DYNC1H1	DYNC1H1	DYNC1H1	DYNC1H1	DYNC1H1	DYNC1H1	DYNC1H1	DYNC1H1				SLC16A1		RPL19			EXOSC2		SUV39H2				SHMT1
DYNC1LI1		DYNC1LI1	DYNC1LI1	DYNC1LI1	DYNC1LI1	DYNC1LI1	DYNC1LI1	DYNC1LI1	DYNC1LI1	DYNC1LI1	DYNC1LI1	DYNC1LI1	DYNC1LI1	DYNC1LI1	DYNC1LI1	DYNC1LI1	DYNC1LI1	DYNC1LI1	DYNC1LI1	DYNC1LI1	DYNC1LI1	DYNC1LI1				SLC22A5		RPL36			EXOSC5		SYMPK				SHPRH
DYNLL1		DYNLL1	DYNLL1	DYNLL1	DYNLL1	DYNLL1	DYNLL1	DYNLL1	DYNLL1	DYNLL1	DYNLL1	DYNLL1	DYNLL1	DYNLL1	DYNLL1	DYNLL1	DYNLL1	DYNLL1	DYNLL1	DYNLL1	DYNLL1	DYNLL1				SLC25A10		RPL5			EXT2		TADA2B				SIKE1
DYNLRB2		DYNLRB2	DYNLRB2	DYNLRB2	DYNLRB2	DYNLRB2	DYNLRB2	DYNLRB2	DYNLRB2	DYNLRB2	DYNLRB2	DYNLRB2	DYNLRB2	DYNLRB2	DYNLRB2	DYNLRB2	DYNLRB2	DYNLRB2	DYNLRB2	DYNLRB2	DYNLRB2	DYNLRB2				SLC37A4		RPL8			EZH1		TAF12				SIRT5
DYNLT1		DYNLT1	DYNLT1	DYNLT1	DYNLT1	DYNLT1	DYNLT1	DYNLT1	DYNLT1	DYNLT1	DYNLT1	DYNLT1	DYNLT1	DYNLT1	DYNLT1	DYNLT1	DYNLT1	DYNLT1	DYNLT1	DYNLT1	DYNLT1	DYNLT1				SLC39A14		RPP14			EZH2		TAF5				SLC12A6
DYRK1B		DYRK1B	DYRK1B	DYRK1B	DYRK1B	DYRK1B	DYRK1B	DYRK1B	DYRK1B	DYRK1B	DYRK1B	DYRK1B	DYRK1B	DYRK1B	DYRK1B	DYRK1B	DYRK1B	DYRK1B	DYRK1B	DYRK1B	DYRK1B	DYRK1B				SLC39A6		RPP30			FADD		TANGO2				SLC25A10
E2F1		E2F1	E2F1	E2F1	E2F1	E2F1	E2F1	E2F1	E2F1	E2F1	E2F1	E2F1	E2F1	E2F1	E2F1	E2F1	E2F1	E2F1	E2F1	E2F1	E2F1	E2F1				SLC3A2		RPS12			FAM102A		TARS				SLC25A3
E2F6		E2F6	E2F6	E2F6	E2F6	E2F6	E2F6	E2F6	E2F6	E2F6	E2F6	E2F6	E2F6	E2F6	E2F6	E2F6	E2F6	E2F6	E2F6	E2F6	E2F6	E2F6				SLC44A2		RPS16			FAM104A		TBC1D24				SLC27A3
EBAG9		EBAG9	EBAG9	EBAG9	EBAG9	EBAG9	EBAG9	EBAG9	EBAG9	EBAG9	EBAG9	EBAG9	EBAG9	EBAG9	EBAG9	EBAG9	EBAG9	EBAG9	EBAG9	EBAG9	EBAG9	EBAG9				SMAP1		RPS6KA6			FAM109A		TBC1D8				SLC35G1
ECSIT		ECSIT	ECSIT	ECSIT	ECSIT	ECSIT	ECSIT	ECSIT	ECSIT	ECSIT	ECSIT	ECSIT	ECSIT	ECSIT	ECSIT	ECSIT	ECSIT	ECSIT	ECSIT	ECSIT	ECSIT	ECSIT				SMARCA4		RPS9			FAM118A		TCAIM				SLC39A6
EDEM2		EDEM2	EDEM2	EDEM2	EDEM2	EDEM2	EDEM2	EDEM2	EDEM2	EDEM2	EDEM2	EDEM2	EDEM2	EDEM2	EDEM2	EDEM2	EDEM2	EDEM2	EDEM2	EDEM2	EDEM2	EDEM2				SMC4		RRP9			FAM118B		TCEB2				SLC3A2
EED		EED	EED	EED	EED	EED	EED	EED	EED	EED	EED	EED	EED	EED	EED	EED	EED	EED	EED	EED	EED	EED				SMIM14		RSF1			FAM120A		TCF19				SLK
EEF1A1		EEF1A1	EEF1A1	EEF1A1	EEF1A1	EEF1A1	EEF1A1	EEF1A1	EEF1A1	EEF1A1	EEF1A1	EEF1A1	EEF1A1	EEF1A1	EEF1A1	EEF1A1	EEF1A1	EEF1A1	EEF1A1	EEF1A1	EEF1A1	EEF1A1				SMYD3		RSG1			FAM120B		TCF25				SLTM
EEF1D		EEF1D	EEF1D	EEF1D	EEF1D	EEF1D	EEF1D	EEF1D	EEF1D	EEF1D	EEF1D	EEF1D	EEF1D	EEF1D	EEF1D	EEF1D	EEF1D	EEF1D	EEF1D	EEF1D	EEF1D	EEF1D				SNRK		RSL1D1			FAM122A		TCTEX1D2				SMAP2
EEF1G		EEF1G	EEF1G	EEF1G	EEF1G	EEF1G	EEF1G	EEF1G	EEF1G	EEF1G	EEF1G	EEF1G	EEF1G	EEF1G	EEF1G	EEF1G	EEF1G	EEF1G	EEF1G	EEF1G	EEF1G	EEF1G				SNW1		RSPH3			FAM122B		TGDS				SMARCA4
EGLN2		EGLN2	EGLN2	EGLN2	EGLN2	EGLN2	EGLN2	EGLN2	EGLN2	EGLN2	EGLN2	EGLN2	EGLN2	EGLN2	EGLN2	EGLN2	EGLN2	EGLN2	EGLN2	EGLN2	EGLN2	EGLN2				SNX7		RSU1			FAM133B		TGIF1				SMARCC1
EHD1		EHD1	EHD1	EHD1	EHD1	EHD1	EHD1	EHD1	EHD1	EHD1	EHD1	EHD1	EHD1	EHD1	EHD1	EHD1	EHD1	EHD1	EHD1	EHD1	EHD1	EHD1				SOCS1		RTCA			FAM134A		THBS2				SMARCD3
EHMT1		EHMT1	EHMT1	EHMT1	EHMT1	EHMT1	EHMT1	EHMT1	EHMT1	EHMT1	EHMT1	EHMT1	EHMT1	EHMT1	EHMT1	EHMT1	EHMT1	EHMT1	EHMT1	EHMT1	EHMT1	EHMT1				SOS1		RTCB			FAM134C		THRA				SMIM14
EI24		EI24	EI24	EI24	EI24	EI24	EI24	EI24	EI24	EI24	EI24	EI24	EI24	EI24	EI24	EI24	EI24	EI24	EI24	EI24	EI24	EI24				SPC24		S100A13			FAM151B		TIA1				SMPD4
EID1		EID1	EID1	EID1	EID1	EID1	EID1	EID1	EID1	EID1	EID1	EID1	EID1	EID1	EID1	EID1	EID1	EID1	EID1	EID1	EID1	EID1				SPDL1		SAMHD1			FAM161A		TIMELESS				SMYD3
EID2		EID2	EID2	EID2	EID2	EID2	EID2	EID2	EID2	EID2	EID2	EID2	EID2	EID2	EID2	EID2	EID2	EID2	EID2	EID2	EID2	EID2				SPOCD1		SAP18			FAM175A		TIPARP				SNRK
EID2B		EID2B	EID2B	EID2B	EID2B	EID2B	EID2B	EID2B	EID2B	EID2B	EID2B	EID2B	EID2B	EID2B	EID2B	EID2B	EID2B	EID2B	EID2B	EID2B	EID2B	EID2B				SPRY4		SARS			FAM189A1		TMED3				SNRNP25
EIF1		EIF1	EIF1	EIF1	EIF1	EIF1	EIF1	EIF1	EIF1	EIF1	EIF1	EIF1	EIF1	EIF1	EIF1	EIF1	EIF1	EIF1	EIF1	EIF1	EIF1	EIF1				SPTAN1		SBDS			FAM195B		TMEM106C				SNRPD2
EIF1AX		EIF1AX	EIF1AX	EIF1AX	EIF1AX	EIF1AX	EIF1AX	EIF1AX	EIF1AX	EIF1AX	EIF1AX	EIF1AX	EIF1AX	EIF1AX	EIF1AX	EIF1AX	EIF1AX	EIF1AX	EIF1AX	EIF1AX	EIF1AX	EIF1AX				SRC		SBF1			FAM206A		TMEM116				SNW1
EIF2AK1		EIF2AK1	EIF2AK1	EIF2AK1	EIF2AK1	EIF2AK1	EIF2AK1	EIF2AK1	EIF2AK1	EIF2AK1	EIF2AK1	EIF2AK1	EIF2AK1	EIF2AK1	EIF2AK1	EIF2AK1	EIF2AK1	EIF2AK1	EIF2AK1	EIF2AK1	EIF2AK1	EIF2AK1				SRFBP1		SCAMP1			FAM210B		TMEM120B				SOCS1
EIF2C1		EIF2C1	EIF2C1	EIF2C1	EIF2C1	EIF2C1	EIF2C1	EIF2C1	EIF2C1	EIF2C1	EIF2C1	EIF2C1	EIF2C1	EIF2C1	EIF2C1	EIF2C1	EIF2C1	EIF2C1	EIF2C1	EIF2C1	EIF2C1	EIF2C1				SRRM1		SCAND1			FAM213A		TMEM139				SORCS3
EIF2D		EIF2D	EIF2D	EIF2D	EIF2D	EIF2D	EIF2D	EIF2D	EIF2D	EIF2D	EIF2D	EIF2D	EIF2D	EIF2D	EIF2D	EIF2D	EIF2D	EIF2D	EIF2D	EIF2D	EIF2D	EIF2D				SRRM2		SCARB2			FAM219A		TMEM14A				SOX12
EIF2S1		EIF2S1	EIF2S1	EIF2S1	EIF2S1	EIF2S1	EIF2S1	EIF2S1	EIF2S1	EIF2S1	EIF2S1	EIF2S1	EIF2S1	EIF2S1	EIF2S1	EIF2S1	EIF2S1	EIF2S1	EIF2S1	EIF2S1	EIF2S1	EIF2S1				SRSF1		SCOC			FAM219B		TMEM14C				SPC24
EIF2S2		EIF2S2	EIF2S2	EIF2S2	EIF2S2	EIF2S2	EIF2S2	EIF2S2	EIF2S2	EIF2S2	EIF2S2	EIF2S2	EIF2S2	EIF2S2	EIF2S2	EIF2S2	EIF2S2	EIF2S2	EIF2S2	EIF2S2	EIF2S2	EIF2S2				SSH2		SDCBP			FAM220A		TMEM170B				SPDL1
EIF3E		EIF3E	EIF3E	EIF3E	EIF3E	EIF3E	EIF3E	EIF3E	EIF3E	EIF3E	EIF3E	EIF3E	EIF3E	EIF3E	EIF3E	EIF3E	EIF3E	EIF3E	EIF3E	EIF3E	EIF3E	EIF3E				ST5		SDHB			FAM222B		TMEM38B				SPG11
EIF3K		EIF3K	EIF3K	EIF3K	EIF3K	EIF3K	EIF3K	EIF3K	EIF3K	EIF3K	EIF3K	EIF3K	EIF3K	EIF3K	EIF3K	EIF3K	EIF3K	EIF3K	EIF3K	EIF3K	EIF3K	EIF3K				STARD13		SDHD			FAM227A		TMEM43				SPOP
EIF3L		EIF3L	EIF3L	EIF3L	EIF3L	EIF3L	EIF3L	EIF3L	EIF3L	EIF3L	EIF3L	EIF3L	EIF3L	EIF3L	EIF3L	EIF3L	EIF3L	EIF3L	EIF3L	EIF3L	EIF3L	EIF3L				STARD7		SEC61G			FAM32A		TMX1				SPRY4
EIF4B		EIF4B	EIF4B	EIF4B	EIF4B	EIF4B	EIF4B	EIF4B	EIF4B	EIF4B	EIF4B	EIF4B	EIF4B	EIF4B	EIF4B	EIF4B	EIF4B	EIF4B	EIF4B	EIF4B	EIF4B	EIF4B				STK38		SEPT2			FAM46C		TNKS2				SRC
EIF4E		EIF4E	EIF4E	EIF4E	EIF4E	EIF4E	EIF4E	EIF4E	EIF4E	EIF4E	EIF4E	EIF4E	EIF4E	EIF4E	EIF4E	EIF4E	EIF4E	EIF4E	EIF4E	EIF4E	EIF4E	EIF4E				STPG2		SERTAD1			FAM49B		TNPO2				SRD5A1
EIF4E2		EIF4E2	EIF4E2	EIF4E2	EIF4E2	EIF4E2	EIF4E2	EIF4E2	EIF4E2	EIF4E2	EIF4E2	EIF4E2	EIF4E2	EIF4E2	EIF4E2	EIF4E2	EIF4E2	EIF4E2	EIF4E2	EIF4E2	EIF4E2	EIF4E2				STRN3		SESN1			FAM58A		TOP1				SRR
EIF4G1		EIF4G1	EIF4G1	EIF4G1	EIF4G1	EIF4G1	EIF4G1	EIF4G1	EIF4G1	EIF4G1	EIF4G1	EIF4G1	EIF4G1	EIF4G1	EIF4G1	EIF4G1	EIF4G1	EIF4G1	EIF4G1	EIF4G1	EIF4G1	EIF4G1				STUB1		SET			FAM60A		TP53BP2				SRSF1
EIF4H		EIF4H	EIF4H	EIF4H	EIF4H	EIF4H	EIF4H	EIF4H	EIF4H	EIF4H	EIF4H	EIF4H	EIF4H	EIF4H	EIF4H	EIF4H	EIF4H	EIF4H	EIF4H	EIF4H	EIF4H	EIF4H				STX1A		SETD4			FAM71E1		TPM1				SRSF10
EIF5A		EIF5A	EIF5A	EIF5A	EIF5A	EIF5A	EIF5A	EIF5A	EIF5A	EIF5A	EIF5A	EIF5A	EIF5A	EIF5A	EIF5A	EIF5A	EIF5A	EIF5A	EIF5A	EIF5A	EIF5A	EIF5A				STX3		SGMS1			FAM98A		TPMT				SRSF11
EIF5B		EIF5B	EIF5B	EIF5B	EIF5B	EIF5B	EIF5B	EIF5B	EIF5B	EIF5B	EIF5B	EIF5B	EIF5B	EIF5B	EIF5B	EIF5B	EIF5B	EIF5B	EIF5B	EIF5B	EIF5B	EIF5B				SUCLA2		SH3BP5			FANCA		TPR				SSB
ELL		ELL	ELL	ELL	ELL	ELL	ELL	ELL	ELL	ELL	ELL	ELL	ELL	ELL	ELL	ELL	ELL	ELL	ELL	ELL	ELL	ELL				SUFU		SHBG			FANCL		TPX2				SSH2
ELMOD3		ELMOD3	ELMOD3	ELMOD3	ELMOD3	ELMOD3	ELMOD3	ELMOD3	ELMOD3	ELMOD3	ELMOD3	ELMOD3	ELMOD3	ELMOD3	ELMOD3	ELMOD3	ELMOD3	ELMOD3	ELMOD3	ELMOD3	ELMOD3	ELMOD3				SUV39H2		SHMT1			FARSB		TRADD				SSNA1
ELOF1		ELOF1	ELOF1	ELOF1	ELOF1	ELOF1	ELOF1	ELOF1	ELOF1	ELOF1	ELOF1	ELOF1	ELOF1	ELOF1	ELOF1	ELOF1	ELOF1	ELOF1	ELOF1	ELOF1	ELOF1	ELOF1				SYMPK		SIAH2			FASN		TRAM1				SSSCA1
ELOVL4		ELOVL4	ELOVL4	ELOVL4	ELOVL4	ELOVL4	ELOVL4	ELOVL4	ELOVL4	ELOVL4	ELOVL4	ELOVL4	ELOVL4	ELOVL4	ELOVL4	ELOVL4	ELOVL4	ELOVL4	ELOVL4	ELOVL4	ELOVL4	ELOVL4				TADA2B		SIN3B			FAU		TRUB1				STAP2
ELP2		ELP2	ELP2	ELP2	ELP2	ELP2	ELP2	ELP2	ELP2	ELP2	ELP2	ELP2	ELP2	ELP2	ELP2	ELP2	ELP2	ELP2	ELP2	ELP2	ELP2	ELP2				TAF12		SIRT5			FBL		TSPAN12				STARD7
ELP5		ELP5	ELP5	ELP5	ELP5	ELP5	ELP5	ELP5	ELP5	ELP5	ELP5	ELP5	ELP5	ELP5	ELP5	ELP5	ELP5	ELP5	ELP5	ELP5	ELP5	ELP5				TAF5		SIVA1			FBXL5		TSPAN3				STIM2
ELP6		ELP6	ELP6	ELP6	ELP6	ELP6	ELP6	ELP6	ELP6	ELP6	ELP6	ELP6	ELP6	ELP6	ELP6	ELP6	ELP6	ELP6	ELP6	ELP6	ELP6	ELP6				TANGO2		SLC16A1			FBXL8		TSPYL2				STK38
EMC10		EMC10	EMC10	EMC10	EMC10	EMC10	EMC10	EMC10	EMC10	EMC10	EMC10	EMC10	EMC10	EMC10	EMC10	EMC10	EMC10	EMC10	EMC10	EMC10	EMC10	EMC10				TARS		SLC22A5			FBXO15		TTC25				STRADA
EMC6		EMC6	EMC6	EMC6	EMC6	EMC6	EMC6	EMC6	EMC6	EMC6	EMC6	EMC6	EMC6	EMC6	EMC6	EMC6	EMC6	EMC6	EMC6	EMC6	EMC6	EMC6				TBC1D24		SLC25A10			FBXO21		TTLL12				STRN3
EMD		EMD	EMD	EMD	EMD	EMD	EMD	EMD	EMD	EMD	EMD	EMD	EMD	EMD	EMD	EMD	EMD	EMD	EMD	EMD	EMD	EMD				TBC1D8		SLC25A3			FBXO31		TUBB				STUB1
EML4		EML4	EML4	EML4	EML4	EML4	EML4	EML4	EML4	EML4	EML4	EML4	EML4	EML4	EML4	EML4	EML4	EML4	EML4	EML4	EML4	EML4				TCAIM		SLC27A3			FBXO42		TUBB4B				STX17
EMSY		EMSY	EMSY	EMSY	EMSY	EMSY	EMSY	EMSY	EMSY	EMSY	EMSY	EMSY	EMSY	EMSY	EMSY	EMSY	EMSY	EMSY	EMSY	EMSY	EMSY	EMSY				TCEB2		SLC30A5			FBXO48		TUBD1				STX3
ENDOV		ENDOV	ENDOV	ENDOV	ENDOV	ENDOV	ENDOV	ENDOV	ENDOV	ENDOV	ENDOV	ENDOV	ENDOV	ENDOV	ENDOV	ENDOV	ENDOV	ENDOV	ENDOV	ENDOV	ENDOV	ENDOV				TCF19		SLC35A4			FBXO5		U2AF1				SYCE2
ENKUR		ENKUR	ENKUR	ENKUR	ENKUR	ENKUR	ENKUR	ENKUR	ENKUR	ENKUR	ENKUR	ENKUR	ENKUR	ENKUR	ENKUR	ENKUR	ENKUR	ENKUR	ENKUR	ENKUR	ENKUR	ENKUR				TCF25		SLC35E3			FBXO7		UBA52				SYP
ENO1		ENO1	ENO1	ENO1	ENO1	ENO1	ENO1	ENO1	ENO1	ENO1	ENO1	ENO1	ENO1	ENO1	ENO1	ENO1	ENO1	ENO1	ENO1	ENO1	ENO1	ENO1				TCTEX1D2		SLC37A4			FBXO9		UBE2D4				SZRD1
ENOX1		ENOX1	ENOX1	ENOX1	ENOX1	ENOX1	ENOX1	ENOX1	ENOX1	ENOX1	ENOX1	ENOX1	ENOX1	ENOX1	ENOX1	ENOX1	ENOX1	ENOX1	ENOX1	ENOX1	ENOX1	ENOX1				TGDS		SLC39A6			FBXW5		UBE2T				TAF1B
ENTPD5		ENTPD5	ENTPD5	ENTPD5	ENTPD5	ENTPD5	ENTPD5	ENTPD5	ENTPD5	ENTPD5	ENTPD5	ENTPD5	ENTPD5	ENTPD5	ENTPD5	ENTPD5	ENTPD5	ENTPD5	ENTPD5	ENTPD5	ENTPD5	ENTPD5				TGIF1		SLC3A2			FCHO2		UNG				TAF6
ENTPD6		ENTPD6	ENTPD6	ENTPD6	ENTPD6	ENTPD6	ENTPD6	ENTPD6	ENTPD6	ENTPD6	ENTPD6	ENTPD6	ENTPD6	ENTPD6	ENTPD6	ENTPD6	ENTPD6	ENTPD6	ENTPD6	ENTPD6	ENTPD6	ENTPD6				THBS2		SLK			FDPS		UPF1				TARS
EPHX1		EPHX1	EPHX1	EPHX1	EPHX1	EPHX1	EPHX1	EPHX1	EPHX1	EPHX1	EPHX1	EPHX1	EPHX1	EPHX1	EPHX1	EPHX1	EPHX1	EPHX1	EPHX1	EPHX1	EPHX1	EPHX1				THRA		SMAD4			FDX1L		UPF2				TAX1BP3
EPN3		EPN3	EPN3	EPN3	EPN3	EPN3	EPN3	EPN3	EPN3	EPN3	EPN3	EPN3	EPN3	EPN3	EPN3	EPN3	EPN3	EPN3	EPN3	EPN3	EPN3	EPN3				TIA1		SMARCA4			FGFR1OP2		USP12				TBC1D8
EPS15L1		EPS15L1	EPS15L1	EPS15L1	EPS15L1	EPS15L1	EPS15L1	EPS15L1	EPS15L1	EPS15L1	EPS15L1	EPS15L1	EPS15L1	EPS15L1	EPS15L1	EPS15L1	EPS15L1	EPS15L1	EPS15L1	EPS15L1	EPS15L1	EPS15L1				TIMELESS		SMARCB1			FGGY		VAPB				TBCB
EPS8		EPS8	EPS8	EPS8	EPS8	EPS8	EPS8	EPS8	EPS8	EPS8	EPS8	EPS8	EPS8	EPS8	EPS8	EPS8	EPS8	EPS8	EPS8	EPS8	EPS8	EPS8				TIPARP		SMARCC1			FIGN		VASH1				TBCD
EPT1		EPT1	EPT1	EPT1	EPT1	EPT1	EPT1	EPT1	EPT1	EPT1	EPT1	EPT1	EPT1	EPT1	EPT1	EPT1	EPT1	EPT1	EPT1	EPT1	EPT1	EPT1				TMED3		SMG6			FIGNL1		VMA21				TCEB2
ERCC2		ERCC2	ERCC2	ERCC2	ERCC2	ERCC2	ERCC2	ERCC2	ERCC2	ERCC2	ERCC2	ERCC2	ERCC2	ERCC2	ERCC2	ERCC2	ERCC2	ERCC2	ERCC2	ERCC2	ERCC2	ERCC2				TMEM106C		SMYD4			FIP1L1		VPS8				TCF19
ERCC6		ERCC6	ERCC6	ERCC6	ERCC6	ERCC6	ERCC6	ERCC6	ERCC6	ERCC6	ERCC6	ERCC6	ERCC6	ERCC6	ERCC6	ERCC6	ERCC6	ERCC6	ERCC6	ERCC6	ERCC6	ERCC6				TMEM116		SNAP29			FITM2		WDHD1				TCF25
ERCC6L		ERCC6L	ERCC6L	ERCC6L	ERCC6L	ERCC6L	ERCC6L	ERCC6L	ERCC6L	ERCC6L	ERCC6L	ERCC6L	ERCC6L	ERCC6L	ERCC6L	ERCC6L	ERCC6L	ERCC6L	ERCC6L	ERCC6L	ERCC6L	ERCC6L				TMEM120B		SNRK			FKBP1A		WDR4				TCP1
ERGIC3		ERGIC3	ERGIC3	ERGIC3	ERGIC3	ERGIC3	ERGIC3	ERGIC3	ERGIC3	ERGIC3	ERGIC3	ERGIC3	ERGIC3	ERGIC3	ERGIC3	ERGIC3	ERGIC3	ERGIC3	ERGIC3	ERGIC3	ERGIC3	ERGIC3				TMEM139		SNRNP25			FKBP2		WDR43				TCTA
ERI1		ERI1	ERI1	ERI1	ERI1	ERI1	ERI1	ERI1	ERI1	ERI1	ERI1	ERI1	ERI1	ERI1	ERI1	ERI1	ERI1	ERI1	ERI1	ERI1	ERI1	ERI1				TMEM14A		SNX1			FKRP		WDR5				TCTEX1D2
ERI3		ERI3	ERI3	ERI3	ERI3	ERI3	ERI3	ERI3	ERI3	ERI3	ERI3	ERI3	ERI3	ERI3	ERI3	ERI3	ERI3	ERI3	ERI3	ERI3	ERI3	ERI3				TMEM14C		SNX4			FLYWCH1		WNT5A				TDP1
ERICH1		ERICH1	ERICH1	ERICH1	ERICH1	ERICH1	ERICH1	ERICH1	ERICH1	ERICH1	ERICH1	ERICH1	ERICH1	ERICH1	ERICH1	ERICH1	ERICH1	ERICH1	ERICH1	ERICH1	ERICH1	ERICH1				TMEM170B		SOCS1			FMNL1		XPA				TDRD7
ERLIN1		ERLIN1	ERLIN1	ERLIN1	ERLIN1	ERLIN1	ERLIN1	ERLIN1	ERLIN1	ERLIN1	ERLIN1	ERLIN1	ERLIN1	ERLIN1	ERLIN1	ERLIN1	ERLIN1	ERLIN1	ERLIN1	ERLIN1	ERLIN1	ERLIN1				TMEM38B		SPAG6			FMR1		XPO5				TFE3
ERMAP		ERMAP	ERMAP	ERMAP	ERMAP	ERMAP	ERMAP	ERMAP	ERMAP	ERMAP	ERMAP	ERMAP	ERMAP	ERMAP	ERMAP	ERMAP	ERMAP	ERMAP	ERMAP	ERMAP	ERMAP	ERMAP				TMEM43		SPC24			FNBP4		XRCC5				TGIF1
ERP29		ERP29	ERP29	ERP29	ERP29	ERP29	ERP29	ERP29	ERP29	ERP29	ERP29	ERP29	ERP29	ERP29	ERP29	ERP29	ERP29	ERP29	ERP29	ERP29	ERP29	ERP29				TMX1		SPDL1			FOCAD		XRCC6				THAP7
ERRFI1		ERRFI1	ERRFI1	ERRFI1	ERRFI1	ERRFI1	ERRFI1	ERRFI1	ERRFI1	ERRFI1	ERRFI1	ERRFI1	ERRFI1	ERRFI1	ERRFI1	ERRFI1	ERRFI1	ERRFI1	ERRFI1	ERRFI1	ERRFI1	ERRFI1				TNKS2		SPECC1L			FOPNL		YWHAZ				THBS2
ESCO1		ESCO1	ESCO1	ESCO1	ESCO1	ESCO1	ESCO1	ESCO1	ESCO1	ESCO1	ESCO1	ESCO1	ESCO1	ESCO1	ESCO1	ESCO1	ESCO1	ESCO1	ESCO1	ESCO1	ESCO1	ESCO1				TNPO2		SPG7			FOXO4		ZBTB43				THOC3
ESRP2		ESRP2	ESRP2	ESRP2	ESRP2	ESRP2	ESRP2	ESRP2	ESRP2	ESRP2	ESRP2	ESRP2	ESRP2	ESRP2	ESRP2	ESRP2	ESRP2	ESRP2	ESRP2	ESRP2	ESRP2	ESRP2				TOP1		SRD5A1			FPGT		ZBTB8OS				THOP1
ESRRA		ESRRA	ESRRA	ESRRA	ESRRA	ESRRA	ESRRA	ESRRA	ESRRA	ESRRA	ESRRA	ESRRA	ESRRA	ESRRA	ESRRA	ESRRA	ESRRA	ESRRA	ESRRA	ESRRA	ESRRA	ESRRA				TP53BP2		SRP54			FRMD8		ZFAND2A				THRA
ETFB		ETFB	ETFB	ETFB	ETFB	ETFB	ETFB	ETFB	ETFB	ETFB	ETFB	ETFB	ETFB	ETFB	ETFB	ETFB	ETFB	ETFB	ETFB	ETFB	ETFB	ETFB				TPM1		SRP68			FSD1		ZNF281				TIA1
ETFDH		ETFDH	ETFDH	ETFDH	ETFDH	ETFDH	ETFDH	ETFDH	ETFDH	ETFDH	ETFDH	ETFDH	ETFDH	ETFDH	ETFDH	ETFDH	ETFDH	ETFDH	ETFDH	ETFDH	ETFDH	ETFDH				TPMT		SRPRB			FSD1L		ZNF652				TIMELESS
ETV5		ETV5	ETV5	ETV5	ETV5	ETV5	ETV5	ETV5	ETV5	ETV5	ETV5	ETV5	ETV5	ETV5	ETV5	ETV5	ETV5	ETV5	ETV5	ETV5	ETV5	ETV5				TPR		SRSF1			FSTL3		ZNF711				TIPARP
EVC		EVC	EVC	EVC	EVC	EVC	EVC	EVC	EVC	EVC	EVC	EVC	EVC	EVC	EVC	EVC	EVC	EVC	EVC	EVC	EVC	EVC				TPX2		SRSF11			FUNDC2		ZP3				TMED9
EVI5		EVI5	EVI5	EVI5	EVI5	EVI5	EVI5	EVI5	EVI5	EVI5	EVI5	EVI5	EVI5	EVI5	EVI5	EVI5	EVI5	EVI5	EVI5	EVI5	EVI5	EVI5				TRADD		SRSF4			FUT11		ZWINT				TMEM116
EXOC8		EXOC8	EXOC8	EXOC8	EXOC8	EXOC8	EXOC8	EXOC8	EXOC8	EXOC8	EXOC8	EXOC8	EXOC8	EXOC8	EXOC8	EXOC8	EXOC8	EXOC8	EXOC8	EXOC8	EXOC8	EXOC8				TRAM1		SRSF9			FUT8		ZXDC				TMEM141
EXOG		EXOG	EXOG	EXOG	EXOG	EXOG	EXOG	EXOG	EXOG	EXOG	EXOG	EXOG	EXOG	EXOG	EXOG	EXOG	EXOG	EXOG	EXOG	EXOG	EXOG	EXOG				TRIO		SS18L2			FXN						TMEM14C
EXOSC1		EXOSC1	EXOSC1	EXOSC1	EXOSC1	EXOSC1	EXOSC1	EXOSC1	EXOSC1	EXOSC1	EXOSC1	EXOSC1	EXOSC1	EXOSC1	EXOSC1	EXOSC1	EXOSC1	EXOSC1	EXOSC1	EXOSC1	EXOSC1	EXOSC1				TRUB1		SSB			FXR2						TMEM175
EXOSC10		EXOSC10	EXOSC10	EXOSC10	EXOSC10	EXOSC10	EXOSC10	EXOSC10	EXOSC10	EXOSC10	EXOSC10	EXOSC10	EXOSC10	EXOSC10	EXOSC10	EXOSC10	EXOSC10	EXOSC10	EXOSC10	EXOSC10	EXOSC10	EXOSC10				TSPAN12		ST5			FXYD3						TMEM180
EXOSC2		EXOSC2	EXOSC2	EXOSC2	EXOSC2	EXOSC2	EXOSC2	EXOSC2	EXOSC2	EXOSC2	EXOSC2	EXOSC2	EXOSC2	EXOSC2	EXOSC2	EXOSC2	EXOSC2	EXOSC2	EXOSC2	EXOSC2	EXOSC2	EXOSC2				TSPAN3		STAG1			FZD4						TMEM263
EXOSC5		EXOSC5	EXOSC5	EXOSC5	EXOSC5	EXOSC5	EXOSC5	EXOSC5	EXOSC5	EXOSC5	EXOSC5	EXOSC5	EXOSC5	EXOSC5	EXOSC5	EXOSC5	EXOSC5	EXOSC5	EXOSC5	EXOSC5	EXOSC5	EXOSC5				TSPYL2		STARD10			FZR1						TMEM39A
EXOSC6		EXOSC6	EXOSC6	EXOSC6	EXOSC6	EXOSC6	EXOSC6	EXOSC6	EXOSC6	EXOSC6	EXOSC6	EXOSC6	EXOSC6	EXOSC6	EXOSC6	EXOSC6	EXOSC6	EXOSC6	EXOSC6	EXOSC6	EXOSC6	EXOSC6				TTC25		STARD7			G3BP2						TMEM43
EXT2		EXT2	EXT2	EXT2	EXT2	EXT2	EXT2	EXT2	EXT2	EXT2	EXT2	EXT2	EXT2	EXT2	EXT2	EXT2	EXT2	EXT2	EXT2	EXT2	EXT2	EXT2				TTLL12		STK25			GAA						TMEM65
EZH1		EZH1	EZH1	EZH1	EZH1	EZH1	EZH1	EZH1	EZH1	EZH1	EZH1	EZH1	EZH1	EZH1	EZH1	EZH1	EZH1	EZH1	EZH1	EZH1	EZH1	EZH1				TUBB		STK38			GABPB1						TMEM9
EZH2		EZH2	EZH2	EZH2	EZH2	EZH2	EZH2	EZH2	EZH2	EZH2	EZH2	EZH2	EZH2	EZH2	EZH2	EZH2	EZH2	EZH2	EZH2	EZH2	EZH2	EZH2				TUBB4B		STRN3			GABRB1						TMTC2
FAAP20		FAAP20	FAAP20	FAAP20	FAAP20	FAAP20	FAAP20	FAAP20	FAAP20	FAAP20	FAAP20	FAAP20	FAAP20	FAAP20	FAAP20	FAAP20	FAAP20	FAAP20	FAAP20	FAAP20	FAAP20	FAAP20				TUBD1		STUB1			GABRB2						TMX1
FADD		FADD	FADD	FADD	FADD	FADD	FADD	FADD	FADD	FADD	FADD	FADD	FADD	FADD	FADD	FADD	FADD	FADD	FADD	FADD	FADD	FADD				TWF2		STX17			GAK						TNKS2
FAM102A		FAM102A	FAM102A	FAM102A	FAM102A	FAM102A	FAM102A	FAM102A	FAM102A	FAM102A	FAM102A	FAM102A	FAM102A	FAM102A	FAM102A	FAM102A	FAM102A	FAM102A	FAM102A	FAM102A	FAM102A	FAM102A				U2AF1		STX2			GALNT11						TOMM20
FAM104A		FAM104A	FAM104A	FAM104A	FAM104A	FAM104A	FAM104A	FAM104A	FAM104A	FAM104A	FAM104A	FAM104A	FAM104A	FAM104A	FAM104A	FAM104A	FAM104A	FAM104A	FAM104A	FAM104A	FAM104A	FAM104A				UBA52		STX3			GAPVD1						TOMM34
FAM104B		FAM104B	FAM104B	FAM104B	FAM104B	FAM104B	FAM104B	FAM104B	FAM104B	FAM104B	FAM104B	FAM104B	FAM104B	FAM104B	FAM104B	FAM104B	FAM104B	FAM104B	FAM104B	FAM104B	FAM104B	FAM104B				UBE2D4		SUCO			GATAD2A						TPM1
FAM105B		FAM105B	FAM105B	FAM105B	FAM105B	FAM105B	FAM105B	FAM105B	FAM105B	FAM105B	FAM105B	FAM105B	FAM105B	FAM105B	FAM105B	FAM105B	FAM105B	FAM105B	FAM105B	FAM105B	FAM105B	FAM105B				UBE2T		SUPT3H			GCLC						TPRA1
FAM109A		FAM109A	FAM109A	FAM109A	FAM109A	FAM109A	FAM109A	FAM109A	FAM109A	FAM109A	FAM109A	FAM109A	FAM109A	FAM109A	FAM109A	FAM109A	FAM109A	FAM109A	FAM109A	FAM109A	FAM109A	FAM109A				UNG		SUV39H2			GDPD1						TPX2
FAM118A		FAM118A	FAM118A	FAM118A	FAM118A	FAM118A	FAM118A	FAM118A	FAM118A	FAM118A	FAM118A	FAM118A	FAM118A	FAM118A	FAM118A	FAM118A	FAM118A	FAM118A	FAM118A	FAM118A	FAM118A	FAM118A				UNKL		SZRD1			GEMIN2						TRAF3IP1
FAM118B		FAM118B	FAM118B	FAM118B	FAM118B	FAM118B	FAM118B	FAM118B	FAM118B	FAM118B	FAM118B	FAM118B	FAM118B	FAM118B	FAM118B	FAM118B	FAM118B	FAM118B	FAM118B	FAM118B	FAM118B	FAM118B				UPF1		TAF12			GEMIN4						TRAPPC9
FAM120A		FAM120A	FAM120A	FAM120A	FAM120A	FAM120A	FAM120A	FAM120A	FAM120A	FAM120A	FAM120A	FAM120A	FAM120A	FAM120A	FAM120A	FAM120A	FAM120A	FAM120A	FAM120A	FAM120A	FAM120A	FAM120A				UPF2		TAF5			GEN1						TRIM28
FAM120B		FAM120B	FAM120B	FAM120B	FAM120B	FAM120B	FAM120B	FAM120B	FAM120B	FAM120B	FAM120B	FAM120B	FAM120B	FAM120B	FAM120B	FAM120B	FAM120B	FAM120B	FAM120B	FAM120B	FAM120B	FAM120B				USP12		TAF6			GFOD2						TRIM62
FAM122A		FAM122A	FAM122A	FAM122A	FAM122A	FAM122A	FAM122A	FAM122A	FAM122A	FAM122A	FAM122A	FAM122A	FAM122A	FAM122A	FAM122A	FAM122A	FAM122A	FAM122A	FAM122A	FAM122A	FAM122A	FAM122A				VAPB		TARS			GFPT1						TRIO
FAM122B		FAM122B	FAM122B	FAM122B	FAM122B	FAM122B	FAM122B	FAM122B	FAM122B	FAM122B	FAM122B	FAM122B	FAM122B	FAM122B	FAM122B	FAM122B	FAM122B	FAM122B	FAM122B	FAM122B	FAM122B	FAM122B				VARS2		TAX1BP3			GID8						TRMT2A
FAM127B		FAM127B	FAM127B	FAM127B	FAM127B	FAM127B	FAM127B	FAM127B	FAM127B	FAM127B	FAM127B	FAM127B	FAM127B	FAM127B	FAM127B	FAM127B	FAM127B	FAM127B	FAM127B	FAM127B	FAM127B	FAM127B				VASH1		TBCB			GINM1						TSEN2
FAM133B		FAM133B	FAM133B	FAM133B	FAM133B	FAM133B	FAM133B	FAM133B	FAM133B	FAM133B	FAM133B	FAM133B	FAM133B	FAM133B	FAM133B	FAM133B	FAM133B	FAM133B	FAM133B	FAM133B	FAM133B	FAM133B				VMA21		TBK1			GIT1						TSEN34
FAM134A		FAM134A	FAM134A	FAM134A	FAM134A	FAM134A	FAM134A	FAM134A	FAM134A	FAM134A	FAM134A	FAM134A	FAM134A	FAM134A	FAM134A	FAM134A	FAM134A	FAM134A	FAM134A	FAM134A	FAM134A	FAM134A				VPS8		TCEB2			GIT2						TSPAN3
FAM134C		FAM134C	FAM134C	FAM134C	FAM134C	FAM134C	FAM134C	FAM134C	FAM134C	FAM134C	FAM134C	FAM134C	FAM134C	FAM134C	FAM134C	FAM134C	FAM134C	FAM134C	FAM134C	FAM134C	FAM134C	FAM134C				WDHD1		TCF19			GLB1						TSSC4
FAM151B		FAM151B	FAM151B	FAM151B	FAM151B	FAM151B	FAM151B	FAM151B	FAM151B	FAM151B	FAM151B	FAM151B	FAM151B	FAM151B	FAM151B	FAM151B	FAM151B	FAM151B	FAM151B	FAM151B	FAM151B	FAM151B				WDR4		TCP1			GLIPR1L2						TTC7B
FAM161A		FAM161A	FAM161A	FAM161A	FAM161A	FAM161A	FAM161A	FAM161A	FAM161A	FAM161A	FAM161A	FAM161A	FAM161A	FAM161A	FAM161A	FAM161A	FAM161A	FAM161A	FAM161A	FAM161A	FAM161A	FAM161A				WDR43		TCTA			GLRX3						TTLL12
FAM165B		FAM165B	FAM165B	FAM165B	FAM165B	FAM165B	FAM165B	FAM165B	FAM165B	FAM165B	FAM165B	FAM165B	FAM165B	FAM165B	FAM165B	FAM165B	FAM165B	FAM165B	FAM165B	FAM165B	FAM165B	FAM165B				WDR5		TDG			GLTPD1						TTLL9
FAM175A		FAM175A	FAM175A	FAM175A	FAM175A	FAM175A	FAM175A	FAM175A	FAM175A	FAM175A	FAM175A	FAM175A	FAM175A	FAM175A	FAM175A	FAM175A	FAM175A	FAM175A	FAM175A	FAM175A	FAM175A	FAM175A				WNT5A		TERF2IP			GMCL1						TUBA1B
FAM189A1		FAM189A1	FAM189A1	FAM189A1	FAM189A1	FAM189A1	FAM189A1	FAM189A1	FAM189A1	FAM189A1	FAM189A1	FAM189A1	FAM189A1	FAM189A1	FAM189A1	FAM189A1	FAM189A1	FAM189A1	FAM189A1	FAM189A1	FAM189A1	FAM189A1				XPA		TFDP1			GMEB2						TUBG1
FAM190B		FAM190B	FAM190B	FAM190B	FAM190B	FAM190B	FAM190B	FAM190B	FAM190B	FAM190B	FAM190B	FAM190B	FAM190B	FAM190B	FAM190B	FAM190B	FAM190B	FAM190B	FAM190B	FAM190B	FAM190B	FAM190B				XPO5		THOP1			GNAO1						TWF2
FAM195B		FAM195B	FAM195B	FAM195B	FAM195B	FAM195B	FAM195B	FAM195B	FAM195B	FAM195B	FAM195B	FAM195B	FAM195B	FAM195B	FAM195B	FAM195B	FAM195B	FAM195B	FAM195B	FAM195B	FAM195B	FAM195B				XRCC2		THRA			GNB1L						TXNL1
FAM206A		FAM206A	FAM206A	FAM206A	FAM206A	FAM206A	FAM206A	FAM206A	FAM206A	FAM206A	FAM206A	FAM206A	FAM206A	FAM206A	FAM206A	FAM206A	FAM206A	FAM206A	FAM206A	FAM206A	FAM206A	FAM206A				XRCC5		TIMELESS			GNG5						U2AF1
FAM208B		FAM208B	FAM208B	FAM208B	FAM208B	FAM208B	FAM208B	FAM208B	FAM208B	FAM208B	FAM208B	FAM208B	FAM208B	FAM208B	FAM208B	FAM208B	FAM208B	FAM208B	FAM208B	FAM208B	FAM208B	FAM208B				XRCC6		TIMM21			GNPAT						U2AF2
FAM210B		FAM210B	FAM210B	FAM210B	FAM210B	FAM210B	FAM210B	FAM210B	FAM210B	FAM210B	FAM210B	FAM210B	FAM210B	FAM210B	FAM210B	FAM210B	FAM210B	FAM210B	FAM210B	FAM210B	FAM210B	FAM210B				YWHAZ		TIMM8B			GNPDA2						UBA2
FAM213A		FAM213A	FAM213A	FAM213A	FAM213A	FAM213A	FAM213A	FAM213A	FAM213A	FAM213A	FAM213A	FAM213A	FAM213A	FAM213A	FAM213A	FAM213A	FAM213A	FAM213A	FAM213A	FAM213A	FAM213A	FAM213A				ZBED8		TIPARP			GNPTAB						UBA52
FAM219A		FAM219A	FAM219A	FAM219A	FAM219A	FAM219A	FAM219A	FAM219A	FAM219A	FAM219A	FAM219A	FAM219A	FAM219A	FAM219A	FAM219A	FAM219A	FAM219A	FAM219A	FAM219A	FAM219A	FAM219A	FAM219A				ZBTB43		TM9SF2			GNPTG						UBE2T
FAM219B		FAM219B	FAM219B	FAM219B	FAM219B	FAM219B	FAM219B	FAM219B	FAM219B	FAM219B	FAM219B	FAM219B	FAM219B	FAM219B	FAM219B	FAM219B	FAM219B	FAM219B	FAM219B	FAM219B	FAM219B	FAM219B				ZBTB8OS		TMED9			GNS						UBE4B
FAM220A		FAM220A	FAM220A	FAM220A	FAM220A	FAM220A	FAM220A	FAM220A	FAM220A	FAM220A	FAM220A	FAM220A	FAM220A	FAM220A	FAM220A	FAM220A	FAM220A	FAM220A	FAM220A	FAM220A	FAM220A	FAM220A				ZFAND2A		TMEM109			GOLGA1						UCK1
FAM222B		FAM222B	FAM222B	FAM222B	FAM222B	FAM222B	FAM222B	FAM222B	FAM222B	FAM222B	FAM222B	FAM222B	FAM222B	FAM222B	FAM222B	FAM222B	FAM222B	FAM222B	FAM222B	FAM222B	FAM222B	FAM222B				ZNF281		TMEM115			GOLGA2						UGGT2
FAM227A		FAM227A	FAM227A	FAM227A	FAM227A	FAM227A	FAM227A	FAM227A	FAM227A	FAM227A	FAM227A	FAM227A	FAM227A	FAM227A	FAM227A	FAM227A	FAM227A	FAM227A	FAM227A	FAM227A	FAM227A	FAM227A				ZNF428		TMEM116			GOLGA4						UIMC1
FAM24B		FAM24B	FAM24B	FAM24B	FAM24B	FAM24B	FAM24B	FAM24B	FAM24B	FAM24B	FAM24B	FAM24B	FAM24B	FAM24B	FAM24B	FAM24B	FAM24B	FAM24B	FAM24B	FAM24B	FAM24B	FAM24B				ZNF610		TMEM127			GON4L						UNG
FAM32A		FAM32A	FAM32A	FAM32A	FAM32A	FAM32A	FAM32A	FAM32A	FAM32A	FAM32A	FAM32A	FAM32A	FAM32A	FAM32A	FAM32A	FAM32A	FAM32A	FAM32A	FAM32A	FAM32A	FAM32A	FAM32A				ZNF652		TMEM131			GOPC						UQCR11
FAM3A		FAM3A	FAM3A	FAM3A	FAM3A	FAM3A	FAM3A	FAM3A	FAM3A	FAM3A	FAM3A	FAM3A	FAM3A	FAM3A	FAM3A	FAM3A	FAM3A	FAM3A	FAM3A	FAM3A	FAM3A	FAM3A				ZNF658		TMEM135			GPAA1						UQCRB
FAM46C		FAM46C	FAM46C	FAM46C	FAM46C	FAM46C	FAM46C	FAM46C	FAM46C	FAM46C	FAM46C	FAM46C	FAM46C	FAM46C	FAM46C	FAM46C	FAM46C	FAM46C	FAM46C	FAM46C	FAM46C	FAM46C				ZNF711		TMEM14C			GPANK1						UQCRFS1
FAM47E		FAM47E	FAM47E	FAM47E	FAM47E	FAM47E	FAM47E	FAM47E	FAM47E	FAM47E	FAM47E	FAM47E	FAM47E	FAM47E	FAM47E	FAM47E	FAM47E	FAM47E	FAM47E	FAM47E	FAM47E	FAM47E				ZNF750		TMEM206			GPATCH11						USF1
FAM49B		FAM49B	FAM49B	FAM49B	FAM49B	FAM49B	FAM49B	FAM49B	FAM49B	FAM49B	FAM49B	FAM49B	FAM49B	FAM49B	FAM49B	FAM49B	FAM49B	FAM49B	FAM49B	FAM49B	FAM49B	FAM49B				ZNF84		TMEM39A			GPATCH8						USO1
FAM58A		FAM58A	FAM58A	FAM58A	FAM58A	FAM58A	FAM58A	FAM58A	FAM58A	FAM58A	FAM58A	FAM58A	FAM58A	FAM58A	FAM58A	FAM58A	FAM58A	FAM58A	FAM58A	FAM58A	FAM58A	FAM58A				ZP3		TMEM41B			GPBP1L1						USP21
FAM59A		FAM59A	FAM59A	FAM59A	FAM59A	FAM59A	FAM59A	FAM59A	FAM59A	FAM59A	FAM59A	FAM59A	FAM59A	FAM59A	FAM59A	FAM59A	FAM59A	FAM59A	FAM59A	FAM59A	FAM59A	FAM59A				ZWINT		TMEM43			GPD1L						UXS1
FAM60A		FAM60A	FAM60A	FAM60A	FAM60A	FAM60A	FAM60A	FAM60A	FAM60A	FAM60A	FAM60A	FAM60A	FAM60A	FAM60A	FAM60A	FAM60A	FAM60A	FAM60A	FAM60A	FAM60A	FAM60A	FAM60A				ZXDC		TMEM53			GPR101						VAMP2
FAM71E1		FAM71E1	FAM71E1	FAM71E1	FAM71E1	FAM71E1	FAM71E1	FAM71E1	FAM71E1	FAM71E1	FAM71E1	FAM71E1	FAM71E1	FAM71E1	FAM71E1	FAM71E1	FAM71E1	FAM71E1	FAM71E1	FAM71E1	FAM71E1	FAM71E1						TMEM9			GPR180						VAPA
FAM73B		FAM73B	FAM73B	FAM73B	FAM73B	FAM73B	FAM73B	FAM73B	FAM73B	FAM73B	FAM73B	FAM73B	FAM73B	FAM73B	FAM73B	FAM73B	FAM73B	FAM73B	FAM73B	FAM73B	FAM73B	FAM73B						TOMM20			GPR19						VDAC2
FAM98A		FAM98A	FAM98A	FAM98A	FAM98A	FAM98A	FAM98A	FAM98A	FAM98A	FAM98A	FAM98A	FAM98A	FAM98A	FAM98A	FAM98A	FAM98A	FAM98A	FAM98A	FAM98A	FAM98A	FAM98A	FAM98A						TOMM34			GPR37						VKORC1L1
FANCA		FANCA	FANCA	FANCA	FANCA	FANCA	FANCA	FANCA	FANCA	FANCA	FANCA	FANCA	FANCA	FANCA	FANCA	FANCA	FANCA	FANCA	FANCA	FANCA	FANCA	FANCA						TOP1			GPRIN1						VMAC
FANCL		FANCL	FANCL	FANCL	FANCL	FANCL	FANCL	FANCL	FANCL	FANCL	FANCL	FANCL	FANCL	FANCL	FANCL	FANCL	FANCL	FANCL	FANCL	FANCL	FANCL	FANCL						TOPORS			GPSM2						VPS28
FARSB		FARSB	FARSB	FARSB	FARSB	FARSB	FARSB	FARSB	FARSB	FARSB	FARSB	FARSB	FARSB	FARSB	FARSB	FARSB	FARSB	FARSB	FARSB	FARSB	FARSB	FARSB						TPCN2			GPSM3						WDHD1
FASN		FASN	FASN	FASN	FASN	FASN	FASN	FASN	FASN	FASN	FASN	FASN	FASN	FASN	FASN	FASN	FASN	FASN	FASN	FASN	FASN	FASN						TPM1			GRHPR						WDR1
FAU		FAU	FAU	FAU	FAU	FAU	FAU	FAU	FAU	FAU	FAU	FAU	FAU	FAU	FAU	FAU	FAU	FAU	FAU	FAU	FAU	FAU						TRAPPC5			GRIPAP1						WDR43
FBL		FBL	FBL	FBL	FBL	FBL	FBL	FBL	FBL	FBL	FBL	FBL	FBL	FBL	FBL	FBL	FBL	FBL	FBL	FBL	FBL	FBL						TRIM28			GRPEL2						WDR45
FBXL22		FBXL22	FBXL22	FBXL22	FBXL22	FBXL22	FBXL22	FBXL22	FBXL22	FBXL22	FBXL22	FBXL22	FBXL22	FBXL22	FBXL22	FBXL22	FBXL22	FBXL22	FBXL22	FBXL22	FBXL22	FBXL22						TRIM32			GRSF1						WDR62
FBXL5		FBXL5	FBXL5	FBXL5	FBXL5	FBXL5	FBXL5	FBXL5	FBXL5	FBXL5	FBXL5	FBXL5	FBXL5	FBXL5	FBXL5	FBXL5	FBXL5	FBXL5	FBXL5	FBXL5	FBXL5	FBXL5						TRIM39			GSG2						WNT5A
FBXL8		FBXL8	FBXL8	FBXL8	FBXL8	FBXL8	FBXL8	FBXL8	FBXL8	FBXL8	FBXL8	FBXL8	FBXL8	FBXL8	FBXL8	FBXL8	FBXL8	FBXL8	FBXL8	FBXL8	FBXL8	FBXL8						TRIO			GSR						WRB
FBXO15		FBXO15	FBXO15	FBXO15	FBXO15	FBXO15	FBXO15	FBXO15	FBXO15	FBXO15	FBXO15	FBXO15	FBXO15	FBXO15	FBXO15	FBXO15	FBXO15	FBXO15	FBXO15	FBXO15	FBXO15	FBXO15						TRMT2A			GSS						XPO5
FBXO21		FBXO21	FBXO21	FBXO21	FBXO21	FBXO21	FBXO21	FBXO21	FBXO21	FBXO21	FBXO21	FBXO21	FBXO21	FBXO21	FBXO21	FBXO21	FBXO21	FBXO21	FBXO21	FBXO21	FBXO21	FBXO21						TSEN34			GSTK1						XRCC2
FBXO31		FBXO31	FBXO31	FBXO31	FBXO31	FBXO31	FBXO31	FBXO31	FBXO31	FBXO31	FBXO31	FBXO31	FBXO31	FBXO31	FBXO31	FBXO31	FBXO31	FBXO31	FBXO31	FBXO31	FBXO31	FBXO31						TSPAN14			GSTM3						XRCC5
FBXO42		FBXO42	FBXO42	FBXO42	FBXO42	FBXO42	FBXO42	FBXO42	FBXO42	FBXO42	FBXO42	FBXO42	FBXO42	FBXO42	FBXO42	FBXO42	FBXO42	FBXO42	FBXO42	FBXO42	FBXO42	FBXO42						TSPAN3			GSTZ1						YARS2
FBXO46		FBXO46	FBXO46	FBXO46	FBXO46	FBXO46	FBXO46	FBXO46	FBXO46	FBXO46	FBXO46	FBXO46	FBXO46	FBXO46	FBXO46	FBXO46	FBXO46	FBXO46	FBXO46	FBXO46	FBXO46	FBXO46						TSPYL2			GTF2A1						YIF1A
FBXO48		FBXO48	FBXO48	FBXO48	FBXO48	FBXO48	FBXO48	FBXO48	FBXO48	FBXO48	FBXO48	FBXO48	FBXO48	FBXO48	FBXO48	FBXO48	FBXO48	FBXO48	FBXO48	FBXO48	FBXO48	FBXO48						TSSC4			GTF2E2						YTHDF1
FBXO5		FBXO5	FBXO5	FBXO5	FBXO5	FBXO5	FBXO5	FBXO5	FBXO5	FBXO5	FBXO5	FBXO5	FBXO5	FBXO5	FBXO5	FBXO5	FBXO5	FBXO5	FBXO5	FBXO5	FBXO5	FBXO5						TTC13			GTF2F1						YWHAH
FBXO7		FBXO7	FBXO7	FBXO7	FBXO7	FBXO7	FBXO7	FBXO7	FBXO7	FBXO7	FBXO7	FBXO7	FBXO7	FBXO7	FBXO7	FBXO7	FBXO7	FBXO7	FBXO7	FBXO7	FBXO7	FBXO7						TTC25			GTF2H4						ZBTB17
FBXO9		FBXO9	FBXO9	FBXO9	FBXO9	FBXO9	FBXO9	FBXO9	FBXO9	FBXO9	FBXO9	FBXO9	FBXO9	FBXO9	FBXO9	FBXO9	FBXO9	FBXO9	FBXO9	FBXO9	FBXO9	FBXO9						TUBA1B			GTF2I						ZBTB8OS
FBXW5		FBXW5	FBXW5	FBXW5	FBXW5	FBXW5	FBXW5	FBXW5	FBXW5	FBXW5	FBXW5	FBXW5	FBXW5	FBXW5	FBXW5	FBXW5	FBXW5	FBXW5	FBXW5	FBXW5	FBXW5	FBXW5						TUBB4B			GTF3C1						ZC3H14
FCHO2		FCHO2	FCHO2	FCHO2	FCHO2	FCHO2	FCHO2	FCHO2	FCHO2	FCHO2	FCHO2	FCHO2	FCHO2	FCHO2	FCHO2	FCHO2	FCHO2	FCHO2	FCHO2	FCHO2	FCHO2	FCHO2						TUBG2			GTPBP10						ZDHHC12
FDPS		FDPS	FDPS	FDPS	FDPS	FDPS	FDPS	FDPS	FDPS	FDPS	FDPS	FDPS	FDPS	FDPS	FDPS	FDPS	FDPS	FDPS	FDPS	FDPS	FDPS	FDPS						TXLNA			GTPBP8						ZFAND2A
FDX1L		FDX1L	FDX1L	FDX1L	FDX1L	FDX1L	FDX1L	FDX1L	FDX1L	FDX1L	FDX1L	FDX1L	FDX1L	FDX1L	FDX1L	FDX1L	FDX1L	FDX1L	FDX1L	FDX1L	FDX1L	FDX1L						TYMP			GTSE1						ZFAND3
FGFR1OP2		FGFR1OP2	FGFR1OP2	FGFR1OP2	FGFR1OP2	FGFR1OP2	FGFR1OP2	FGFR1OP2	FGFR1OP2	FGFR1OP2	FGFR1OP2	FGFR1OP2	FGFR1OP2	FGFR1OP2	FGFR1OP2	FGFR1OP2	FGFR1OP2	FGFR1OP2	FGFR1OP2	FGFR1OP2	FGFR1OP2	FGFR1OP2						UBA2			GUCD1						ZFYVE27
FGGY		FGGY	FGGY	FGGY	FGGY	FGGY	FGGY	FGGY	FGGY	FGGY	FGGY	FGGY	FGGY	FGGY	FGGY	FGGY	FGGY	FGGY	FGGY	FGGY	FGGY	FGGY						UBE2D3			GXYLT1						ZMYND19
FIGN		FIGN	FIGN	FIGN	FIGN	FIGN	FIGN	FIGN	FIGN	FIGN	FIGN	FIGN	FIGN	FIGN	FIGN	FIGN	FIGN	FIGN	FIGN	FIGN	FIGN	FIGN						UBE2K			GZF1						ZNF652
FIGNL1		FIGNL1	FIGNL1	FIGNL1	FIGNL1	FIGNL1	FIGNL1	FIGNL1	FIGNL1	FIGNL1	FIGNL1	FIGNL1	FIGNL1	FIGNL1	FIGNL1	FIGNL1	FIGNL1	FIGNL1	FIGNL1	FIGNL1	FIGNL1	FIGNL1						UBE2M			HARS						ZNFX1
FIGNL2		FIGNL2	FIGNL2	FIGNL2	FIGNL2	FIGNL2	FIGNL2	FIGNL2	FIGNL2	FIGNL2	FIGNL2	FIGNL2	FIGNL2	FIGNL2	FIGNL2	FIGNL2	FIGNL2	FIGNL2	FIGNL2	FIGNL2	FIGNL2	FIGNL2						UBE2T			HARS2						ZNHIT1
FIP1L1		FIP1L1	FIP1L1	FIP1L1	FIP1L1	FIP1L1	FIP1L1	FIP1L1	FIP1L1	FIP1L1	FIP1L1	FIP1L1	FIP1L1	FIP1L1	FIP1L1	FIP1L1	FIP1L1	FIP1L1	FIP1L1	FIP1L1	FIP1L1	FIP1L1						UBE4B			HAUS3						ZSCAN18
FITM2		FITM2	FITM2	FITM2	FITM2	FITM2	FITM2	FITM2	FITM2	FITM2	FITM2	FITM2	FITM2	FITM2	FITM2	FITM2	FITM2	FITM2	FITM2	FITM2	FITM2	FITM2						UBTD1			HAUS6						ZWINT
FKBP1A		FKBP1A	FKBP1A	FKBP1A	FKBP1A	FKBP1A	FKBP1A	FKBP1A	FKBP1A	FKBP1A	FKBP1A	FKBP1A	FKBP1A	FKBP1A	FKBP1A	FKBP1A	FKBP1A	FKBP1A	FKBP1A	FKBP1A	FKBP1A	FKBP1A						UIMC1			HAUS8
FKBP2		FKBP2	FKBP2	FKBP2	FKBP2	FKBP2	FKBP2	FKBP2	FKBP2	FKBP2	FKBP2	FKBP2	FKBP2	FKBP2	FKBP2	FKBP2	FKBP2	FKBP2	FKBP2	FKBP2	FKBP2	FKBP2						UPF1			HBP1
FKBPL		FKBPL	FKBPL	FKBPL	FKBPL	FKBPL	FKBPL	FKBPL	FKBPL	FKBPL	FKBPL	FKBPL	FKBPL	FKBPL	FKBPL	FKBPL	FKBPL	FKBPL	FKBPL	FKBPL	FKBPL	FKBPL						UQCR11			HBS1L
FKRP		FKRP	FKRP	FKRP	FKRP	FKRP	FKRP	FKRP	FKRP	FKRP	FKRP	FKRP	FKRP	FKRP	FKRP	FKRP	FKRP	FKRP	FKRP	FKRP	FKRP	FKRP						UQCRB			HCRT
FLYWCH1		FLYWCH1	FLYWCH1	FLYWCH1	FLYWCH1	FLYWCH1	FLYWCH1	FLYWCH1	FLYWCH1	FLYWCH1	FLYWCH1	FLYWCH1	FLYWCH1	FLYWCH1	FLYWCH1	FLYWCH1	FLYWCH1	FLYWCH1	FLYWCH1	FLYWCH1	FLYWCH1	FLYWCH1						UQCRC1			HDAC2
FLYWCH2		FLYWCH2	FLYWCH2	FLYWCH2	FLYWCH2	FLYWCH2	FLYWCH2	FLYWCH2	FLYWCH2	FLYWCH2	FLYWCH2	FLYWCH2	FLYWCH2	FLYWCH2	FLYWCH2	FLYWCH2	FLYWCH2	FLYWCH2	FLYWCH2	FLYWCH2	FLYWCH2	FLYWCH2						UQCRFS1			HDAC3
FMNL1		FMNL1	FMNL1	FMNL1	FMNL1	FMNL1	FMNL1	FMNL1	FMNL1	FMNL1	FMNL1	FMNL1	FMNL1	FMNL1	FMNL1	FMNL1	FMNL1	FMNL1	FMNL1	FMNL1	FMNL1	FMNL1						USP10			HDAC4
FMR1		FMR1	FMR1	FMR1	FMR1	FMR1	FMR1	FMR1	FMR1	FMR1	FMR1	FMR1	FMR1	FMR1	FMR1	FMR1	FMR1	FMR1	FMR1	FMR1	FMR1	FMR1						USP21			HDHD2
FNBP4		FNBP4	FNBP4	FNBP4	FNBP4	FNBP4	FNBP4	FNBP4	FNBP4	FNBP4	FNBP4	FNBP4	FNBP4	FNBP4	FNBP4	FNBP4	FNBP4	FNBP4	FNBP4	FNBP4	FNBP4	FNBP4						USP39			HDHD3
FNDC10		FNDC10	FNDC10	FNDC10	FNDC10	FNDC10	FNDC10	FNDC10	FNDC10	FNDC10	FNDC10	FNDC10	FNDC10	FNDC10	FNDC10	FNDC10	FNDC10	FNDC10	FNDC10	FNDC10	FNDC10	FNDC10						VAMP2			HDLBP
FOCAD		FOCAD	FOCAD	FOCAD	FOCAD	FOCAD	FOCAD	FOCAD	FOCAD	FOCAD	FOCAD	FOCAD	FOCAD	FOCAD	FOCAD	FOCAD	FOCAD	FOCAD	FOCAD	FOCAD	FOCAD	FOCAD						VARS2			HEATR3
FOPNL		FOPNL	FOPNL	FOPNL	FOPNL	FOPNL	FOPNL	FOPNL	FOPNL	FOPNL	FOPNL	FOPNL	FOPNL	FOPNL	FOPNL	FOPNL	FOPNL	FOPNL	FOPNL	FOPNL	FOPNL	FOPNL						VASH1			HEATR5B
FOXO4		FOXO4	FOXO4	FOXO4	FOXO4	FOXO4	FOXO4	FOXO4	FOXO4	FOXO4	FOXO4	FOXO4	FOXO4	FOXO4	FOXO4	FOXO4	FOXO4	FOXO4	FOXO4	FOXO4	FOXO4	FOXO4						VDAC3			HERC4
FPGT		FPGT	FPGT	FPGT	FPGT	FPGT	FPGT	FPGT	FPGT	FPGT	FPGT	FPGT	FPGT	FPGT	FPGT	FPGT	FPGT	FPGT	FPGT	FPGT	FPGT	FPGT						VGF			HEXIM1
FRMD8		FRMD8	FRMD8	FRMD8	FRMD8	FRMD8	FRMD8	FRMD8	FRMD8	FRMD8	FRMD8	FRMD8	FRMD8	FRMD8	FRMD8	FRMD8	FRMD8	FRMD8	FRMD8	FRMD8	FRMD8	FRMD8						VHL			HEXIM2
FSD1		FSD1	FSD1	FSD1	FSD1	FSD1	FSD1	FSD1	FSD1	FSD1	FSD1	FSD1	FSD1	FSD1	FSD1	FSD1	FSD1	FSD1	FSD1	FSD1	FSD1	FSD1						VPRBP			HGS
FSD1L		FSD1L	FSD1L	FSD1L	FSD1L	FSD1L	FSD1L	FSD1L	FSD1L	FSD1L	FSD1L	FSD1L	FSD1L	FSD1L	FSD1L	FSD1L	FSD1L	FSD1L	FSD1L	FSD1L	FSD1L	FSD1L						VPS28			HINFP
FSTL3		FSTL3	FSTL3	FSTL3	FSTL3	FSTL3	FSTL3	FSTL3	FSTL3	FSTL3	FSTL3	FSTL3	FSTL3	FSTL3	FSTL3	FSTL3	FSTL3	FSTL3	FSTL3	FSTL3	FSTL3	FSTL3						VPS8			HIRIP3
FTSJD1		FTSJD1	FTSJD1	FTSJD1	FTSJD1	FTSJD1	FTSJD1	FTSJD1	FTSJD1	FTSJD1	FTSJD1	FTSJD1	FTSJD1	FTSJD1	FTSJD1	FTSJD1	FTSJD1	FTSJD1	FTSJD1	FTSJD1	FTSJD1	FTSJD1						WAC			HLCS
FUNDC2		FUNDC2	FUNDC2	FUNDC2	FUNDC2	FUNDC2	FUNDC2	FUNDC2	FUNDC2	FUNDC2	FUNDC2	FUNDC2	FUNDC2	FUNDC2	FUNDC2	FUNDC2	FUNDC2	FUNDC2	FUNDC2	FUNDC2	FUNDC2	FUNDC2						WDHD1			HMGN1
FUT11		FUT11	FUT11	FUT11	FUT11	FUT11	FUT11	FUT11	FUT11	FUT11	FUT11	FUT11	FUT11	FUT11	FUT11	FUT11	FUT11	FUT11	FUT11	FUT11	FUT11	FUT11						WDR1			HMMR
FUT8		FUT8	FUT8	FUT8	FUT8	FUT8	FUT8	FUT8	FUT8	FUT8	FUT8	FUT8	FUT8	FUT8	FUT8	FUT8	FUT8	FUT8	FUT8	FUT8	FUT8	FUT8						WDR19			HNRNPA1
FXN		FXN	FXN	FXN	FXN	FXN	FXN	FXN	FXN	FXN	FXN	FXN	FXN	FXN	FXN	FXN	FXN	FXN	FXN	FXN	FXN	FXN						WDR4			HNRNPH1
FXR2		FXR2	FXR2	FXR2	FXR2	FXR2	FXR2	FXR2	FXR2	FXR2	FXR2	FXR2	FXR2	FXR2	FXR2	FXR2	FXR2	FXR2	FXR2	FXR2	FXR2	FXR2						WDR45			HNRNPM
FXYD3		FXYD3	FXYD3	FXYD3	FXYD3	FXYD3	FXYD3	FXYD3	FXYD3	FXYD3	FXYD3	FXYD3	FXYD3	FXYD3	FXYD3	FXYD3	FXYD3	FXYD3	FXYD3	FXYD3	FXYD3	FXYD3						WDR5			HNRNPU
FYTTD1		FYTTD1	FYTTD1	FYTTD1	FYTTD1	FYTTD1	FYTTD1	FYTTD1	FYTTD1	FYTTD1	FYTTD1	FYTTD1	FYTTD1	FYTTD1	FYTTD1	FYTTD1	FYTTD1	FYTTD1	FYTTD1	FYTTD1	FYTTD1	FYTTD1						WDR5B			HNRNPUL2
FZD4		FZD4	FZD4	FZD4	FZD4	FZD4	FZD4	FZD4	FZD4	FZD4	FZD4	FZD4	FZD4	FZD4	FZD4	FZD4	FZD4	FZD4	FZD4	FZD4	FZD4	FZD4						WDR60			HOOK3
FZR1		FZR1	FZR1	FZR1	FZR1	FZR1	FZR1	FZR1	FZR1	FZR1	FZR1	FZR1	FZR1	FZR1	FZR1	FZR1	FZR1	FZR1	FZR1	FZR1	FZR1	FZR1						WDR62			HOXC6
G3BP2		G3BP2	G3BP2	G3BP2	G3BP2	G3BP2	G3BP2	G3BP2	G3BP2	G3BP2	G3BP2	G3BP2	G3BP2	G3BP2	G3BP2	G3BP2	G3BP2	G3BP2	G3BP2	G3BP2	G3BP2	G3BP2						WNT5A			HP1BP3
GAA		GAA	GAA	GAA	GAA	GAA	GAA	GAA	GAA	GAA	GAA	GAA	GAA	GAA	GAA	GAA	GAA	GAA	GAA	GAA	GAA	GAA						WRB			HRAS
GABPB1		GABPB1	GABPB1	GABPB1	GABPB1	GABPB1	GABPB1	GABPB1	GABPB1	GABPB1	GABPB1	GABPB1	GABPB1	GABPB1	GABPB1	GABPB1	GABPB1	GABPB1	GABPB1	GABPB1	GABPB1	GABPB1						XPO7			HRSP12
GABRB1		GABRB1	GABRB1	GABRB1	GABRB1	GABRB1	GABRB1	GABRB1	GABRB1	GABRB1	GABRB1	GABRB1	GABRB1	GABRB1	GABRB1	GABRB1	GABRB1	GABRB1	GABRB1	GABRB1	GABRB1	GABRB1						XRCC1			HSD17B4
GABRB2		GABRB2	GABRB2	GABRB2	GABRB2	GABRB2	GABRB2	GABRB2	GABRB2	GABRB2	GABRB2	GABRB2	GABRB2	GABRB2	GABRB2	GABRB2	GABRB2	GABRB2	GABRB2	GABRB2	GABRB2	GABRB2						XRCC5			HSDL1
GAK		GAK	GAK	GAK	GAK	GAK	GAK	GAK	GAK	GAK	GAK	GAK	GAK	GAK	GAK	GAK	GAK	GAK	GAK	GAK	GAK	GAK						YIF1A			HSDL2
GALNT11		GALNT11	GALNT11	GALNT11	GALNT11	GALNT11	GALNT11	GALNT11	GALNT11	GALNT11	GALNT11	GALNT11	GALNT11	GALNT11	GALNT11	GALNT11	GALNT11	GALNT11	GALNT11	GALNT11	GALNT11	GALNT11						YIPF5			HSF1
GAPVD1		GAPVD1	GAPVD1	GAPVD1	GAPVD1	GAPVD1	GAPVD1	GAPVD1	GAPVD1	GAPVD1	GAPVD1	GAPVD1	GAPVD1	GAPVD1	GAPVD1	GAPVD1	GAPVD1	GAPVD1	GAPVD1	GAPVD1	GAPVD1	GAPVD1						YWHAH			HSF2
GATAD2A		GATAD2A	GATAD2A	GATAD2A	GATAD2A	GATAD2A	GATAD2A	GATAD2A	GATAD2A	GATAD2A	GATAD2A	GATAD2A	GATAD2A	GATAD2A	GATAD2A	GATAD2A	GATAD2A	GATAD2A	GATAD2A	GATAD2A	GATAD2A	GATAD2A						YWHAZ			HSF4
GATS		GATS	GATS	GATS	GATS	GATS	GATS	GATS	GATS	GATS	GATS	GATS	GATS	GATS	GATS	GATS	GATS	GATS	GATS	GATS	GATS	GATS						ZC3H14			HSP90AA1
GCLC		GCLC	GCLC	GCLC	GCLC	GCLC	GCLC	GCLC	GCLC	GCLC	GCLC	GCLC	GCLC	GCLC	GCLC	GCLC	GCLC	GCLC	GCLC	GCLC	GCLC	GCLC						ZC3H3			HSPA14
GDPD1		GDPD1	GDPD1	GDPD1	GDPD1	GDPD1	GDPD1	GDPD1	GDPD1	GDPD1	GDPD1	GDPD1	GDPD1	GDPD1	GDPD1	GDPD1	GDPD1	GDPD1	GDPD1	GDPD1	GDPD1	GDPD1						ZDHHC12			HSPA8
GDPGP1		GDPGP1	GDPGP1	GDPGP1	GDPGP1	GDPGP1	GDPGP1	GDPGP1	GDPGP1	GDPGP1	GDPGP1	GDPGP1	GDPGP1	GDPGP1	GDPGP1	GDPGP1	GDPGP1	GDPGP1	GDPGP1	GDPGP1	GDPGP1	GDPGP1						ZDHHC16			HSPA9
GEMIN2		GEMIN2	GEMIN2	GEMIN2	GEMIN2	GEMIN2	GEMIN2	GEMIN2	GEMIN2	GEMIN2	GEMIN2	GEMIN2	GEMIN2	GEMIN2	GEMIN2	GEMIN2	GEMIN2	GEMIN2	GEMIN2	GEMIN2	GEMIN2	GEMIN2						ZFAND2A			HSPD1
GEMIN4		GEMIN4	GEMIN4	GEMIN4	GEMIN4	GEMIN4	GEMIN4	GEMIN4	GEMIN4	GEMIN4	GEMIN4	GEMIN4	GEMIN4	GEMIN4	GEMIN4	GEMIN4	GEMIN4	GEMIN4	GEMIN4	GEMIN4	GEMIN4	GEMIN4						ZMAT3			HSPE1
GEN1		GEN1	GEN1	GEN1	GEN1	GEN1	GEN1	GEN1	GEN1	GEN1	GEN1	GEN1	GEN1	GEN1	GEN1	GEN1	GEN1	GEN1	GEN1	GEN1	GEN1	GEN1						ZP3			HUNK
GFOD2		GFOD2	GFOD2	GFOD2	GFOD2	GFOD2	GFOD2	GFOD2	GFOD2	GFOD2	GFOD2	GFOD2	GFOD2	GFOD2	GFOD2	GFOD2	GFOD2	GFOD2	GFOD2	GFOD2	GFOD2	GFOD2									HYLS1
GFPT1		GFPT1	GFPT1	GFPT1	GFPT1	GFPT1	GFPT1	GFPT1	GFPT1	GFPT1	GFPT1	GFPT1	GFPT1	GFPT1	GFPT1	GFPT1	GFPT1	GFPT1	GFPT1	GFPT1	GFPT1	GFPT1									IAH1
GID4		GID4	GID4	GID4	GID4	GID4	GID4	GID4	GID4	GID4	GID4	GID4	GID4	GID4	GID4	GID4	GID4	GID4	GID4	GID4	GID4	GID4									IBA57
GID8		GID8	GID8	GID8	GID8	GID8	GID8	GID8	GID8	GID8	GID8	GID8	GID8	GID8	GID8	GID8	GID8	GID8	GID8	GID8	GID8	GID8									ICMT
GIGYF2		GIGYF2	GIGYF2	GIGYF2	GIGYF2	GIGYF2	GIGYF2	GIGYF2	GIGYF2	GIGYF2	GIGYF2	GIGYF2	GIGYF2	GIGYF2	GIGYF2	GIGYF2	GIGYF2	GIGYF2	GIGYF2	GIGYF2	GIGYF2	GIGYF2									IDE
GINM1		GINM1	GINM1	GINM1	GINM1	GINM1	GINM1	GINM1	GINM1	GINM1	GINM1	GINM1	GINM1	GINM1	GINM1	GINM1	GINM1	GINM1	GINM1	GINM1	GINM1	GINM1									IFNAR1
GIT1		GIT1	GIT1	GIT1	GIT1	GIT1	GIT1	GIT1	GIT1	GIT1	GIT1	GIT1	GIT1	GIT1	GIT1	GIT1	GIT1	GIT1	GIT1	GIT1	GIT1	GIT1									IFT122
GIT2		GIT2	GIT2	GIT2	GIT2	GIT2	GIT2	GIT2	GIT2	GIT2	GIT2	GIT2	GIT2	GIT2	GIT2	GIT2	GIT2	GIT2	GIT2	GIT2	GIT2	GIT2									IFT172
GJA9		GJA9	GJA9	GJA9	GJA9	GJA9	GJA9	GJA9	GJA9	GJA9	GJA9	GJA9	GJA9	GJA9	GJA9	GJA9	GJA9	GJA9	GJA9	GJA9	GJA9	GJA9									IFT27
GLB1		GLB1	GLB1	GLB1	GLB1	GLB1	GLB1	GLB1	GLB1	GLB1	GLB1	GLB1	GLB1	GLB1	GLB1	GLB1	GLB1	GLB1	GLB1	GLB1	GLB1	GLB1									IGFBP3
GLE1		GLE1	GLE1	GLE1	GLE1	GLE1	GLE1	GLE1	GLE1	GLE1	GLE1	GLE1	GLE1	GLE1	GLE1	GLE1	GLE1	GLE1	GLE1	GLE1	GLE1	GLE1									IGFBPL1
GLIPR1L2		GLIPR1L2	GLIPR1L2	GLIPR1L2	GLIPR1L2	GLIPR1L2	GLIPR1L2	GLIPR1L2	GLIPR1L2	GLIPR1L2	GLIPR1L2	GLIPR1L2	GLIPR1L2	GLIPR1L2	GLIPR1L2	GLIPR1L2	GLIPR1L2	GLIPR1L2	GLIPR1L2	GLIPR1L2	GLIPR1L2	GLIPR1L2									IGFLR1
GLRX3		GLRX3	GLRX3	GLRX3	GLRX3	GLRX3	GLRX3	GLRX3	GLRX3	GLRX3	GLRX3	GLRX3	GLRX3	GLRX3	GLRX3	GLRX3	GLRX3	GLRX3	GLRX3	GLRX3	GLRX3	GLRX3									IKBKAP
GLTPD1		GLTPD1	GLTPD1	GLTPD1	GLTPD1	GLTPD1	GLTPD1	GLTPD1	GLTPD1	GLTPD1	GLTPD1	GLTPD1	GLTPD1	GLTPD1	GLTPD1	GLTPD1	GLTPD1	GLTPD1	GLTPD1	GLTPD1	GLTPD1	GLTPD1									IKZF2
GMCL1		GMCL1	GMCL1	GMCL1	GMCL1	GMCL1	GMCL1	GMCL1	GMCL1	GMCL1	GMCL1	GMCL1	GMCL1	GMCL1	GMCL1	GMCL1	GMCL1	GMCL1	GMCL1	GMCL1	GMCL1	GMCL1									IL17RD
GMEB1		GMEB1	GMEB1	GMEB1	GMEB1	GMEB1	GMEB1	GMEB1	GMEB1	GMEB1	GMEB1	GMEB1	GMEB1	GMEB1	GMEB1	GMEB1	GMEB1	GMEB1	GMEB1	GMEB1	GMEB1	GMEB1									ILKAP
GMEB2		GMEB2	GMEB2	GMEB2	GMEB2	GMEB2	GMEB2	GMEB2	GMEB2	GMEB2	GMEB2	GMEB2	GMEB2	GMEB2	GMEB2	GMEB2	GMEB2	GMEB2	GMEB2	GMEB2	GMEB2	GMEB2									ILVBL
GNAO1		GNAO1	GNAO1	GNAO1	GNAO1	GNAO1	GNAO1	GNAO1	GNAO1	GNAO1	GNAO1	GNAO1	GNAO1	GNAO1	GNAO1	GNAO1	GNAO1	GNAO1	GNAO1	GNAO1	GNAO1	GNAO1									IMMP2L
GNB1L		GNB1L	GNB1L	GNB1L	GNB1L	GNB1L	GNB1L	GNB1L	GNB1L	GNB1L	GNB1L	GNB1L	GNB1L	GNB1L	GNB1L	GNB1L	GNB1L	GNB1L	GNB1L	GNB1L	GNB1L	GNB1L									IMMT
GNG5		GNG5	GNG5	GNG5	GNG5	GNG5	GNG5	GNG5	GNG5	GNG5	GNG5	GNG5	GNG5	GNG5	GNG5	GNG5	GNG5	GNG5	GNG5	GNG5	GNG5	GNG5									ING2
GNPAT		GNPAT	GNPAT	GNPAT	GNPAT	GNPAT	GNPAT	GNPAT	GNPAT	GNPAT	GNPAT	GNPAT	GNPAT	GNPAT	GNPAT	GNPAT	GNPAT	GNPAT	GNPAT	GNPAT	GNPAT	GNPAT									INO80C
GNPDA2		GNPDA2	GNPDA2	GNPDA2	GNPDA2	GNPDA2	GNPDA2	GNPDA2	GNPDA2	GNPDA2	GNPDA2	GNPDA2	GNPDA2	GNPDA2	GNPDA2	GNPDA2	GNPDA2	GNPDA2	GNPDA2	GNPDA2	GNPDA2	GNPDA2									INPP4A
GNPTAB		GNPTAB	GNPTAB	GNPTAB	GNPTAB	GNPTAB	GNPTAB	GNPTAB	GNPTAB	GNPTAB	GNPTAB	GNPTAB	GNPTAB	GNPTAB	GNPTAB	GNPTAB	GNPTAB	GNPTAB	GNPTAB	GNPTAB	GNPTAB	GNPTAB									INPP5A
GNPTG		GNPTG	GNPTG	GNPTG	GNPTG	GNPTG	GNPTG	GNPTG	GNPTG	GNPTG	GNPTG	GNPTG	GNPTG	GNPTG	GNPTG	GNPTG	GNPTG	GNPTG	GNPTG	GNPTG	GNPTG	GNPTG									INPP5K
GNS		GNS	GNS	GNS	GNS	GNS	GNS	GNS	GNS	GNS	GNS	GNS	GNS	GNS	GNS	GNS	GNS	GNS	GNS	GNS	GNS	GNS									INSIG2
GOLGA1		GOLGA1	GOLGA1	GOLGA1	GOLGA1	GOLGA1	GOLGA1	GOLGA1	GOLGA1	GOLGA1	GOLGA1	GOLGA1	GOLGA1	GOLGA1	GOLGA1	GOLGA1	GOLGA1	GOLGA1	GOLGA1	GOLGA1	GOLGA1	GOLGA1									INTS10
GOLGA2		GOLGA2	GOLGA2	GOLGA2	GOLGA2	GOLGA2	GOLGA2	GOLGA2	GOLGA2	GOLGA2	GOLGA2	GOLGA2	GOLGA2	GOLGA2	GOLGA2	GOLGA2	GOLGA2	GOLGA2	GOLGA2	GOLGA2	GOLGA2	GOLGA2									INTS2
GOLGA4		GOLGA4	GOLGA4	GOLGA4	GOLGA4	GOLGA4	GOLGA4	GOLGA4	GOLGA4	GOLGA4	GOLGA4	GOLGA4	GOLGA4	GOLGA4	GOLGA4	GOLGA4	GOLGA4	GOLGA4	GOLGA4	GOLGA4	GOLGA4	GOLGA4									INTS3
GOLGA8B		GOLGA8B	GOLGA8B	GOLGA8B	GOLGA8B	GOLGA8B	GOLGA8B	GOLGA8B	GOLGA8B	GOLGA8B	GOLGA8B	GOLGA8B	GOLGA8B	GOLGA8B	GOLGA8B	GOLGA8B	GOLGA8B	GOLGA8B	GOLGA8B	GOLGA8B	GOLGA8B	GOLGA8B									INTS5
GON4L		GON4L	GON4L	GON4L	GON4L	GON4L	GON4L	GON4L	GON4L	GON4L	GON4L	GON4L	GON4L	GON4L	GON4L	GON4L	GON4L	GON4L	GON4L	GON4L	GON4L	GON4L									INTS6
GOPC		GOPC	GOPC	GOPC	GOPC	GOPC	GOPC	GOPC	GOPC	GOPC	GOPC	GOPC	GOPC	GOPC	GOPC	GOPC	GOPC	GOPC	GOPC	GOPC	GOPC	GOPC									INTS7
GPAA1		GPAA1	GPAA1	GPAA1	GPAA1	GPAA1	GPAA1	GPAA1	GPAA1	GPAA1	GPAA1	GPAA1	GPAA1	GPAA1	GPAA1	GPAA1	GPAA1	GPAA1	GPAA1	GPAA1	GPAA1	GPAA1									IP6K1
GPANK1		GPANK1	GPANK1	GPANK1	GPANK1	GPANK1	GPANK1	GPANK1	GPANK1	GPANK1	GPANK1	GPANK1	GPANK1	GPANK1	GPANK1	GPANK1	GPANK1	GPANK1	GPANK1	GPANK1	GPANK1	GPANK1									IP6K2
GPATCH11		GPATCH11	GPATCH11	GPATCH11	GPATCH11	GPATCH11	GPATCH11	GPATCH11	GPATCH11	GPATCH11	GPATCH11	GPATCH11	GPATCH11	GPATCH11	GPATCH11	GPATCH11	GPATCH11	GPATCH11	GPATCH11	GPATCH11	GPATCH11	GPATCH11									IPMK
GPATCH8		GPATCH8	GPATCH8	GPATCH8	GPATCH8	GPATCH8	GPATCH8	GPATCH8	GPATCH8	GPATCH8	GPATCH8	GPATCH8	GPATCH8	GPATCH8	GPATCH8	GPATCH8	GPATCH8	GPATCH8	GPATCH8	GPATCH8	GPATCH8	GPATCH8									IPO11
GPBP1L1		GPBP1L1	GPBP1L1	GPBP1L1	GPBP1L1	GPBP1L1	GPBP1L1	GPBP1L1	GPBP1L1	GPBP1L1	GPBP1L1	GPBP1L1	GPBP1L1	GPBP1L1	GPBP1L1	GPBP1L1	GPBP1L1	GPBP1L1	GPBP1L1	GPBP1L1	GPBP1L1	GPBP1L1									IPO9
GPD1L		GPD1L	GPD1L	GPD1L	GPD1L	GPD1L	GPD1L	GPD1L	GPD1L	GPD1L	GPD1L	GPD1L	GPD1L	GPD1L	GPD1L	GPD1L	GPD1L	GPD1L	GPD1L	GPD1L	GPD1L	GPD1L									IPP
GPR101		GPR101	GPR101	GPR101	GPR101	GPR101	GPR101	GPR101	GPR101	GPR101	GPR101	GPR101	GPR101	GPR101	GPR101	GPR101	GPR101	GPR101	GPR101	GPR101	GPR101	GPR101									IQCE
GPR113		GPR113	GPR113	GPR113	GPR113	GPR113	GPR113	GPR113	GPR113	GPR113	GPR113	GPR113	GPR113	GPR113	GPR113	GPR113	GPR113	GPR113	GPR113	GPR113	GPR113	GPR113									IRAK4
GPR180		GPR180	GPR180	GPR180	GPR180	GPR180	GPR180	GPR180	GPR180	GPR180	GPR180	GPR180	GPR180	GPR180	GPR180	GPR180	GPR180	GPR180	GPR180	GPR180	GPR180	GPR180									IRF2BPL
GPR19		GPR19	GPR19	GPR19	GPR19	GPR19	GPR19	GPR19	GPR19	GPR19	GPR19	GPR19	GPR19	GPR19	GPR19	GPR19	GPR19	GPR19	GPR19	GPR19	GPR19	GPR19									IRF3
GPR37		GPR37	GPR37	GPR37	GPR37	GPR37	GPR37	GPR37	GPR37	GPR37	GPR37	GPR37	GPR37	GPR37	GPR37	GPR37	GPR37	GPR37	GPR37	GPR37	GPR37	GPR37									IRS1
GPR75-ASB3		GPR75-ASB3	GPR75-ASB3	GPR75-ASB3	GPR75-ASB3	GPR75-ASB3	GPR75-ASB3	GPR75-ASB3	GPR75-ASB3	GPR75-ASB3	GPR75-ASB3	GPR75-ASB3	GPR75-ASB3	GPR75-ASB3	GPR75-ASB3	GPR75-ASB3	GPR75-ASB3	GPR75-ASB3	GPR75-ASB3	GPR75-ASB3	GPR75-ASB3	GPR75-ASB3									ISOC1
GPRIN1		GPRIN1	GPRIN1	GPRIN1	GPRIN1	GPRIN1	GPRIN1	GPRIN1	GPRIN1	GPRIN1	GPRIN1	GPRIN1	GPRIN1	GPRIN1	GPRIN1	GPRIN1	GPRIN1	GPRIN1	GPRIN1	GPRIN1	GPRIN1	GPRIN1									ITFG2
GPSM2		GPSM2	GPSM2	GPSM2	GPSM2	GPSM2	GPSM2	GPSM2	GPSM2	GPSM2	GPSM2	GPSM2	GPSM2	GPSM2	GPSM2	GPSM2	GPSM2	GPSM2	GPSM2	GPSM2	GPSM2	GPSM2									ITGA1
GPSM3		GPSM3	GPSM3	GPSM3	GPSM3	GPSM3	GPSM3	GPSM3	GPSM3	GPSM3	GPSM3	GPSM3	GPSM3	GPSM3	GPSM3	GPSM3	GPSM3	GPSM3	GPSM3	GPSM3	GPSM3	GPSM3									ITGAE
GRHPR		GRHPR	GRHPR	GRHPR	GRHPR	GRHPR	GRHPR	GRHPR	GRHPR	GRHPR	GRHPR	GRHPR	GRHPR	GRHPR	GRHPR	GRHPR	GRHPR	GRHPR	GRHPR	GRHPR	GRHPR	GRHPR									IWS1
GRIPAP1		GRIPAP1	GRIPAP1	GRIPAP1	GRIPAP1	GRIPAP1	GRIPAP1	GRIPAP1	GRIPAP1	GRIPAP1	GRIPAP1	GRIPAP1	GRIPAP1	GRIPAP1	GRIPAP1	GRIPAP1	GRIPAP1	GRIPAP1	GRIPAP1	GRIPAP1	GRIPAP1	GRIPAP1									JAK2
GRPEL2		GRPEL2	GRPEL2	GRPEL2	GRPEL2	GRPEL2	GRPEL2	GRPEL2	GRPEL2	GRPEL2	GRPEL2	GRPEL2	GRPEL2	GRPEL2	GRPEL2	GRPEL2	GRPEL2	GRPEL2	GRPEL2	GRPEL2	GRPEL2	GRPEL2									JMJD4
GRSF1		GRSF1	GRSF1	GRSF1	GRSF1	GRSF1	GRSF1	GRSF1	GRSF1	GRSF1	GRSF1	GRSF1	GRSF1	GRSF1	GRSF1	GRSF1	GRSF1	GRSF1	GRSF1	GRSF1	GRSF1	GRSF1									JMY
GSG2		GSG2	GSG2	GSG2	GSG2	GSG2	GSG2	GSG2	GSG2	GSG2	GSG2	GSG2	GSG2	GSG2	GSG2	GSG2	GSG2	GSG2	GSG2	GSG2	GSG2	GSG2									JPH4
GSR		GSR	GSR	GSR	GSR	GSR	GSR	GSR	GSR	GSR	GSR	GSR	GSR	GSR	GSR	GSR	GSR	GSR	GSR	GSR	GSR	GSR									KANK3
GSS		GSS	GSS	GSS	GSS	GSS	GSS	GSS	GSS	GSS	GSS	GSS	GSS	GSS	GSS	GSS	GSS	GSS	GSS	GSS	GSS	GSS									KARS
GSTK1		GSTK1	GSTK1	GSTK1	GSTK1	GSTK1	GSTK1	GSTK1	GSTK1	GSTK1	GSTK1	GSTK1	GSTK1	GSTK1	GSTK1	GSTK1	GSTK1	GSTK1	GSTK1	GSTK1	GSTK1	GSTK1									KATNA1
GSTM3		GSTM3	GSTM3	GSTM3	GSTM3	GSTM3	GSTM3	GSTM3	GSTM3	GSTM3	GSTM3	GSTM3	GSTM3	GSTM3	GSTM3	GSTM3	GSTM3	GSTM3	GSTM3	GSTM3	GSTM3	GSTM3									KCNC3
GSTZ1		GSTZ1	GSTZ1	GSTZ1	GSTZ1	GSTZ1	GSTZ1	GSTZ1	GSTZ1	GSTZ1	GSTZ1	GSTZ1	GSTZ1	GSTZ1	GSTZ1	GSTZ1	GSTZ1	GSTZ1	GSTZ1	GSTZ1	GSTZ1	GSTZ1									KCNN1
GTDC2		GTDC2	GTDC2	GTDC2	GTDC2	GTDC2	GTDC2	GTDC2	GTDC2	GTDC2	GTDC2	GTDC2	GTDC2	GTDC2	GTDC2	GTDC2	GTDC2	GTDC2	GTDC2	GTDC2	GTDC2	GTDC2									KCTD13
GTF2A1		GTF2A1	GTF2A1	GTF2A1	GTF2A1	GTF2A1	GTF2A1	GTF2A1	GTF2A1	GTF2A1	GTF2A1	GTF2A1	GTF2A1	GTF2A1	GTF2A1	GTF2A1	GTF2A1	GTF2A1	GTF2A1	GTF2A1	GTF2A1	GTF2A1									KCTD7
GTF2E2		GTF2E2	GTF2E2	GTF2E2	GTF2E2	GTF2E2	GTF2E2	GTF2E2	GTF2E2	GTF2E2	GTF2E2	GTF2E2	GTF2E2	GTF2E2	GTF2E2	GTF2E2	GTF2E2	GTF2E2	GTF2E2	GTF2E2	GTF2E2	GTF2E2									KCTD9
GTF2F1		GTF2F1	GTF2F1	GTF2F1	GTF2F1	GTF2F1	GTF2F1	GTF2F1	GTF2F1	GTF2F1	GTF2F1	GTF2F1	GTF2F1	GTF2F1	GTF2F1	GTF2F1	GTF2F1	GTF2F1	GTF2F1	GTF2F1	GTF2F1	GTF2F1									KDELR2
GTF2H4		GTF2H4	GTF2H4	GTF2H4	GTF2H4	GTF2H4	GTF2H4	GTF2H4	GTF2H4	GTF2H4	GTF2H4	GTF2H4	GTF2H4	GTF2H4	GTF2H4	GTF2H4	GTF2H4	GTF2H4	GTF2H4	GTF2H4	GTF2H4	GTF2H4									KDM3A
GTF2I		GTF2I	GTF2I	GTF2I	GTF2I	GTF2I	GTF2I	GTF2I	GTF2I	GTF2I	GTF2I	GTF2I	GTF2I	GTF2I	GTF2I	GTF2I	GTF2I	GTF2I	GTF2I	GTF2I	GTF2I	GTF2I									KDM4A
GTF3A		GTF3A	GTF3A	GTF3A	GTF3A	GTF3A	GTF3A	GTF3A	GTF3A	GTF3A	GTF3A	GTF3A	GTF3A	GTF3A	GTF3A	GTF3A	GTF3A	GTF3A	GTF3A	GTF3A	GTF3A	GTF3A									KDM5C
GTF3C1		GTF3C1	GTF3C1	GTF3C1	GTF3C1	GTF3C1	GTF3C1	GTF3C1	GTF3C1	GTF3C1	GTF3C1	GTF3C1	GTF3C1	GTF3C1	GTF3C1	GTF3C1	GTF3C1	GTF3C1	GTF3C1	GTF3C1	GTF3C1	GTF3C1									KEAP1
GTPBP10		GTPBP10	GTPBP10	GTPBP10	GTPBP10	GTPBP10	GTPBP10	GTPBP10	GTPBP10	GTPBP10	GTPBP10	GTPBP10	GTPBP10	GTPBP10	GTPBP10	GTPBP10	GTPBP10	GTPBP10	GTPBP10	GTPBP10	GTPBP10	GTPBP10									KIAA0100
GTPBP5		GTPBP5	GTPBP5	GTPBP5	GTPBP5	GTPBP5	GTPBP5	GTPBP5	GTPBP5	GTPBP5	GTPBP5	GTPBP5	GTPBP5	GTPBP5	GTPBP5	GTPBP5	GTPBP5	GTPBP5	GTPBP5	GTPBP5	GTPBP5	GTPBP5									KIAA0513
GTPBP8		GTPBP8	GTPBP8	GTPBP8	GTPBP8	GTPBP8	GTPBP8	GTPBP8	GTPBP8	GTPBP8	GTPBP8	GTPBP8	GTPBP8	GTPBP8	GTPBP8	GTPBP8	GTPBP8	GTPBP8	GTPBP8	GTPBP8	GTPBP8	GTPBP8									KIAA0556
GTSE1		GTSE1	GTSE1	GTSE1	GTSE1	GTSE1	GTSE1	GTSE1	GTSE1	GTSE1	GTSE1	GTSE1	GTSE1	GTSE1	GTSE1	GTSE1	GTSE1	GTSE1	GTSE1	GTSE1	GTSE1	GTSE1									KIAA0586
GUCD1		GUCD1	GUCD1	GUCD1	GUCD1	GUCD1	GUCD1	GUCD1	GUCD1	GUCD1	GUCD1	GUCD1	GUCD1	GUCD1	GUCD1	GUCD1	GUCD1	GUCD1	GUCD1	GUCD1	GUCD1	GUCD1									KIAA0895
GXYLT1		GXYLT1	GXYLT1	GXYLT1	GXYLT1	GXYLT1	GXYLT1	GXYLT1	GXYLT1	GXYLT1	GXYLT1	GXYLT1	GXYLT1	GXYLT1	GXYLT1	GXYLT1	GXYLT1	GXYLT1	GXYLT1	GXYLT1	GXYLT1	GXYLT1									KIAA2026
GZF1		GZF1	GZF1	GZF1	GZF1	GZF1	GZF1	GZF1	GZF1	GZF1	GZF1	GZF1	GZF1	GZF1	GZF1	GZF1	GZF1	GZF1	GZF1	GZF1	GZF1	GZF1									KIF16B
HARS		HARS	HARS	HARS	HARS	HARS	HARS	HARS	HARS	HARS	HARS	HARS	HARS	HARS	HARS	HARS	HARS	HARS	HARS	HARS	HARS	HARS									KIF18A
HARS2		HARS2	HARS2	HARS2	HARS2	HARS2	HARS2	HARS2	HARS2	HARS2	HARS2	HARS2	HARS2	HARS2	HARS2	HARS2	HARS2	HARS2	HARS2	HARS2	HARS2	HARS2									KIF26A
HAUS3		HAUS3	HAUS3	HAUS3	HAUS3	HAUS3	HAUS3	HAUS3	HAUS3	HAUS3	HAUS3	HAUS3	HAUS3	HAUS3	HAUS3	HAUS3	HAUS3	HAUS3	HAUS3	HAUS3	HAUS3	HAUS3									KIF27
HAUS6		HAUS6	HAUS6	HAUS6	HAUS6	HAUS6	HAUS6	HAUS6	HAUS6	HAUS6	HAUS6	HAUS6	HAUS6	HAUS6	HAUS6	HAUS6	HAUS6	HAUS6	HAUS6	HAUS6	HAUS6	HAUS6									KIF2A
HAUS8		HAUS8	HAUS8	HAUS8	HAUS8	HAUS8	HAUS8	HAUS8	HAUS8	HAUS8	HAUS8	HAUS8	HAUS8	HAUS8	HAUS8	HAUS8	HAUS8	HAUS8	HAUS8	HAUS8	HAUS8	HAUS8									KIF3A
HBP1		HBP1	HBP1	HBP1	HBP1	HBP1	HBP1	HBP1	HBP1	HBP1	HBP1	HBP1	HBP1	HBP1	HBP1	HBP1	HBP1	HBP1	HBP1	HBP1	HBP1	HBP1									KIF4A
HBS1L		HBS1L	HBS1L	HBS1L	HBS1L	HBS1L	HBS1L	HBS1L	HBS1L	HBS1L	HBS1L	HBS1L	HBS1L	HBS1L	HBS1L	HBS1L	HBS1L	HBS1L	HBS1L	HBS1L	HBS1L	HBS1L									KIF5B
HCRT		HCRT	HCRT	HCRT	HCRT	HCRT	HCRT	HCRT	HCRT	HCRT	HCRT	HCRT	HCRT	HCRT	HCRT	HCRT	HCRT	HCRT	HCRT	HCRT	HCRT	HCRT									KIF6
HDAC2		HDAC2	HDAC2	HDAC2	HDAC2	HDAC2	HDAC2	HDAC2	HDAC2	HDAC2	HDAC2	HDAC2	HDAC2	HDAC2	HDAC2	HDAC2	HDAC2	HDAC2	HDAC2	HDAC2	HDAC2	HDAC2									KIFAP3
HDAC3		HDAC3	HDAC3	HDAC3	HDAC3	HDAC3	HDAC3	HDAC3	HDAC3	HDAC3	HDAC3	HDAC3	HDAC3	HDAC3	HDAC3	HDAC3	HDAC3	HDAC3	HDAC3	HDAC3	HDAC3	HDAC3									KIFC1
HDAC4		HDAC4	HDAC4	HDAC4	HDAC4	HDAC4	HDAC4	HDAC4	HDAC4	HDAC4	HDAC4	HDAC4	HDAC4	HDAC4	HDAC4	HDAC4	HDAC4	HDAC4	HDAC4	HDAC4	HDAC4	HDAC4									KLF13
HDHD1		HDHD1	HDHD1	HDHD1	HDHD1	HDHD1	HDHD1	HDHD1	HDHD1	HDHD1	HDHD1	HDHD1	HDHD1	HDHD1	HDHD1	HDHD1	HDHD1	HDHD1	HDHD1	HDHD1	HDHD1	HDHD1									KLHDC3
HDHD2		HDHD2	HDHD2	HDHD2	HDHD2	HDHD2	HDHD2	HDHD2	HDHD2	HDHD2	HDHD2	HDHD2	HDHD2	HDHD2	HDHD2	HDHD2	HDHD2	HDHD2	HDHD2	HDHD2	HDHD2	HDHD2									KLHL11
HDHD3		HDHD3	HDHD3	HDHD3	HDHD3	HDHD3	HDHD3	HDHD3	HDHD3	HDHD3	HDHD3	HDHD3	HDHD3	HDHD3	HDHD3	HDHD3	HDHD3	HDHD3	HDHD3	HDHD3	HDHD3	HDHD3									KLHL22
HDLBP		HDLBP	HDLBP	HDLBP	HDLBP	HDLBP	HDLBP	HDLBP	HDLBP	HDLBP	HDLBP	HDLBP	HDLBP	HDLBP	HDLBP	HDLBP	HDLBP	HDLBP	HDLBP	HDLBP	HDLBP	HDLBP									KLHL26
HEATR3		HEATR3	HEATR3	HEATR3	HEATR3	HEATR3	HEATR3	HEATR3	HEATR3	HEATR3	HEATR3	HEATR3	HEATR3	HEATR3	HEATR3	HEATR3	HEATR3	HEATR3	HEATR3	HEATR3	HEATR3	HEATR3									KLHL35
HEATR5B		HEATR5B	HEATR5B	HEATR5B	HEATR5B	HEATR5B	HEATR5B	HEATR5B	HEATR5B	HEATR5B	HEATR5B	HEATR5B	HEATR5B	HEATR5B	HEATR5B	HEATR5B	HEATR5B	HEATR5B	HEATR5B	HEATR5B	HEATR5B	HEATR5B									KPNA1
HERC4		HERC4	HERC4	HERC4	HERC4	HERC4	HERC4	HERC4	HERC4	HERC4	HERC4	HERC4	HERC4	HERC4	HERC4	HERC4	HERC4	HERC4	HERC4	HERC4	HERC4	HERC4									KRCC1
HEXIM1		HEXIM1	HEXIM1	HEXIM1	HEXIM1	HEXIM1	HEXIM1	HEXIM1	HEXIM1	HEXIM1	HEXIM1	HEXIM1	HEXIM1	HEXIM1	HEXIM1	HEXIM1	HEXIM1	HEXIM1	HEXIM1	HEXIM1	HEXIM1	HEXIM1									KRI1
HEXIM2		HEXIM2	HEXIM2	HEXIM2	HEXIM2	HEXIM2	HEXIM2	HEXIM2	HEXIM2	HEXIM2	HEXIM2	HEXIM2	HEXIM2	HEXIM2	HEXIM2	HEXIM2	HEXIM2	HEXIM2	HEXIM2	HEXIM2	HEXIM2	HEXIM2									KRR1
HGS		HGS	HGS	HGS	HGS	HGS	HGS	HGS	HGS	HGS	HGS	HGS	HGS	HGS	HGS	HGS	HGS	HGS	HGS	HGS	HGS	HGS									KRTCAP2
HILPDA		HILPDA	HILPDA	HILPDA	HILPDA	HILPDA	HILPDA	HILPDA	HILPDA	HILPDA	HILPDA	HILPDA	HILPDA	HILPDA	HILPDA	HILPDA	HILPDA	HILPDA	HILPDA	HILPDA	HILPDA	HILPDA									KXD1
HINFP		HINFP	HINFP	HINFP	HINFP	HINFP	HINFP	HINFP	HINFP	HINFP	HINFP	HINFP	HINFP	HINFP	HINFP	HINFP	HINFP	HINFP	HINFP	HINFP	HINFP	HINFP									L3MBTL1
HINT1		HINT1	HINT1	HINT1	HINT1	HINT1	HINT1	HINT1	HINT1	HINT1	HINT1	HINT1	HINT1	HINT1	HINT1	HINT1	HINT1	HINT1	HINT1	HINT1	HINT1	HINT1									LAGE3
HIRIP3		HIRIP3	HIRIP3	HIRIP3	HIRIP3	HIRIP3	HIRIP3	HIRIP3	HIRIP3	HIRIP3	HIRIP3	HIRIP3	HIRIP3	HIRIP3	HIRIP3	HIRIP3	HIRIP3	HIRIP3	HIRIP3	HIRIP3	HIRIP3	HIRIP3									LAMTOR4
HLCS		HLCS	HLCS	HLCS	HLCS	HLCS	HLCS	HLCS	HLCS	HLCS	HLCS	HLCS	HLCS	HLCS	HLCS	HLCS	HLCS	HLCS	HLCS	HLCS	HLCS	HLCS									LAPTM4A
HMGN1		HMGN1	HMGN1	HMGN1	HMGN1	HMGN1	HMGN1	HMGN1	HMGN1	HMGN1	HMGN1	HMGN1	HMGN1	HMGN1	HMGN1	HMGN1	HMGN1	HMGN1	HMGN1	HMGN1	HMGN1	HMGN1									LARP7
HMHA1		HMHA1	HMHA1	HMHA1	HMHA1	HMHA1	HMHA1	HMHA1	HMHA1	HMHA1	HMHA1	HMHA1	HMHA1	HMHA1	HMHA1	HMHA1	HMHA1	HMHA1	HMHA1	HMHA1	HMHA1	HMHA1									LDHA
HMMR		HMMR	HMMR	HMMR	HMMR	HMMR	HMMR	HMMR	HMMR	HMMR	HMMR	HMMR	HMMR	HMMR	HMMR	HMMR	HMMR	HMMR	HMMR	HMMR	HMMR	HMMR									LEMD2
HNRNPA1		HNRNPA1	HNRNPA1	HNRNPA1	HNRNPA1	HNRNPA1	HNRNPA1	HNRNPA1	HNRNPA1	HNRNPA1	HNRNPA1	HNRNPA1	HNRNPA1	HNRNPA1	HNRNPA1	HNRNPA1	HNRNPA1	HNRNPA1	HNRNPA1	HNRNPA1	HNRNPA1	HNRNPA1									LENG1
HNRNPH1		HNRNPH1	HNRNPH1	HNRNPH1	HNRNPH1	HNRNPH1	HNRNPH1	HNRNPH1	HNRNPH1	HNRNPH1	HNRNPH1	HNRNPH1	HNRNPH1	HNRNPH1	HNRNPH1	HNRNPH1	HNRNPH1	HNRNPH1	HNRNPH1	HNRNPH1	HNRNPH1	HNRNPH1									LENG8
HNRNPM		HNRNPM	HNRNPM	HNRNPM	HNRNPM	HNRNPM	HNRNPM	HNRNPM	HNRNPM	HNRNPM	HNRNPM	HNRNPM	HNRNPM	HNRNPM	HNRNPM	HNRNPM	HNRNPM	HNRNPM	HNRNPM	HNRNPM	HNRNPM	HNRNPM									LEPRE1
HNRNPU		HNRNPU	HNRNPU	HNRNPU	HNRNPU	HNRNPU	HNRNPU	HNRNPU	HNRNPU	HNRNPU	HNRNPU	HNRNPU	HNRNPU	HNRNPU	HNRNPU	HNRNPU	HNRNPU	HNRNPU	HNRNPU	HNRNPU	HNRNPU	HNRNPU									LETM1
HNRNPUL2		HNRNPUL2	HNRNPUL2	HNRNPUL2	HNRNPUL2	HNRNPUL2	HNRNPUL2	HNRNPUL2	HNRNPUL2	HNRNPUL2	HNRNPUL2	HNRNPUL2	HNRNPUL2	HNRNPUL2	HNRNPUL2	HNRNPUL2	HNRNPUL2	HNRNPUL2	HNRNPUL2	HNRNPUL2	HNRNPUL2	HNRNPUL2									LFNG
HOOK3		HOOK3	HOOK3	HOOK3	HOOK3	HOOK3	HOOK3	HOOK3	HOOK3	HOOK3	HOOK3	HOOK3	HOOK3	HOOK3	HOOK3	HOOK3	HOOK3	HOOK3	HOOK3	HOOK3	HOOK3	HOOK3									LGI4
HOXC6		HOXC6	HOXC6	HOXC6	HOXC6	HOXC6	HOXC6	HOXC6	HOXC6	HOXC6	HOXC6	HOXC6	HOXC6	HOXC6	HOXC6	HOXC6	HOXC6	HOXC6	HOXC6	HOXC6	HOXC6	HOXC6									LIG3
HP11026		HP11026	HP11026	HP11026	HP11026	HP11026	HP11026	HP11026	HP11026	HP11026	HP11026	HP11026	HP11026	HP11026	HP11026	HP11026	HP11026	HP11026	HP11026	HP11026	HP11026	HP11026									LIN37
HP1BP3		HP1BP3	HP1BP3	HP1BP3	HP1BP3	HP1BP3	HP1BP3	HP1BP3	HP1BP3	HP1BP3	HP1BP3	HP1BP3	HP1BP3	HP1BP3	HP1BP3	HP1BP3	HP1BP3	HP1BP3	HP1BP3	HP1BP3	HP1BP3	HP1BP3									LIPA
HRAS		HRAS	HRAS	HRAS	HRAS	HRAS	HRAS	HRAS	HRAS	HRAS	HRAS	HRAS	HRAS	HRAS	HRAS	HRAS	HRAS	HRAS	HRAS	HRAS	HRAS	HRAS									LIPT2
HRSP12		HRSP12	HRSP12	HRSP12	HRSP12	HRSP12	HRSP12	HRSP12	HRSP12	HRSP12	HRSP12	HRSP12	HRSP12	HRSP12	HRSP12	HRSP12	HRSP12	HRSP12	HRSP12	HRSP12	HRSP12	HRSP12									LLGL1
HSD17B4		HSD17B4	HSD17B4	HSD17B4	HSD17B4	HSD17B4	HSD17B4	HSD17B4	HSD17B4	HSD17B4	HSD17B4	HSD17B4	HSD17B4	HSD17B4	HSD17B4	HSD17B4	HSD17B4	HSD17B4	HSD17B4	HSD17B4	HSD17B4	HSD17B4									LMF1
HSDL1		HSDL1	HSDL1	HSDL1	HSDL1	HSDL1	HSDL1	HSDL1	HSDL1	HSDL1	HSDL1	HSDL1	HSDL1	HSDL1	HSDL1	HSDL1	HSDL1	HSDL1	HSDL1	HSDL1	HSDL1	HSDL1									LONP1
HSDL2		HSDL2	HSDL2	HSDL2	HSDL2	HSDL2	HSDL2	HSDL2	HSDL2	HSDL2	HSDL2	HSDL2	HSDL2	HSDL2	HSDL2	HSDL2	HSDL2	HSDL2	HSDL2	HSDL2	HSDL2	HSDL2									LPCAT1
HSF1		HSF1	HSF1	HSF1	HSF1	HSF1	HSF1	HSF1	HSF1	HSF1	HSF1	HSF1	HSF1	HSF1	HSF1	HSF1	HSF1	HSF1	HSF1	HSF1	HSF1	HSF1									LPCAT3
HSF2		HSF2	HSF2	HSF2	HSF2	HSF2	HSF2	HSF2	HSF2	HSF2	HSF2	HSF2	HSF2	HSF2	HSF2	HSF2	HSF2	HSF2	HSF2	HSF2	HSF2	HSF2									LRBA
HSF4		HSF4	HSF4	HSF4	HSF4	HSF4	HSF4	HSF4	HSF4	HSF4	HSF4	HSF4	HSF4	HSF4	HSF4	HSF4	HSF4	HSF4	HSF4	HSF4	HSF4	HSF4									LRCH3
HSP90AA1		HSP90AA1	HSP90AA1	HSP90AA1	HSP90AA1	HSP90AA1	HSP90AA1	HSP90AA1	HSP90AA1	HSP90AA1	HSP90AA1	HSP90AA1	HSP90AA1	HSP90AA1	HSP90AA1	HSP90AA1	HSP90AA1	HSP90AA1	HSP90AA1	HSP90AA1	HSP90AA1	HSP90AA1									LRIF1
HSPA14		HSPA14	HSPA14	HSPA14	HSPA14	HSPA14	HSPA14	HSPA14	HSPA14	HSPA14	HSPA14	HSPA14	HSPA14	HSPA14	HSPA14	HSPA14	HSPA14	HSPA14	HSPA14	HSPA14	HSPA14	HSPA14									LRPAP1
HSPA4L		HSPA4L	HSPA4L	HSPA4L	HSPA4L	HSPA4L	HSPA4L	HSPA4L	HSPA4L	HSPA4L	HSPA4L	HSPA4L	HSPA4L	HSPA4L	HSPA4L	HSPA4L	HSPA4L	HSPA4L	HSPA4L	HSPA4L	HSPA4L	HSPA4L									LRRC10B
HSPA8		HSPA8	HSPA8	HSPA8	HSPA8	HSPA8	HSPA8	HSPA8	HSPA8	HSPA8	HSPA8	HSPA8	HSPA8	HSPA8	HSPA8	HSPA8	HSPA8	HSPA8	HSPA8	HSPA8	HSPA8	HSPA8									LRRC14
HSPA9		HSPA9	HSPA9	HSPA9	HSPA9	HSPA9	HSPA9	HSPA9	HSPA9	HSPA9	HSPA9	HSPA9	HSPA9	HSPA9	HSPA9	HSPA9	HSPA9	HSPA9	HSPA9	HSPA9	HSPA9	HSPA9									LRRC20
HSPD1		HSPD1	HSPD1	HSPD1	HSPD1	HSPD1	HSPD1	HSPD1	HSPD1	HSPD1	HSPD1	HSPD1	HSPD1	HSPD1	HSPD1	HSPD1	HSPD1	HSPD1	HSPD1	HSPD1	HSPD1	HSPD1									LRRC24
HSPE1		HSPE1	HSPE1	HSPE1	HSPE1	HSPE1	HSPE1	HSPE1	HSPE1	HSPE1	HSPE1	HSPE1	HSPE1	HSPE1	HSPE1	HSPE1	HSPE1	HSPE1	HSPE1	HSPE1	HSPE1	HSPE1									LRRC27
HUNK		HUNK	HUNK	HUNK	HUNK	HUNK	HUNK	HUNK	HUNK	HUNK	HUNK	HUNK	HUNK	HUNK	HUNK	HUNK	HUNK	HUNK	HUNK	HUNK	HUNK	HUNK									LRRC42
HYLS1		HYLS1	HYLS1	HYLS1	HYLS1	HYLS1	HYLS1	HYLS1	HYLS1	HYLS1	HYLS1	HYLS1	HYLS1	HYLS1	HYLS1	HYLS1	HYLS1	HYLS1	HYLS1	HYLS1	HYLS1	HYLS1									LRRC46
IAH1		IAH1	IAH1	IAH1	IAH1	IAH1	IAH1	IAH1	IAH1	IAH1	IAH1	IAH1	IAH1	IAH1	IAH1	IAH1	IAH1	IAH1	IAH1	IAH1	IAH1	IAH1									LRRC58
IBA57		IBA57	IBA57	IBA57	IBA57	IBA57	IBA57	IBA57	IBA57	IBA57	IBA57	IBA57	IBA57	IBA57	IBA57	IBA57	IBA57	IBA57	IBA57	IBA57	IBA57	IBA57									LRRC63
ICMT		ICMT	ICMT	ICMT	ICMT	ICMT	ICMT	ICMT	ICMT	ICMT	ICMT	ICMT	ICMT	ICMT	ICMT	ICMT	ICMT	ICMT	ICMT	ICMT	ICMT	ICMT									LRRIQ3
IDE		IDE	IDE	IDE	IDE	IDE	IDE	IDE	IDE	IDE	IDE	IDE	IDE	IDE	IDE	IDE	IDE	IDE	IDE	IDE	IDE	IDE									LSM1
IFIT5		IFIT5	IFIT5	IFIT5	IFIT5	IFIT5	IFIT5	IFIT5	IFIT5	IFIT5	IFIT5	IFIT5	IFIT5	IFIT5	IFIT5	IFIT5	IFIT5	IFIT5	IFIT5	IFIT5	IFIT5	IFIT5									LSM11
IFNAR1		IFNAR1	IFNAR1	IFNAR1	IFNAR1	IFNAR1	IFNAR1	IFNAR1	IFNAR1	IFNAR1	IFNAR1	IFNAR1	IFNAR1	IFNAR1	IFNAR1	IFNAR1	IFNAR1	IFNAR1	IFNAR1	IFNAR1	IFNAR1	IFNAR1									LSM12
IFT122		IFT122	IFT122	IFT122	IFT122	IFT122	IFT122	IFT122	IFT122	IFT122	IFT122	IFT122	IFT122	IFT122	IFT122	IFT122	IFT122	IFT122	IFT122	IFT122	IFT122	IFT122									LSM14B
IFT172		IFT172	IFT172	IFT172	IFT172	IFT172	IFT172	IFT172	IFT172	IFT172	IFT172	IFT172	IFT172	IFT172	IFT172	IFT172	IFT172	IFT172	IFT172	IFT172	IFT172	IFT172									LSM2
IFT27		IFT27	IFT27	IFT27	IFT27	IFT27	IFT27	IFT27	IFT27	IFT27	IFT27	IFT27	IFT27	IFT27	IFT27	IFT27	IFT27	IFT27	IFT27	IFT27	IFT27	IFT27									LSM4
IFT80		IFT80	IFT80	IFT80	IFT80	IFT80	IFT80	IFT80	IFT80	IFT80	IFT80	IFT80	IFT80	IFT80	IFT80	IFT80	IFT80	IFT80	IFT80	IFT80	IFT80	IFT80									LSM7
IGFBP3		IGFBP3	IGFBP3	IGFBP3	IGFBP3	IGFBP3	IGFBP3	IGFBP3	IGFBP3	IGFBP3	IGFBP3	IGFBP3	IGFBP3	IGFBP3	IGFBP3	IGFBP3	IGFBP3	IGFBP3	IGFBP3	IGFBP3	IGFBP3	IGFBP3									LSR
IGFBPL1		IGFBPL1	IGFBPL1	IGFBPL1	IGFBPL1	IGFBPL1	IGFBPL1	IGFBPL1	IGFBPL1	IGFBPL1	IGFBPL1	IGFBPL1	IGFBPL1	IGFBPL1	IGFBPL1	IGFBPL1	IGFBPL1	IGFBPL1	IGFBPL1	IGFBPL1	IGFBPL1	IGFBPL1									LSS
IGFLR1		IGFLR1	IGFLR1	IGFLR1	IGFLR1	IGFLR1	IGFLR1	IGFLR1	IGFLR1	IGFLR1	IGFLR1	IGFLR1	IGFLR1	IGFLR1	IGFLR1	IGFLR1	IGFLR1	IGFLR1	IGFLR1	IGFLR1	IGFLR1	IGFLR1									LUC7L
IGL@		IGL@	IGL@	IGL@	IGL@	IGL@	IGL@	IGL@	IGL@	IGL@	IGL@	IGL@	IGL@	IGL@	IGL@	IGL@	IGL@	IGL@	IGL@	IGL@	IGL@	IGL@									LYAR
IKBKAP		IKBKAP	IKBKAP	IKBKAP	IKBKAP	IKBKAP	IKBKAP	IKBKAP	IKBKAP	IKBKAP	IKBKAP	IKBKAP	IKBKAP	IKBKAP	IKBKAP	IKBKAP	IKBKAP	IKBKAP	IKBKAP	IKBKAP	IKBKAP	IKBKAP									LYPLA1
IKZF2		IKZF2	IKZF2	IKZF2	IKZF2	IKZF2	IKZF2	IKZF2	IKZF2	IKZF2	IKZF2	IKZF2	IKZF2	IKZF2	IKZF2	IKZF2	IKZF2	IKZF2	IKZF2	IKZF2	IKZF2	IKZF2									LYPLAL1
IL17RD		IL17RD	IL17RD	IL17RD	IL17RD	IL17RD	IL17RD	IL17RD	IL17RD	IL17RD	IL17RD	IL17RD	IL17RD	IL17RD	IL17RD	IL17RD	IL17RD	IL17RD	IL17RD	IL17RD	IL17RD	IL17RD									LYRM2
IL4I1		IL4I1	IL4I1	IL4I1	IL4I1	IL4I1	IL4I1	IL4I1	IL4I1	IL4I1	IL4I1	IL4I1	IL4I1	IL4I1	IL4I1	IL4I1	IL4I1	IL4I1	IL4I1	IL4I1	IL4I1	IL4I1									LYSMD3
ILKAP		ILKAP	ILKAP	ILKAP	ILKAP	ILKAP	ILKAP	ILKAP	ILKAP	ILKAP	ILKAP	ILKAP	ILKAP	ILKAP	ILKAP	ILKAP	ILKAP	ILKAP	ILKAP	ILKAP	ILKAP	ILKAP									MACF1
ILVBL		ILVBL	ILVBL	ILVBL	ILVBL	ILVBL	ILVBL	ILVBL	ILVBL	ILVBL	ILVBL	ILVBL	ILVBL	ILVBL	ILVBL	ILVBL	ILVBL	ILVBL	ILVBL	ILVBL	ILVBL	ILVBL									MAD2L1
IMMP2L		IMMP2L	IMMP2L	IMMP2L	IMMP2L	IMMP2L	IMMP2L	IMMP2L	IMMP2L	IMMP2L	IMMP2L	IMMP2L	IMMP2L	IMMP2L	IMMP2L	IMMP2L	IMMP2L	IMMP2L	IMMP2L	IMMP2L	IMMP2L	IMMP2L									MAFG
IMMT		IMMT	IMMT	IMMT	IMMT	IMMT	IMMT	IMMT	IMMT	IMMT	IMMT	IMMT	IMMT	IMMT	IMMT	IMMT	IMMT	IMMT	IMMT	IMMT	IMMT	IMMT									MAGED1
ING2		ING2	ING2	ING2	ING2	ING2	ING2	ING2	ING2	ING2	ING2	ING2	ING2	ING2	ING2	ING2	ING2	ING2	ING2	ING2	ING2	ING2									MAGED2
INO80C		INO80C	INO80C	INO80C	INO80C	INO80C	INO80C	INO80C	INO80C	INO80C	INO80C	INO80C	INO80C	INO80C	INO80C	INO80C	INO80C	INO80C	INO80C	INO80C	INO80C	INO80C									MAGI1
INO80E		INO80E	INO80E	INO80E	INO80E	INO80E	INO80E	INO80E	INO80E	INO80E	INO80E	INO80E	INO80E	INO80E	INO80E	INO80E	INO80E	INO80E	INO80E	INO80E	INO80E	INO80E									MAGIX
INPP4A		INPP4A	INPP4A	INPP4A	INPP4A	INPP4A	INPP4A	INPP4A	INPP4A	INPP4A	INPP4A	INPP4A	INPP4A	INPP4A	INPP4A	INPP4A	INPP4A	INPP4A	INPP4A	INPP4A	INPP4A	INPP4A									MAN1B1
INPP5A		INPP5A	INPP5A	INPP5A	INPP5A	INPP5A	INPP5A	INPP5A	INPP5A	INPP5A	INPP5A	INPP5A	INPP5A	INPP5A	INPP5A	INPP5A	INPP5A	INPP5A	INPP5A	INPP5A	INPP5A	INPP5A									MANEA
INPP5K		INPP5K	INPP5K	INPP5K	INPP5K	INPP5K	INPP5K	INPP5K	INPP5K	INPP5K	INPP5K	INPP5K	INPP5K	INPP5K	INPP5K	INPP5K	INPP5K	INPP5K	INPP5K	INPP5K	INPP5K	INPP5K									MAP1LC3B
INSIG2		INSIG2	INSIG2	INSIG2	INSIG2	INSIG2	INSIG2	INSIG2	INSIG2	INSIG2	INSIG2	INSIG2	INSIG2	INSIG2	INSIG2	INSIG2	INSIG2	INSIG2	INSIG2	INSIG2	INSIG2	INSIG2									MAP2
INTS10		INTS10	INTS10	INTS10	INTS10	INTS10	INTS10	INTS10	INTS10	INTS10	INTS10	INTS10	INTS10	INTS10	INTS10	INTS10	INTS10	INTS10	INTS10	INTS10	INTS10	INTS10									MAP2K7
INTS2		INTS2	INTS2	INTS2	INTS2	INTS2	INTS2	INTS2	INTS2	INTS2	INTS2	INTS2	INTS2	INTS2	INTS2	INTS2	INTS2	INTS2	INTS2	INTS2	INTS2	INTS2									MAP3K14
INTS3		INTS3	INTS3	INTS3	INTS3	INTS3	INTS3	INTS3	INTS3	INTS3	INTS3	INTS3	INTS3	INTS3	INTS3	INTS3	INTS3	INTS3	INTS3	INTS3	INTS3	INTS3									MAP4K3
INTS5		INTS5	INTS5	INTS5	INTS5	INTS5	INTS5	INTS5	INTS5	INTS5	INTS5	INTS5	INTS5	INTS5	INTS5	INTS5	INTS5	INTS5	INTS5	INTS5	INTS5	INTS5									MAP7D2
INTS6		INTS6	INTS6	INTS6	INTS6	INTS6	INTS6	INTS6	INTS6	INTS6	INTS6	INTS6	INTS6	INTS6	INTS6	INTS6	INTS6	INTS6	INTS6	INTS6	INTS6	INTS6									MAPK12
INTS7		INTS7	INTS7	INTS7	INTS7	INTS7	INTS7	INTS7	INTS7	INTS7	INTS7	INTS7	INTS7	INTS7	INTS7	INTS7	INTS7	INTS7	INTS7	INTS7	INTS7	INTS7									MAPK7
IP6K1		IP6K1	IP6K1	IP6K1	IP6K1	IP6K1	IP6K1	IP6K1	IP6K1	IP6K1	IP6K1	IP6K1	IP6K1	IP6K1	IP6K1	IP6K1	IP6K1	IP6K1	IP6K1	IP6K1	IP6K1	IP6K1									MAPKAP1
IP6K2		IP6K2	IP6K2	IP6K2	IP6K2	IP6K2	IP6K2	IP6K2	IP6K2	IP6K2	IP6K2	IP6K2	IP6K2	IP6K2	IP6K2	IP6K2	IP6K2	IP6K2	IP6K2	IP6K2	IP6K2	IP6K2									MAPRE3
IPMK		IPMK	IPMK	IPMK	IPMK	IPMK	IPMK	IPMK	IPMK	IPMK	IPMK	IPMK	IPMK	IPMK	IPMK	IPMK	IPMK	IPMK	IPMK	IPMK	IPMK	IPMK									MAPT
IPO11		IPO11	IPO11	IPO11	IPO11	IPO11	IPO11	IPO11	IPO11	IPO11	IPO11	IPO11	IPO11	IPO11	IPO11	IPO11	IPO11	IPO11	IPO11	IPO11	IPO11	IPO11									MARS2
IPO9		IPO9	IPO9	IPO9	IPO9	IPO9	IPO9	IPO9	IPO9	IPO9	IPO9	IPO9	IPO9	IPO9	IPO9	IPO9	IPO9	IPO9	IPO9	IPO9	IPO9	IPO9									MAST2
IPP		IPP	IPP	IPP	IPP	IPP	IPP	IPP	IPP	IPP	IPP	IPP	IPP	IPP	IPP	IPP	IPP	IPP	IPP	IPP	IPP	IPP									MATN1
IQCC		IQCC	IQCC	IQCC	IQCC	IQCC	IQCC	IQCC	IQCC	IQCC	IQCC	IQCC	IQCC	IQCC	IQCC	IQCC	IQCC	IQCC	IQCC	IQCC	IQCC	IQCC									MBD1
IQCE		IQCE	IQCE	IQCE	IQCE	IQCE	IQCE	IQCE	IQCE	IQCE	IQCE	IQCE	IQCE	IQCE	IQCE	IQCE	IQCE	IQCE	IQCE	IQCE	IQCE	IQCE									MBD3
IRAK4		IRAK4	IRAK4	IRAK4	IRAK4	IRAK4	IRAK4	IRAK4	IRAK4	IRAK4	IRAK4	IRAK4	IRAK4	IRAK4	IRAK4	IRAK4	IRAK4	IRAK4	IRAK4	IRAK4	IRAK4	IRAK4									MBD6
IRF2BP2		IRF2BP2	IRF2BP2	IRF2BP2	IRF2BP2	IRF2BP2	IRF2BP2	IRF2BP2	IRF2BP2	IRF2BP2	IRF2BP2	IRF2BP2	IRF2BP2	IRF2BP2	IRF2BP2	IRF2BP2	IRF2BP2	IRF2BP2	IRF2BP2	IRF2BP2	IRF2BP2	IRF2BP2									MCM2
IRF2BPL		IRF2BPL	IRF2BPL	IRF2BPL	IRF2BPL	IRF2BPL	IRF2BPL	IRF2BPL	IRF2BPL	IRF2BPL	IRF2BPL	IRF2BPL	IRF2BPL	IRF2BPL	IRF2BPL	IRF2BPL	IRF2BPL	IRF2BPL	IRF2BPL	IRF2BPL	IRF2BPL	IRF2BPL									MCM4
IRF3		IRF3	IRF3	IRF3	IRF3	IRF3	IRF3	IRF3	IRF3	IRF3	IRF3	IRF3	IRF3	IRF3	IRF3	IRF3	IRF3	IRF3	IRF3	IRF3	IRF3	IRF3									MCM6
IRS1		IRS1	IRS1	IRS1	IRS1	IRS1	IRS1	IRS1	IRS1	IRS1	IRS1	IRS1	IRS1	IRS1	IRS1	IRS1	IRS1	IRS1	IRS1	IRS1	IRS1	IRS1									MCMBP
ISOC1		ISOC1	ISOC1	ISOC1	ISOC1	ISOC1	ISOC1	ISOC1	ISOC1	ISOC1	ISOC1	ISOC1	ISOC1	ISOC1	ISOC1	ISOC1	ISOC1	ISOC1	ISOC1	ISOC1	ISOC1	ISOC1									MCRS1
ITFG2		ITFG2	ITFG2	ITFG2	ITFG2	ITFG2	ITFG2	ITFG2	ITFG2	ITFG2	ITFG2	ITFG2	ITFG2	ITFG2	ITFG2	ITFG2	ITFG2	ITFG2	ITFG2	ITFG2	ITFG2	ITFG2									MEA1
ITGA1		ITGA1	ITGA1	ITGA1	ITGA1	ITGA1	ITGA1	ITGA1	ITGA1	ITGA1	ITGA1	ITGA1	ITGA1	ITGA1	ITGA1	ITGA1	ITGA1	ITGA1	ITGA1	ITGA1	ITGA1	ITGA1									MEAF6
ITGAE		ITGAE	ITGAE	ITGAE	ITGAE	ITGAE	ITGAE	ITGAE	ITGAE	ITGAE	ITGAE	ITGAE	ITGAE	ITGAE	ITGAE	ITGAE	ITGAE	ITGAE	ITGAE	ITGAE	ITGAE	ITGAE									MECP2
IWS1		IWS1	IWS1	IWS1	IWS1	IWS1	IWS1	IWS1	IWS1	IWS1	IWS1	IWS1	IWS1	IWS1	IWS1	IWS1	IWS1	IWS1	IWS1	IWS1	IWS1	IWS1									MECR
IZUMO4		IZUMO4	IZUMO4	IZUMO4	IZUMO4	IZUMO4	IZUMO4	IZUMO4	IZUMO4	IZUMO4	IZUMO4	IZUMO4	IZUMO4	IZUMO4	IZUMO4	IZUMO4	IZUMO4	IZUMO4	IZUMO4	IZUMO4	IZUMO4	IZUMO4									MED11
JAK2		JAK2	JAK2	JAK2	JAK2	JAK2	JAK2	JAK2	JAK2	JAK2	JAK2	JAK2	JAK2	JAK2	JAK2	JAK2	JAK2	JAK2	JAK2	JAK2	JAK2	JAK2									MED18
JHDM1D		JHDM1D	JHDM1D	JHDM1D	JHDM1D	JHDM1D	JHDM1D	JHDM1D	JHDM1D	JHDM1D	JHDM1D	JHDM1D	JHDM1D	JHDM1D	JHDM1D	JHDM1D	JHDM1D	JHDM1D	JHDM1D	JHDM1D	JHDM1D	JHDM1D									MED20
JMJD4		JMJD4	JMJD4	JMJD4	JMJD4	JMJD4	JMJD4	JMJD4	JMJD4	JMJD4	JMJD4	JMJD4	JMJD4	JMJD4	JMJD4	JMJD4	JMJD4	JMJD4	JMJD4	JMJD4	JMJD4	JMJD4									MED25
JMY		JMY	JMY	JMY	JMY	JMY	JMY	JMY	JMY	JMY	JMY	JMY	JMY	JMY	JMY	JMY	JMY	JMY	JMY	JMY	JMY	JMY									MED28
JPH4		JPH4	JPH4	JPH4	JPH4	JPH4	JPH4	JPH4	JPH4	JPH4	JPH4	JPH4	JPH4	JPH4	JPH4	JPH4	JPH4	JPH4	JPH4	JPH4	JPH4	JPH4									MED4
KANK3		KANK3	KANK3	KANK3	KANK3	KANK3	KANK3	KANK3	KANK3	KANK3	KANK3	KANK3	KANK3	KANK3	KANK3	KANK3	KANK3	KANK3	KANK3	KANK3	KANK3	KANK3									MED9
KANSL1		KANSL1	KANSL1	KANSL1	KANSL1	KANSL1	KANSL1	KANSL1	KANSL1	KANSL1	KANSL1	KANSL1	KANSL1	KANSL1	KANSL1	KANSL1	KANSL1	KANSL1	KANSL1	KANSL1	KANSL1	KANSL1									MEGF8
KANSL1L		KANSL1L	KANSL1L	KANSL1L	KANSL1L	KANSL1L	KANSL1L	KANSL1L	KANSL1L	KANSL1L	KANSL1L	KANSL1L	KANSL1L	KANSL1L	KANSL1L	KANSL1L	KANSL1L	KANSL1L	KANSL1L	KANSL1L	KANSL1L	KANSL1L									MEMO1
KARS		KARS	KARS	KARS	KARS	KARS	KARS	KARS	KARS	KARS	KARS	KARS	KARS	KARS	KARS	KARS	KARS	KARS	KARS	KARS	KARS	KARS									MEPCE
KAT2A		KAT2A	KAT2A	KAT2A	KAT2A	KAT2A	KAT2A	KAT2A	KAT2A	KAT2A	KAT2A	KAT2A	KAT2A	KAT2A	KAT2A	KAT2A	KAT2A	KAT2A	KAT2A	KAT2A	KAT2A	KAT2A									MESDC2
KATNA1		KATNA1	KATNA1	KATNA1	KATNA1	KATNA1	KATNA1	KATNA1	KATNA1	KATNA1	KATNA1	KATNA1	KATNA1	KATNA1	KATNA1	KATNA1	KATNA1	KATNA1	KATNA1	KATNA1	KATNA1	KATNA1									MESP1
KBTBD2		KBTBD2	KBTBD2	KBTBD2	KBTBD2	KBTBD2	KBTBD2	KBTBD2	KBTBD2	KBTBD2	KBTBD2	KBTBD2	KBTBD2	KBTBD2	KBTBD2	KBTBD2	KBTBD2	KBTBD2	KBTBD2	KBTBD2	KBTBD2	KBTBD2									MESP2
KCNC3		KCNC3	KCNC3	KCNC3	KCNC3	KCNC3	KCNC3	KCNC3	KCNC3	KCNC3	KCNC3	KCNC3	KCNC3	KCNC3	KCNC3	KCNC3	KCNC3	KCNC3	KCNC3	KCNC3	KCNC3	KCNC3									METTL15
KCNN1		KCNN1	KCNN1	KCNN1	KCNN1	KCNN1	KCNN1	KCNN1	KCNN1	KCNN1	KCNN1	KCNN1	KCNN1	KCNN1	KCNN1	KCNN1	KCNN1	KCNN1	KCNN1	KCNN1	KCNN1	KCNN1									METTL22
KCTD13		KCTD13	KCTD13	KCTD13	KCTD13	KCTD13	KCTD13	KCTD13	KCTD13	KCTD13	KCTD13	KCTD13	KCTD13	KCTD13	KCTD13	KCTD13	KCTD13	KCTD13	KCTD13	KCTD13	KCTD13	KCTD13									METTL8
KCTD7		KCTD7	KCTD7	KCTD7	KCTD7	KCTD7	KCTD7	KCTD7	KCTD7	KCTD7	KCTD7	KCTD7	KCTD7	KCTD7	KCTD7	KCTD7	KCTD7	KCTD7	KCTD7	KCTD7	KCTD7	KCTD7									MEX3B
KCTD9		KCTD9	KCTD9	KCTD9	KCTD9	KCTD9	KCTD9	KCTD9	KCTD9	KCTD9	KCTD9	KCTD9	KCTD9	KCTD9	KCTD9	KCTD9	KCTD9	KCTD9	KCTD9	KCTD9	KCTD9	KCTD9									MFSD8
KDELR2		KDELR2	KDELR2	KDELR2	KDELR2	KDELR2	KDELR2	KDELR2	KDELR2	KDELR2	KDELR2	KDELR2	KDELR2	KDELR2	KDELR2	KDELR2	KDELR2	KDELR2	KDELR2	KDELR2	KDELR2	KDELR2									MFSD9
KDM1B		KDM1B	KDM1B	KDM1B	KDM1B	KDM1B	KDM1B	KDM1B	KDM1B	KDM1B	KDM1B	KDM1B	KDM1B	KDM1B	KDM1B	KDM1B	KDM1B	KDM1B	KDM1B	KDM1B	KDM1B	KDM1B									MGA
KDM3A		KDM3A	KDM3A	KDM3A	KDM3A	KDM3A	KDM3A	KDM3A	KDM3A	KDM3A	KDM3A	KDM3A	KDM3A	KDM3A	KDM3A	KDM3A	KDM3A	KDM3A	KDM3A	KDM3A	KDM3A	KDM3A									MGAT1
KDM4A		KDM4A	KDM4A	KDM4A	KDM4A	KDM4A	KDM4A	KDM4A	KDM4A	KDM4A	KDM4A	KDM4A	KDM4A	KDM4A	KDM4A	KDM4A	KDM4A	KDM4A	KDM4A	KDM4A	KDM4A	KDM4A									MGEA5
KDM5C		KDM5C	KDM5C	KDM5C	KDM5C	KDM5C	KDM5C	KDM5C	KDM5C	KDM5C	KDM5C	KDM5C	KDM5C	KDM5C	KDM5C	KDM5C	KDM5C	KDM5C	KDM5C	KDM5C	KDM5C	KDM5C									MGST3
KDM8		KDM8	KDM8	KDM8	KDM8	KDM8	KDM8	KDM8	KDM8	KDM8	KDM8	KDM8	KDM8	KDM8	KDM8	KDM8	KDM8	KDM8	KDM8	KDM8	KDM8	KDM8									MIB1
KEAP1		KEAP1	KEAP1	KEAP1	KEAP1	KEAP1	KEAP1	KEAP1	KEAP1	KEAP1	KEAP1	KEAP1	KEAP1	KEAP1	KEAP1	KEAP1	KEAP1	KEAP1	KEAP1	KEAP1	KEAP1	KEAP1									MIDN
KIAA0100		KIAA0100	KIAA0100	KIAA0100	KIAA0100	KIAA0100	KIAA0100	KIAA0100	KIAA0100	KIAA0100	KIAA0100	KIAA0100	KIAA0100	KIAA0100	KIAA0100	KIAA0100	KIAA0100	KIAA0100	KIAA0100	KIAA0100	KIAA0100	KIAA0100									MINK1
KIAA0226		KIAA0226	KIAA0226	KIAA0226	KIAA0226	KIAA0226	KIAA0226	KIAA0226	KIAA0226	KIAA0226	KIAA0226	KIAA0226	KIAA0226	KIAA0226	KIAA0226	KIAA0226	KIAA0226	KIAA0226	KIAA0226	KIAA0226	KIAA0226	KIAA0226									MIP
KIAA0247		KIAA0247	KIAA0247	KIAA0247	KIAA0247	KIAA0247	KIAA0247	KIAA0247	KIAA0247	KIAA0247	KIAA0247	KIAA0247	KIAA0247	KIAA0247	KIAA0247	KIAA0247	KIAA0247	KIAA0247	KIAA0247	KIAA0247	KIAA0247	KIAA0247									MIS18A
KIAA0355		KIAA0355	KIAA0355	KIAA0355	KIAA0355	KIAA0355	KIAA0355	KIAA0355	KIAA0355	KIAA0355	KIAA0355	KIAA0355	KIAA0355	KIAA0355	KIAA0355	KIAA0355	KIAA0355	KIAA0355	KIAA0355	KIAA0355	KIAA0355	KIAA0355									MKKS
KIAA0513		KIAA0513	KIAA0513	KIAA0513	KIAA0513	KIAA0513	KIAA0513	KIAA0513	KIAA0513	KIAA0513	KIAA0513	KIAA0513	KIAA0513	KIAA0513	KIAA0513	KIAA0513	KIAA0513	KIAA0513	KIAA0513	KIAA0513	KIAA0513	KIAA0513									MKL2
KIAA0556		KIAA0556	KIAA0556	KIAA0556	KIAA0556	KIAA0556	KIAA0556	KIAA0556	KIAA0556	KIAA0556	KIAA0556	KIAA0556	KIAA0556	KIAA0556	KIAA0556	KIAA0556	KIAA0556	KIAA0556	KIAA0556	KIAA0556	KIAA0556	KIAA0556									MKNK1
KIAA0586		KIAA0586	KIAA0586	KIAA0586	KIAA0586	KIAA0586	KIAA0586	KIAA0586	KIAA0586	KIAA0586	KIAA0586	KIAA0586	KIAA0586	KIAA0586	KIAA0586	KIAA0586	KIAA0586	KIAA0586	KIAA0586	KIAA0586	KIAA0586	KIAA0586									MKNK2
KIAA0895		KIAA0895	KIAA0895	KIAA0895	KIAA0895	KIAA0895	KIAA0895	KIAA0895	KIAA0895	KIAA0895	KIAA0895	KIAA0895	KIAA0895	KIAA0895	KIAA0895	KIAA0895	KIAA0895	KIAA0895	KIAA0895	KIAA0895	KIAA0895	KIAA0895									MKRN1
KIAA1432		KIAA1432	KIAA1432	KIAA1432	KIAA1432	KIAA1432	KIAA1432	KIAA1432	KIAA1432	KIAA1432	KIAA1432	KIAA1432	KIAA1432	KIAA1432	KIAA1432	KIAA1432	KIAA1432	KIAA1432	KIAA1432	KIAA1432	KIAA1432	KIAA1432									MKS1
KIAA1467		KIAA1467	KIAA1467	KIAA1467	KIAA1467	KIAA1467	KIAA1467	KIAA1467	KIAA1467	KIAA1467	KIAA1467	KIAA1467	KIAA1467	KIAA1467	KIAA1467	KIAA1467	KIAA1467	KIAA1467	KIAA1467	KIAA1467	KIAA1467	KIAA1467									MLH3
KIAA1731		KIAA1731	KIAA1731	KIAA1731	KIAA1731	KIAA1731	KIAA1731	KIAA1731	KIAA1731	KIAA1731	KIAA1731	KIAA1731	KIAA1731	KIAA1731	KIAA1731	KIAA1731	KIAA1731	KIAA1731	KIAA1731	KIAA1731	KIAA1731	KIAA1731									MLL2
KIAA1919		KIAA1919	KIAA1919	KIAA1919	KIAA1919	KIAA1919	KIAA1919	KIAA1919	KIAA1919	KIAA1919	KIAA1919	KIAA1919	KIAA1919	KIAA1919	KIAA1919	KIAA1919	KIAA1919	KIAA1919	KIAA1919	KIAA1919	KIAA1919	KIAA1919									MLLT3
KIAA1984		KIAA1984	KIAA1984	KIAA1984	KIAA1984	KIAA1984	KIAA1984	KIAA1984	KIAA1984	KIAA1984	KIAA1984	KIAA1984	KIAA1984	KIAA1984	KIAA1984	KIAA1984	KIAA1984	KIAA1984	KIAA1984	KIAA1984	KIAA1984	KIAA1984									MLST8
KIAA2026		KIAA2026	KIAA2026	KIAA2026	KIAA2026	KIAA2026	KIAA2026	KIAA2026	KIAA2026	KIAA2026	KIAA2026	KIAA2026	KIAA2026	KIAA2026	KIAA2026	KIAA2026	KIAA2026	KIAA2026	KIAA2026	KIAA2026	KIAA2026	KIAA2026									MLX
KIF16B		KIF16B	KIF16B	KIF16B	KIF16B	KIF16B	KIF16B	KIF16B	KIF16B	KIF16B	KIF16B	KIF16B	KIF16B	KIF16B	KIF16B	KIF16B	KIF16B	KIF16B	KIF16B	KIF16B	KIF16B	KIF16B									MMAA
KIF18A		KIF18A	KIF18A	KIF18A	KIF18A	KIF18A	KIF18A	KIF18A	KIF18A	KIF18A	KIF18A	KIF18A	KIF18A	KIF18A	KIF18A	KIF18A	KIF18A	KIF18A	KIF18A	KIF18A	KIF18A	KIF18A									MMADHC
KIF26A		KIF26A	KIF26A	KIF26A	KIF26A	KIF26A	KIF26A	KIF26A	KIF26A	KIF26A	KIF26A	KIF26A	KIF26A	KIF26A	KIF26A	KIF26A	KIF26A	KIF26A	KIF26A	KIF26A	KIF26A	KIF26A									MMP17
KIF27		KIF27	KIF27	KIF27	KIF27	KIF27	KIF27	KIF27	KIF27	KIF27	KIF27	KIF27	KIF27	KIF27	KIF27	KIF27	KIF27	KIF27	KIF27	KIF27	KIF27	KIF27									MMP25
KIF2A		KIF2A	KIF2A	KIF2A	KIF2A	KIF2A	KIF2A	KIF2A	KIF2A	KIF2A	KIF2A	KIF2A	KIF2A	KIF2A	KIF2A	KIF2A	KIF2A	KIF2A	KIF2A	KIF2A	KIF2A	KIF2A									MOB3A
KIF3A		KIF3A	KIF3A	KIF3A	KIF3A	KIF3A	KIF3A	KIF3A	KIF3A	KIF3A	KIF3A	KIF3A	KIF3A	KIF3A	KIF3A	KIF3A	KIF3A	KIF3A	KIF3A	KIF3A	KIF3A	KIF3A									MOCS2
KIF4A		KIF4A	KIF4A	KIF4A	KIF4A	KIF4A	KIF4A	KIF4A	KIF4A	KIF4A	KIF4A	KIF4A	KIF4A	KIF4A	KIF4A	KIF4A	KIF4A	KIF4A	KIF4A	KIF4A	KIF4A	KIF4A									MOK
KIF5B		KIF5B	KIF5B	KIF5B	KIF5B	KIF5B	KIF5B	KIF5B	KIF5B	KIF5B	KIF5B	KIF5B	KIF5B	KIF5B	KIF5B	KIF5B	KIF5B	KIF5B	KIF5B	KIF5B	KIF5B	KIF5B									MORC3
KIF6		KIF6	KIF6	KIF6	KIF6	KIF6	KIF6	KIF6	KIF6	KIF6	KIF6	KIF6	KIF6	KIF6	KIF6	KIF6	KIF6	KIF6	KIF6	KIF6	KIF6	KIF6									MORF4L1
KIFAP3		KIFAP3	KIFAP3	KIFAP3	KIFAP3	KIFAP3	KIFAP3	KIFAP3	KIFAP3	KIFAP3	KIFAP3	KIFAP3	KIFAP3	KIFAP3	KIFAP3	KIFAP3	KIFAP3	KIFAP3	KIFAP3	KIFAP3	KIFAP3	KIFAP3									MORF4L2
KIFC1		KIFC1	KIFC1	KIFC1	KIFC1	KIFC1	KIFC1	KIFC1	KIFC1	KIFC1	KIFC1	KIFC1	KIFC1	KIFC1	KIFC1	KIFC1	KIFC1	KIFC1	KIFC1	KIFC1	KIFC1	KIFC1									MORN1
KLF13		KLF13	KLF13	KLF13	KLF13	KLF13	KLF13	KLF13	KLF13	KLF13	KLF13	KLF13	KLF13	KLF13	KLF13	KLF13	KLF13	KLF13	KLF13	KLF13	KLF13	KLF13									MORN5
KLHDC3		KLHDC3	KLHDC3	KLHDC3	KLHDC3	KLHDC3	KLHDC3	KLHDC3	KLHDC3	KLHDC3	KLHDC3	KLHDC3	KLHDC3	KLHDC3	KLHDC3	KLHDC3	KLHDC3	KLHDC3	KLHDC3	KLHDC3	KLHDC3	KLHDC3									MPC2
KLHL11		KLHL11	KLHL11	KLHL11	KLHL11	KLHL11	KLHL11	KLHL11	KLHL11	KLHL11	KLHL11	KLHL11	KLHL11	KLHL11	KLHL11	KLHL11	KLHL11	KLHL11	KLHL11	KLHL11	KLHL11	KLHL11									MPDU1
KLHL22		KLHL22	KLHL22	KLHL22	KLHL22	KLHL22	KLHL22	KLHL22	KLHL22	KLHL22	KLHL22	KLHL22	KLHL22	KLHL22	KLHL22	KLHL22	KLHL22	KLHL22	KLHL22	KLHL22	KLHL22	KLHL22									MPG
KLHL26		KLHL26	KLHL26	KLHL26	KLHL26	KLHL26	KLHL26	KLHL26	KLHL26	KLHL26	KLHL26	KLHL26	KLHL26	KLHL26	KLHL26	KLHL26	KLHL26	KLHL26	KLHL26	KLHL26	KLHL26	KLHL26									MPHOSPH6
KLHL35		KLHL35	KLHL35	KLHL35	KLHL35	KLHL35	KLHL35	KLHL35	KLHL35	KLHL35	KLHL35	KLHL35	KLHL35	KLHL35	KLHL35	KLHL35	KLHL35	KLHL35	KLHL35	KLHL35	KLHL35	KLHL35									MPL
KLHL7		KLHL7	KLHL7	KLHL7	KLHL7	KLHL7	KLHL7	KLHL7	KLHL7	KLHL7	KLHL7	KLHL7	KLHL7	KLHL7	KLHL7	KLHL7	KLHL7	KLHL7	KLHL7	KLHL7	KLHL7	KLHL7									MPP6
KPNA1		KPNA1	KPNA1	KPNA1	KPNA1	KPNA1	KPNA1	KPNA1	KPNA1	KPNA1	KPNA1	KPNA1	KPNA1	KPNA1	KPNA1	KPNA1	KPNA1	KPNA1	KPNA1	KPNA1	KPNA1	KPNA1									MRGBP
KRCC1		KRCC1	KRCC1	KRCC1	KRCC1	KRCC1	KRCC1	KRCC1	KRCC1	KRCC1	KRCC1	KRCC1	KRCC1	KRCC1	KRCC1	KRCC1	KRCC1	KRCC1	KRCC1	KRCC1	KRCC1	KRCC1									MRM1
KRI1		KRI1	KRI1	KRI1	KRI1	KRI1	KRI1	KRI1	KRI1	KRI1	KRI1	KRI1	KRI1	KRI1	KRI1	KRI1	KRI1	KRI1	KRI1	KRI1	KRI1	KRI1									MRPL10
KRR1		KRR1	KRR1	KRR1	KRR1	KRR1	KRR1	KRR1	KRR1	KRR1	KRR1	KRR1	KRR1	KRR1	KRR1	KRR1	KRR1	KRR1	KRR1	KRR1	KRR1	KRR1									MRPL12
KRTCAP2		KRTCAP2	KRTCAP2	KRTCAP2	KRTCAP2	KRTCAP2	KRTCAP2	KRTCAP2	KRTCAP2	KRTCAP2	KRTCAP2	KRTCAP2	KRTCAP2	KRTCAP2	KRTCAP2	KRTCAP2	KRTCAP2	KRTCAP2	KRTCAP2	KRTCAP2	KRTCAP2	KRTCAP2									MRPL14
KXD1		KXD1	KXD1	KXD1	KXD1	KXD1	KXD1	KXD1	KXD1	KXD1	KXD1	KXD1	KXD1	KXD1	KXD1	KXD1	KXD1	KXD1	KXD1	KXD1	KXD1	KXD1									MRPL17
L3MBTL1		L3MBTL1	L3MBTL1	L3MBTL1	L3MBTL1	L3MBTL1	L3MBTL1	L3MBTL1	L3MBTL1	L3MBTL1	L3MBTL1	L3MBTL1	L3MBTL1	L3MBTL1	L3MBTL1	L3MBTL1	L3MBTL1	L3MBTL1	L3MBTL1	L3MBTL1	L3MBTL1	L3MBTL1									MRPL24
L3MBTL3		L3MBTL3	L3MBTL3	L3MBTL3	L3MBTL3	L3MBTL3	L3MBTL3	L3MBTL3	L3MBTL3	L3MBTL3	L3MBTL3	L3MBTL3	L3MBTL3	L3MBTL3	L3MBTL3	L3MBTL3	L3MBTL3	L3MBTL3	L3MBTL3	L3MBTL3	L3MBTL3	L3MBTL3									MRPL32
LAGE3		LAGE3	LAGE3	LAGE3	LAGE3	LAGE3	LAGE3	LAGE3	LAGE3	LAGE3	LAGE3	LAGE3	LAGE3	LAGE3	LAGE3	LAGE3	LAGE3	LAGE3	LAGE3	LAGE3	LAGE3	LAGE3									MRPL36
LAMTOR4		LAMTOR4	LAMTOR4	LAMTOR4	LAMTOR4	LAMTOR4	LAMTOR4	LAMTOR4	LAMTOR4	LAMTOR4	LAMTOR4	LAMTOR4	LAMTOR4	LAMTOR4	LAMTOR4	LAMTOR4	LAMTOR4	LAMTOR4	LAMTOR4	LAMTOR4	LAMTOR4	LAMTOR4									MRPL45
LAP3		LAP3	LAP3	LAP3	LAP3	LAP3	LAP3	LAP3	LAP3	LAP3	LAP3	LAP3	LAP3	LAP3	LAP3	LAP3	LAP3	LAP3	LAP3	LAP3	LAP3	LAP3									MRPL49
LAPTM4A		LAPTM4A	LAPTM4A	LAPTM4A	LAPTM4A	LAPTM4A	LAPTM4A	LAPTM4A	LAPTM4A	LAPTM4A	LAPTM4A	LAPTM4A	LAPTM4A	LAPTM4A	LAPTM4A	LAPTM4A	LAPTM4A	LAPTM4A	LAPTM4A	LAPTM4A	LAPTM4A	LAPTM4A									MRPL54
LARP7		LARP7	LARP7	LARP7	LARP7	LARP7	LARP7	LARP7	LARP7	LARP7	LARP7	LARP7	LARP7	LARP7	LARP7	LARP7	LARP7	LARP7	LARP7	LARP7	LARP7	LARP7									MRPS12
LDHA		LDHA	LDHA	LDHA	LDHA	LDHA	LDHA	LDHA	LDHA	LDHA	LDHA	LDHA	LDHA	LDHA	LDHA	LDHA	LDHA	LDHA	LDHA	LDHA	LDHA	LDHA									MRPS18B
LEMD2		LEMD2	LEMD2	LEMD2	LEMD2	LEMD2	LEMD2	LEMD2	LEMD2	LEMD2	LEMD2	LEMD2	LEMD2	LEMD2	LEMD2	LEMD2	LEMD2	LEMD2	LEMD2	LEMD2	LEMD2	LEMD2									MRPS25
LENG1		LENG1	LENG1	LENG1	LENG1	LENG1	LENG1	LENG1	LENG1	LENG1	LENG1	LENG1	LENG1	LENG1	LENG1	LENG1	LENG1	LENG1	LENG1	LENG1	LENG1	LENG1									MRPS6
LENG8		LENG8	LENG8	LENG8	LENG8	LENG8	LENG8	LENG8	LENG8	LENG8	LENG8	LENG8	LENG8	LENG8	LENG8	LENG8	LENG8	LENG8	LENG8	LENG8	LENG8	LENG8									MRS2
LEPRE1		LEPRE1	LEPRE1	LEPRE1	LEPRE1	LEPRE1	LEPRE1	LEPRE1	LEPRE1	LEPRE1	LEPRE1	LEPRE1	LEPRE1	LEPRE1	LEPRE1	LEPRE1	LEPRE1	LEPRE1	LEPRE1	LEPRE1	LEPRE1	LEPRE1									MSH2
LETM1		LETM1	LETM1	LETM1	LETM1	LETM1	LETM1	LETM1	LETM1	LETM1	LETM1	LETM1	LETM1	LETM1	LETM1	LETM1	LETM1	LETM1	LETM1	LETM1	LETM1	LETM1									MSH5
LFNG		LFNG	LFNG	LFNG	LFNG	LFNG	LFNG	LFNG	LFNG	LFNG	LFNG	LFNG	LFNG	LFNG	LFNG	LFNG	LFNG	LFNG	LFNG	LFNG	LFNG	LFNG									MSL2
LGI4		LGI4	LGI4	LGI4	LGI4	LGI4	LGI4	LGI4	LGI4	LGI4	LGI4	LGI4	LGI4	LGI4	LGI4	LGI4	LGI4	LGI4	LGI4	LGI4	LGI4	LGI4									MSRA
LIG3		LIG3	LIG3	LIG3	LIG3	LIG3	LIG3	LIG3	LIG3	LIG3	LIG3	LIG3	LIG3	LIG3	LIG3	LIG3	LIG3	LIG3	LIG3	LIG3	LIG3	LIG3									MST1
LIN37		LIN37	LIN37	LIN37	LIN37	LIN37	LIN37	LIN37	LIN37	LIN37	LIN37	LIN37	LIN37	LIN37	LIN37	LIN37	LIN37	LIN37	LIN37	LIN37	LIN37	LIN37									MTCH2
LINS		LINS	LINS	LINS	LINS	LINS	LINS	LINS	LINS	LINS	LINS	LINS	LINS	LINS	LINS	LINS	LINS	LINS	LINS	LINS	LINS	LINS									MTFMT
LIPA		LIPA	LIPA	LIPA	LIPA	LIPA	LIPA	LIPA	LIPA	LIPA	LIPA	LIPA	LIPA	LIPA	LIPA	LIPA	LIPA	LIPA	LIPA	LIPA	LIPA	LIPA									MTG1
LIPT2		LIPT2	LIPT2	LIPT2	LIPT2	LIPT2	LIPT2	LIPT2	LIPT2	LIPT2	LIPT2	LIPT2	LIPT2	LIPT2	LIPT2	LIPT2	LIPT2	LIPT2	LIPT2	LIPT2	LIPT2	LIPT2									MTHFD1
LLGL1		LLGL1	LLGL1	LLGL1	LLGL1	LLGL1	LLGL1	LLGL1	LLGL1	LLGL1	LLGL1	LLGL1	LLGL1	LLGL1	LLGL1	LLGL1	LLGL1	LLGL1	LLGL1	LLGL1	LLGL1	LLGL1									MTURN
LMF1		LMF1	LMF1	LMF1	LMF1	LMF1	LMF1	LMF1	LMF1	LMF1	LMF1	LMF1	LMF1	LMF1	LMF1	LMF1	LMF1	LMF1	LMF1	LMF1	LMF1	LMF1									MVD
LONP1		LONP1	LONP1	LONP1	LONP1	LONP1	LONP1	LONP1	LONP1	LONP1	LONP1	LONP1	LONP1	LONP1	LONP1	LONP1	LONP1	LONP1	LONP1	LONP1	LONP1	LONP1									MXI1
LPCAT1		LPCAT1	LPCAT1	LPCAT1	LPCAT1	LPCAT1	LPCAT1	LPCAT1	LPCAT1	LPCAT1	LPCAT1	LPCAT1	LPCAT1	LPCAT1	LPCAT1	LPCAT1	LPCAT1	LPCAT1	LPCAT1	LPCAT1	LPCAT1	LPCAT1									MYBBP1A
LPCAT3		LPCAT3	LPCAT3	LPCAT3	LPCAT3	LPCAT3	LPCAT3	LPCAT3	LPCAT3	LPCAT3	LPCAT3	LPCAT3	LPCAT3	LPCAT3	LPCAT3	LPCAT3	LPCAT3	LPCAT3	LPCAT3	LPCAT3	LPCAT3	LPCAT3									MYCBP
LPPR2		LPPR2	LPPR2	LPPR2	LPPR2	LPPR2	LPPR2	LPPR2	LPPR2	LPPR2	LPPR2	LPPR2	LPPR2	LPPR2	LPPR2	LPPR2	LPPR2	LPPR2	LPPR2	LPPR2	LPPR2	LPPR2									MYCBP2
LRBA		LRBA	LRBA	LRBA	LRBA	LRBA	LRBA	LRBA	LRBA	LRBA	LRBA	LRBA	LRBA	LRBA	LRBA	LRBA	LRBA	LRBA	LRBA	LRBA	LRBA	LRBA									MYH10
LRCH3		LRCH3	LRCH3	LRCH3	LRCH3	LRCH3	LRCH3	LRCH3	LRCH3	LRCH3	LRCH3	LRCH3	LRCH3	LRCH3	LRCH3	LRCH3	LRCH3	LRCH3	LRCH3	LRCH3	LRCH3	LRCH3									MYH14
LRIF1		LRIF1	LRIF1	LRIF1	LRIF1	LRIF1	LRIF1	LRIF1	LRIF1	LRIF1	LRIF1	LRIF1	LRIF1	LRIF1	LRIF1	LRIF1	LRIF1	LRIF1	LRIF1	LRIF1	LRIF1	LRIF1									MYH7B
LRPAP1		LRPAP1	LRPAP1	LRPAP1	LRPAP1	LRPAP1	LRPAP1	LRPAP1	LRPAP1	LRPAP1	LRPAP1	LRPAP1	LRPAP1	LRPAP1	LRPAP1	LRPAP1	LRPAP1	LRPAP1	LRPAP1	LRPAP1	LRPAP1	LRPAP1									MYO1D
LRRC10B		LRRC10B	LRRC10B	LRRC10B	LRRC10B	LRRC10B	LRRC10B	LRRC10B	LRRC10B	LRRC10B	LRRC10B	LRRC10B	LRRC10B	LRRC10B	LRRC10B	LRRC10B	LRRC10B	LRRC10B	LRRC10B	LRRC10B	LRRC10B	LRRC10B									MYO1F
LRRC14		LRRC14	LRRC14	LRRC14	LRRC14	LRRC14	LRRC14	LRRC14	LRRC14	LRRC14	LRRC14	LRRC14	LRRC14	LRRC14	LRRC14	LRRC14	LRRC14	LRRC14	LRRC14	LRRC14	LRRC14	LRRC14									MYO9A
LRRC20		LRRC20	LRRC20	LRRC20	LRRC20	LRRC20	LRRC20	LRRC20	LRRC20	LRRC20	LRRC20	LRRC20	LRRC20	LRRC20	LRRC20	LRRC20	LRRC20	LRRC20	LRRC20	LRRC20	LRRC20	LRRC20									MYPOP
LRRC24		LRRC24	LRRC24	LRRC24	LRRC24	LRRC24	LRRC24	LRRC24	LRRC24	LRRC24	LRRC24	LRRC24	LRRC24	LRRC24	LRRC24	LRRC24	LRRC24	LRRC24	LRRC24	LRRC24	LRRC24	LRRC24									MZT2B
LRRC27		LRRC27	LRRC27	LRRC27	LRRC27	LRRC27	LRRC27	LRRC27	LRRC27	LRRC27	LRRC27	LRRC27	LRRC27	LRRC27	LRRC27	LRRC27	LRRC27	LRRC27	LRRC27	LRRC27	LRRC27	LRRC27									N4BP1
LRRC42		LRRC42	LRRC42	LRRC42	LRRC42	LRRC42	LRRC42	LRRC42	LRRC42	LRRC42	LRRC42	LRRC42	LRRC42	LRRC42	LRRC42	LRRC42	LRRC42	LRRC42	LRRC42	LRRC42	LRRC42	LRRC42									N6AMT1
LRRC43		LRRC43	LRRC43	LRRC43	LRRC43	LRRC43	LRRC43	LRRC43	LRRC43	LRRC43	LRRC43	LRRC43	LRRC43	LRRC43	LRRC43	LRRC43	LRRC43	LRRC43	LRRC43	LRRC43	LRRC43	LRRC43									N6AMT2
LRRC46		LRRC46	LRRC46	LRRC46	LRRC46	LRRC46	LRRC46	LRRC46	LRRC46	LRRC46	LRRC46	LRRC46	LRRC46	LRRC46	LRRC46	LRRC46	LRRC46	LRRC46	LRRC46	LRRC46	LRRC46	LRRC46									NAA10
LRRC58		LRRC58	LRRC58	LRRC58	LRRC58	LRRC58	LRRC58	LRRC58	LRRC58	LRRC58	LRRC58	LRRC58	LRRC58	LRRC58	LRRC58	LRRC58	LRRC58	LRRC58	LRRC58	LRRC58	LRRC58	LRRC58									NAA16
LRRC63		LRRC63	LRRC63	LRRC63	LRRC63	LRRC63	LRRC63	LRRC63	LRRC63	LRRC63	LRRC63	LRRC63	LRRC63	LRRC63	LRRC63	LRRC63	LRRC63	LRRC63	LRRC63	LRRC63	LRRC63	LRRC63									NAA25
LRRIQ3		LRRIQ3	LRRIQ3	LRRIQ3	LRRIQ3	LRRIQ3	LRRIQ3	LRRIQ3	LRRIQ3	LRRIQ3	LRRIQ3	LRRIQ3	LRRIQ3	LRRIQ3	LRRIQ3	LRRIQ3	LRRIQ3	LRRIQ3	LRRIQ3	LRRIQ3	LRRIQ3	LRRIQ3									NAA38
LRWD1		LRWD1	LRWD1	LRWD1	LRWD1	LRWD1	LRWD1	LRWD1	LRWD1	LRWD1	LRWD1	LRWD1	LRWD1	LRWD1	LRWD1	LRWD1	LRWD1	LRWD1	LRWD1	LRWD1	LRWD1	LRWD1									NAA40
LSM1		LSM1	LSM1	LSM1	LSM1	LSM1	LSM1	LSM1	LSM1	LSM1	LSM1	LSM1	LSM1	LSM1	LSM1	LSM1	LSM1	LSM1	LSM1	LSM1	LSM1	LSM1									NAA50
LSM11		LSM11	LSM11	LSM11	LSM11	LSM11	LSM11	LSM11	LSM11	LSM11	LSM11	LSM11	LSM11	LSM11	LSM11	LSM11	LSM11	LSM11	LSM11	LSM11	LSM11	LSM11									NACAD
LSM12		LSM12	LSM12	LSM12	LSM12	LSM12	LSM12	LSM12	LSM12	LSM12	LSM12	LSM12	LSM12	LSM12	LSM12	LSM12	LSM12	LSM12	LSM12	LSM12	LSM12	LSM12									NADK
LSM14B		LSM14B	LSM14B	LSM14B	LSM14B	LSM14B	LSM14B	LSM14B	LSM14B	LSM14B	LSM14B	LSM14B	LSM14B	LSM14B	LSM14B	LSM14B	LSM14B	LSM14B	LSM14B	LSM14B	LSM14B	LSM14B									NADSYN1
LSM2		LSM2	LSM2	LSM2	LSM2	LSM2	LSM2	LSM2	LSM2	LSM2	LSM2	LSM2	LSM2	LSM2	LSM2	LSM2	LSM2	LSM2	LSM2	LSM2	LSM2	LSM2									NAE1
LSM4		LSM4	LSM4	LSM4	LSM4	LSM4	LSM4	LSM4	LSM4	LSM4	LSM4	LSM4	LSM4	LSM4	LSM4	LSM4	LSM4	LSM4	LSM4	LSM4	LSM4	LSM4									NAGK
LSM7		LSM7	LSM7	LSM7	LSM7	LSM7	LSM7	LSM7	LSM7	LSM7	LSM7	LSM7	LSM7	LSM7	LSM7	LSM7	LSM7	LSM7	LSM7	LSM7	LSM7	LSM7									NAMPT
LSR		LSR	LSR	LSR	LSR	LSR	LSR	LSR	LSR	LSR	LSR	LSR	LSR	LSR	LSR	LSR	LSR	LSR	LSR	LSR	LSR	LSR									NANP
LSS		LSS	LSS	LSS	LSS	LSS	LSS	LSS	LSS	LSS	LSS	LSS	LSS	LSS	LSS	LSS	LSS	LSS	LSS	LSS	LSS	LSS									NAP1L4
LUC7L		LUC7L	LUC7L	LUC7L	LUC7L	LUC7L	LUC7L	LUC7L	LUC7L	LUC7L	LUC7L	LUC7L	LUC7L	LUC7L	LUC7L	LUC7L	LUC7L	LUC7L	LUC7L	LUC7L	LUC7L	LUC7L									NAPA
LYAR		LYAR	LYAR	LYAR	LYAR	LYAR	LYAR	LYAR	LYAR	LYAR	LYAR	LYAR	LYAR	LYAR	LYAR	LYAR	LYAR	LYAR	LYAR	LYAR	LYAR	LYAR									NAPB
LYPLA1		LYPLA1	LYPLA1	LYPLA1	LYPLA1	LYPLA1	LYPLA1	LYPLA1	LYPLA1	LYPLA1	LYPLA1	LYPLA1	LYPLA1	LYPLA1	LYPLA1	LYPLA1	LYPLA1	LYPLA1	LYPLA1	LYPLA1	LYPLA1	LYPLA1									NAPG
LYPLAL1		LYPLAL1	LYPLAL1	LYPLAL1	LYPLAL1	LYPLAL1	LYPLAL1	LYPLAL1	LYPLAL1	LYPLAL1	LYPLAL1	LYPLAL1	LYPLAL1	LYPLAL1	LYPLAL1	LYPLAL1	LYPLAL1	LYPLAL1	LYPLAL1	LYPLAL1	LYPLAL1	LYPLAL1									NAPSA
LYRM2		LYRM2	LYRM2	LYRM2	LYRM2	LYRM2	LYRM2	LYRM2	LYRM2	LYRM2	LYRM2	LYRM2	LYRM2	LYRM2	LYRM2	LYRM2	LYRM2	LYRM2	LYRM2	LYRM2	LYRM2	LYRM2									NARF
LYSMD3		LYSMD3	LYSMD3	LYSMD3	LYSMD3	LYSMD3	LYSMD3	LYSMD3	LYSMD3	LYSMD3	LYSMD3	LYSMD3	LYSMD3	LYSMD3	LYSMD3	LYSMD3	LYSMD3	LYSMD3	LYSMD3	LYSMD3	LYSMD3	LYSMD3									NARFL
MACF1		MACF1	MACF1	MACF1	MACF1	MACF1	MACF1	MACF1	MACF1	MACF1	MACF1	MACF1	MACF1	MACF1	MACF1	MACF1	MACF1	MACF1	MACF1	MACF1	MACF1	MACF1									NARS2
MAD2L1		MAD2L1	MAD2L1	MAD2L1	MAD2L1	MAD2L1	MAD2L1	MAD2L1	MAD2L1	MAD2L1	MAD2L1	MAD2L1	MAD2L1	MAD2L1	MAD2L1	MAD2L1	MAD2L1	MAD2L1	MAD2L1	MAD2L1	MAD2L1	MAD2L1									NAT9
MAFG		MAFG	MAFG	MAFG	MAFG	MAFG	MAFG	MAFG	MAFG	MAFG	MAFG	MAFG	MAFG	MAFG	MAFG	MAFG	MAFG	MAFG	MAFG	MAFG	MAFG	MAFG									NBEA
MAGED1		MAGED1	MAGED1	MAGED1	MAGED1	MAGED1	MAGED1	MAGED1	MAGED1	MAGED1	MAGED1	MAGED1	MAGED1	MAGED1	MAGED1	MAGED1	MAGED1	MAGED1	MAGED1	MAGED1	MAGED1	MAGED1									NCAN
MAGED2		MAGED2	MAGED2	MAGED2	MAGED2	MAGED2	MAGED2	MAGED2	MAGED2	MAGED2	MAGED2	MAGED2	MAGED2	MAGED2	MAGED2	MAGED2	MAGED2	MAGED2	MAGED2	MAGED2	MAGED2	MAGED2									NCAPD3
MAGED4		MAGED4	MAGED4	MAGED4	MAGED4	MAGED4	MAGED4	MAGED4	MAGED4	MAGED4	MAGED4	MAGED4	MAGED4	MAGED4	MAGED4	MAGED4	MAGED4	MAGED4	MAGED4	MAGED4	MAGED4	MAGED4									NCKIPSD
MAGED4B		MAGED4B	MAGED4B	MAGED4B	MAGED4B	MAGED4B	MAGED4B	MAGED4B	MAGED4B	MAGED4B	MAGED4B	MAGED4B	MAGED4B	MAGED4B	MAGED4B	MAGED4B	MAGED4B	MAGED4B	MAGED4B	MAGED4B	MAGED4B	MAGED4B									NCOA5
MAGI1		MAGI1	MAGI1	MAGI1	MAGI1	MAGI1	MAGI1	MAGI1	MAGI1	MAGI1	MAGI1	MAGI1	MAGI1	MAGI1	MAGI1	MAGI1	MAGI1	MAGI1	MAGI1	MAGI1	MAGI1	MAGI1									NDEL1
MAGIX		MAGIX	MAGIX	MAGIX	MAGIX	MAGIX	MAGIX	MAGIX	MAGIX	MAGIX	MAGIX	MAGIX	MAGIX	MAGIX	MAGIX	MAGIX	MAGIX	MAGIX	MAGIX	MAGIX	MAGIX	MAGIX									NDFIP2
MAN1B1		MAN1B1	MAN1B1	MAN1B1	MAN1B1	MAN1B1	MAN1B1	MAN1B1	MAN1B1	MAN1B1	MAN1B1	MAN1B1	MAN1B1	MAN1B1	MAN1B1	MAN1B1	MAN1B1	MAN1B1	MAN1B1	MAN1B1	MAN1B1	MAN1B1									NDNL2
MAN2A2		MAN2A2	MAN2A2	MAN2A2	MAN2A2	MAN2A2	MAN2A2	MAN2A2	MAN2A2	MAN2A2	MAN2A2	MAN2A2	MAN2A2	MAN2A2	MAN2A2	MAN2A2	MAN2A2	MAN2A2	MAN2A2	MAN2A2	MAN2A2	MAN2A2									NDRG3
MANEA		MANEA	MANEA	MANEA	MANEA	MANEA	MANEA	MANEA	MANEA	MANEA	MANEA	MANEA	MANEA	MANEA	MANEA	MANEA	MANEA	MANEA	MANEA	MANEA	MANEA	MANEA									NDST2
MAP1LC3B		MAP1LC3B	MAP1LC3B	MAP1LC3B	MAP1LC3B	MAP1LC3B	MAP1LC3B	MAP1LC3B	MAP1LC3B	MAP1LC3B	MAP1LC3B	MAP1LC3B	MAP1LC3B	MAP1LC3B	MAP1LC3B	MAP1LC3B	MAP1LC3B	MAP1LC3B	MAP1LC3B	MAP1LC3B	MAP1LC3B	MAP1LC3B									NDUFA11
MAP2		MAP2	MAP2	MAP2	MAP2	MAP2	MAP2	MAP2	MAP2	MAP2	MAP2	MAP2	MAP2	MAP2	MAP2	MAP2	MAP2	MAP2	MAP2	MAP2	MAP2	MAP2									NDUFA12
MAP2K7		MAP2K7	MAP2K7	MAP2K7	MAP2K7	MAP2K7	MAP2K7	MAP2K7	MAP2K7	MAP2K7	MAP2K7	MAP2K7	MAP2K7	MAP2K7	MAP2K7	MAP2K7	MAP2K7	MAP2K7	MAP2K7	MAP2K7	MAP2K7	MAP2K7									NDUFA3
MAP3K14		MAP3K14	MAP3K14	MAP3K14	MAP3K14	MAP3K14	MAP3K14	MAP3K14	MAP3K14	MAP3K14	MAP3K14	MAP3K14	MAP3K14	MAP3K14	MAP3K14	MAP3K14	MAP3K14	MAP3K14	MAP3K14	MAP3K14	MAP3K14	MAP3K14									NDUFA6
MAP4K3		MAP4K3	MAP4K3	MAP4K3	MAP4K3	MAP4K3	MAP4K3	MAP4K3	MAP4K3	MAP4K3	MAP4K3	MAP4K3	MAP4K3	MAP4K3	MAP4K3	MAP4K3	MAP4K3	MAP4K3	MAP4K3	MAP4K3	MAP4K3	MAP4K3									NDUFA8
MAP7D2		MAP7D2	MAP7D2	MAP7D2	MAP7D2	MAP7D2	MAP7D2	MAP7D2	MAP7D2	MAP7D2	MAP7D2	MAP7D2	MAP7D2	MAP7D2	MAP7D2	MAP7D2	MAP7D2	MAP7D2	MAP7D2	MAP7D2	MAP7D2	MAP7D2									NDUFAF4
MAPK12		MAPK12	MAPK12	MAPK12	MAPK12	MAPK12	MAPK12	MAPK12	MAPK12	MAPK12	MAPK12	MAPK12	MAPK12	MAPK12	MAPK12	MAPK12	MAPK12	MAPK12	MAPK12	MAPK12	MAPK12	MAPK12									NDUFB10
MAPK7		MAPK7	MAPK7	MAPK7	MAPK7	MAPK7	MAPK7	MAPK7	MAPK7	MAPK7	MAPK7	MAPK7	MAPK7	MAPK7	MAPK7	MAPK7	MAPK7	MAPK7	MAPK7	MAPK7	MAPK7	MAPK7									NDUFB4
MAPKAP1		MAPKAP1	MAPKAP1	MAPKAP1	MAPKAP1	MAPKAP1	MAPKAP1	MAPKAP1	MAPKAP1	MAPKAP1	MAPKAP1	MAPKAP1	MAPKAP1	MAPKAP1	MAPKAP1	MAPKAP1	MAPKAP1	MAPKAP1	MAPKAP1	MAPKAP1	MAPKAP1	MAPKAP1									NDUFS6
MAPRE3		MAPRE3	MAPRE3	MAPRE3	MAPRE3	MAPRE3	MAPRE3	MAPRE3	MAPRE3	MAPRE3	MAPRE3	MAPRE3	MAPRE3	MAPRE3	MAPRE3	MAPRE3	MAPRE3	MAPRE3	MAPRE3	MAPRE3	MAPRE3	MAPRE3									NDUFV3
MAPT		MAPT	MAPT	MAPT	MAPT	MAPT	MAPT	MAPT	MAPT	MAPT	MAPT	MAPT	MAPT	MAPT	MAPT	MAPT	MAPT	MAPT	MAPT	MAPT	MAPT	MAPT									NEFH
MARS2		MARS2	MARS2	MARS2	MARS2	MARS2	MARS2	MARS2	MARS2	MARS2	MARS2	MARS2	MARS2	MARS2	MARS2	MARS2	MARS2	MARS2	MARS2	MARS2	MARS2	MARS2									NEFM
MAST2		MAST2	MAST2	MAST2	MAST2	MAST2	MAST2	MAST2	MAST2	MAST2	MAST2	MAST2	MAST2	MAST2	MAST2	MAST2	MAST2	MAST2	MAST2	MAST2	MAST2	MAST2									NEGR1
MATN1		MATN1	MATN1	MATN1	MATN1	MATN1	MATN1	MATN1	MATN1	MATN1	MATN1	MATN1	MATN1	MATN1	MATN1	MATN1	MATN1	MATN1	MATN1	MATN1	MATN1	MATN1									NEIL2
MBD1		MBD1	MBD1	MBD1	MBD1	MBD1	MBD1	MBD1	MBD1	MBD1	MBD1	MBD1	MBD1	MBD1	MBD1	MBD1	MBD1	MBD1	MBD1	MBD1	MBD1	MBD1									NEIL3
MBD3		MBD3	MBD3	MBD3	MBD3	MBD3	MBD3	MBD3	MBD3	MBD3	MBD3	MBD3	MBD3	MBD3	MBD3	MBD3	MBD3	MBD3	MBD3	MBD3	MBD3	MBD3									NEK2
MBD4		MBD4	MBD4	MBD4	MBD4	MBD4	MBD4	MBD4	MBD4	MBD4	MBD4	MBD4	MBD4	MBD4	MBD4	MBD4	MBD4	MBD4	MBD4	MBD4	MBD4	MBD4									NEK4
MBD5		MBD5	MBD5	MBD5	MBD5	MBD5	MBD5	MBD5	MBD5	MBD5	MBD5	MBD5	MBD5	MBD5	MBD5	MBD5	MBD5	MBD5	MBD5	MBD5	MBD5	MBD5									NEK8
MBD6		MBD6	MBD6	MBD6	MBD6	MBD6	MBD6	MBD6	MBD6	MBD6	MBD6	MBD6	MBD6	MBD6	MBD6	MBD6	MBD6	MBD6	MBD6	MBD6	MBD6	MBD6									NEUROD1
MBOAT7		MBOAT7	MBOAT7	MBOAT7	MBOAT7	MBOAT7	MBOAT7	MBOAT7	MBOAT7	MBOAT7	MBOAT7	MBOAT7	MBOAT7	MBOAT7	MBOAT7	MBOAT7	MBOAT7	MBOAT7	MBOAT7	MBOAT7	MBOAT7	MBOAT7									NF1
MBTD1		MBTD1	MBTD1	MBTD1	MBTD1	MBTD1	MBTD1	MBTD1	MBTD1	MBTD1	MBTD1	MBTD1	MBTD1	MBTD1	MBTD1	MBTD1	MBTD1	MBTD1	MBTD1	MBTD1	MBTD1	MBTD1									NF2
MCM2		MCM2	MCM2	MCM2	MCM2	MCM2	MCM2	MCM2	MCM2	MCM2	MCM2	MCM2	MCM2	MCM2	MCM2	MCM2	MCM2	MCM2	MCM2	MCM2	MCM2	MCM2									NFU1
MCM4		MCM4	MCM4	MCM4	MCM4	MCM4	MCM4	MCM4	MCM4	MCM4	MCM4	MCM4	MCM4	MCM4	MCM4	MCM4	MCM4	MCM4	MCM4	MCM4	MCM4	MCM4									NFX1
MCM6		MCM6	MCM6	MCM6	MCM6	MCM6	MCM6	MCM6	MCM6	MCM6	MCM6	MCM6	MCM6	MCM6	MCM6	MCM6	MCM6	MCM6	MCM6	MCM6	MCM6	MCM6									NFYA
MCMBP		MCMBP	MCMBP	MCMBP	MCMBP	MCMBP	MCMBP	MCMBP	MCMBP	MCMBP	MCMBP	MCMBP	MCMBP	MCMBP	MCMBP	MCMBP	MCMBP	MCMBP	MCMBP	MCMBP	MCMBP	MCMBP									NGLY1
MCRS1		MCRS1	MCRS1	MCRS1	MCRS1	MCRS1	MCRS1	MCRS1	MCRS1	MCRS1	MCRS1	MCRS1	MCRS1	MCRS1	MCRS1	MCRS1	MCRS1	MCRS1	MCRS1	MCRS1	MCRS1	MCRS1									NIPA2
MEA1		MEA1	MEA1	MEA1	MEA1	MEA1	MEA1	MEA1	MEA1	MEA1	MEA1	MEA1	MEA1	MEA1	MEA1	MEA1	MEA1	MEA1	MEA1	MEA1	MEA1	MEA1									NKTR
MEAF6		MEAF6	MEAF6	MEAF6	MEAF6	MEAF6	MEAF6	MEAF6	MEAF6	MEAF6	MEAF6	MEAF6	MEAF6	MEAF6	MEAF6	MEAF6	MEAF6	MEAF6	MEAF6	MEAF6	MEAF6	MEAF6									NMRK1
MECP2		MECP2	MECP2	MECP2	MECP2	MECP2	MECP2	MECP2	MECP2	MECP2	MECP2	MECP2	MECP2	MECP2	MECP2	MECP2	MECP2	MECP2	MECP2	MECP2	MECP2	MECP2									NOB1
MECR		MECR	MECR	MECR	MECR	MECR	MECR	MECR	MECR	MECR	MECR	MECR	MECR	MECR	MECR	MECR	MECR	MECR	MECR	MECR	MECR	MECR									NOL7
MED11		MED11	MED11	MED11	MED11	MED11	MED11	MED11	MED11	MED11	MED11	MED11	MED11	MED11	MED11	MED11	MED11	MED11	MED11	MED11	MED11	MED11									NOMO1
MED18		MED18	MED18	MED18	MED18	MED18	MED18	MED18	MED18	MED18	MED18	MED18	MED18	MED18	MED18	MED18	MED18	MED18	MED18	MED18	MED18	MED18									NONO
MED20		MED20	MED20	MED20	MED20	MED20	MED20	MED20	MED20	MED20	MED20	MED20	MED20	MED20	MED20	MED20	MED20	MED20	MED20	MED20	MED20	MED20									NOP2
MED25		MED25	MED25	MED25	MED25	MED25	MED25	MED25	MED25	MED25	MED25	MED25	MED25	MED25	MED25	MED25	MED25	MED25	MED25	MED25	MED25	MED25									NOTCH4
MED26		MED26	MED26	MED26	MED26	MED26	MED26	MED26	MED26	MED26	MED26	MED26	MED26	MED26	MED26	MED26	MED26	MED26	MED26	MED26	MED26	MED26									NPAT
MED28		MED28	MED28	MED28	MED28	MED28	MED28	MED28	MED28	MED28	MED28	MED28	MED28	MED28	MED28	MED28	MED28	MED28	MED28	MED28	MED28	MED28									NPLOC4
MED4		MED4	MED4	MED4	MED4	MED4	MED4	MED4	MED4	MED4	MED4	MED4	MED4	MED4	MED4	MED4	MED4	MED4	MED4	MED4	MED4	MED4									NPM1
MED9		MED9	MED9	MED9	MED9	MED9	MED9	MED9	MED9	MED9	MED9	MED9	MED9	MED9	MED9	MED9	MED9	MED9	MED9	MED9	MED9	MED9									NPRL3
MEF2A		MEF2A	MEF2A	MEF2A	MEF2A	MEF2A	MEF2A	MEF2A	MEF2A	MEF2A	MEF2A	MEF2A	MEF2A	MEF2A	MEF2A	MEF2A	MEF2A	MEF2A	MEF2A	MEF2A	MEF2A	MEF2A									NR1D1
MEF2BNB		MEF2BNB	MEF2BNB	MEF2BNB	MEF2BNB	MEF2BNB	MEF2BNB	MEF2BNB	MEF2BNB	MEF2BNB	MEF2BNB	MEF2BNB	MEF2BNB	MEF2BNB	MEF2BNB	MEF2BNB	MEF2BNB	MEF2BNB	MEF2BNB	MEF2BNB	MEF2BNB	MEF2BNB									NR1D2
MEGF8		MEGF8	MEGF8	MEGF8	MEGF8	MEGF8	MEGF8	MEGF8	MEGF8	MEGF8	MEGF8	MEGF8	MEGF8	MEGF8	MEGF8	MEGF8	MEGF8	MEGF8	MEGF8	MEGF8	MEGF8	MEGF8									NR2C1
MEMO1		MEMO1	MEMO1	MEMO1	MEMO1	MEMO1	MEMO1	MEMO1	MEMO1	MEMO1	MEMO1	MEMO1	MEMO1	MEMO1	MEMO1	MEMO1	MEMO1	MEMO1	MEMO1	MEMO1	MEMO1	MEMO1									NR2C2AP
MEPCE		MEPCE	MEPCE	MEPCE	MEPCE	MEPCE	MEPCE	MEPCE	MEPCE	MEPCE	MEPCE	MEPCE	MEPCE	MEPCE	MEPCE	MEPCE	MEPCE	MEPCE	MEPCE	MEPCE	MEPCE	MEPCE									NRBP1
MESDC2		MESDC2	MESDC2	MESDC2	MESDC2	MESDC2	MESDC2	MESDC2	MESDC2	MESDC2	MESDC2	MESDC2	MESDC2	MESDC2	MESDC2	MESDC2	MESDC2	MESDC2	MESDC2	MESDC2	MESDC2	MESDC2									NRN1
MESP1		MESP1	MESP1	MESP1	MESP1	MESP1	MESP1	MESP1	MESP1	MESP1	MESP1	MESP1	MESP1	MESP1	MESP1	MESP1	MESP1	MESP1	MESP1	MESP1	MESP1	MESP1									NRTN
MESP2		MESP2	MESP2	MESP2	MESP2	MESP2	MESP2	MESP2	MESP2	MESP2	MESP2	MESP2	MESP2	MESP2	MESP2	MESP2	MESP2	MESP2	MESP2	MESP2	MESP2	MESP2									NSUN2
METTL15		METTL15	METTL15	METTL15	METTL15	METTL15	METTL15	METTL15	METTL15	METTL15	METTL15	METTL15	METTL15	METTL15	METTL15	METTL15	METTL15	METTL15	METTL15	METTL15	METTL15	METTL15									NT5C3
METTL22		METTL22	METTL22	METTL22	METTL22	METTL22	METTL22	METTL22	METTL22	METTL22	METTL22	METTL22	METTL22	METTL22	METTL22	METTL22	METTL22	METTL22	METTL22	METTL22	METTL22	METTL22									NT5DC1
METTL8		METTL8	METTL8	METTL8	METTL8	METTL8	METTL8	METTL8	METTL8	METTL8	METTL8	METTL8	METTL8	METTL8	METTL8	METTL8	METTL8	METTL8	METTL8	METTL8	METTL8	METTL8									NUBP1
MEX3B		MEX3B	MEX3B	MEX3B	MEX3B	MEX3B	MEX3B	MEX3B	MEX3B	MEX3B	MEX3B	MEX3B	MEX3B	MEX3B	MEX3B	MEX3B	MEX3B	MEX3B	MEX3B	MEX3B	MEX3B	MEX3B									NUDCD2
MFSD8		MFSD8	MFSD8	MFSD8	MFSD8	MFSD8	MFSD8	MFSD8	MFSD8	MFSD8	MFSD8	MFSD8	MFSD8	MFSD8	MFSD8	MFSD8	MFSD8	MFSD8	MFSD8	MFSD8	MFSD8	MFSD8									NUDT15
MFSD9		MFSD9	MFSD9	MFSD9	MFSD9	MFSD9	MFSD9	MFSD9	MFSD9	MFSD9	MFSD9	MFSD9	MFSD9	MFSD9	MFSD9	MFSD9	MFSD9	MFSD9	MFSD9	MFSD9	MFSD9	MFSD9									NUDT16L1
MGA		MGA	MGA	MGA	MGA	MGA	MGA	MGA	MGA	MGA	MGA	MGA	MGA	MGA	MGA	MGA	MGA	MGA	MGA	MGA	MGA	MGA									NUDT7
MGAT1		MGAT1	MGAT1	MGAT1	MGAT1	MGAT1	MGAT1	MGAT1	MGAT1	MGAT1	MGAT1	MGAT1	MGAT1	MGAT1	MGAT1	MGAT1	MGAT1	MGAT1	MGAT1	MGAT1	MGAT1	MGAT1									NUP107
MGEA5		MGEA5	MGEA5	MGEA5	MGEA5	MGEA5	MGEA5	MGEA5	MGEA5	MGEA5	MGEA5	MGEA5	MGEA5	MGEA5	MGEA5	MGEA5	MGEA5	MGEA5	MGEA5	MGEA5	MGEA5	MGEA5									NUP35
MGST3		MGST3	MGST3	MGST3	MGST3	MGST3	MGST3	MGST3	MGST3	MGST3	MGST3	MGST3	MGST3	MGST3	MGST3	MGST3	MGST3	MGST3	MGST3	MGST3	MGST3	MGST3									NUP50
MIB1		MIB1	MIB1	MIB1	MIB1	MIB1	MIB1	MIB1	MIB1	MIB1	MIB1	MIB1	MIB1	MIB1	MIB1	MIB1	MIB1	MIB1	MIB1	MIB1	MIB1	MIB1									NUP62
MIDN		MIDN	MIDN	MIDN	MIDN	MIDN	MIDN	MIDN	MIDN	MIDN	MIDN	MIDN	MIDN	MIDN	MIDN	MIDN	MIDN	MIDN	MIDN	MIDN	MIDN	MIDN									NUSAP1
MINK1		MINK1	MINK1	MINK1	MINK1	MINK1	MINK1	MINK1	MINK1	MINK1	MINK1	MINK1	MINK1	MINK1	MINK1	MINK1	MINK1	MINK1	MINK1	MINK1	MINK1	MINK1									NXT1
MIP		MIP	MIP	MIP	MIP	MIP	MIP	MIP	MIP	MIP	MIP	MIP	MIP	MIP	MIP	MIP	MIP	MIP	MIP	MIP	MIP	MIP									OARD1
MIS18A		MIS18A	MIS18A	MIS18A	MIS18A	MIS18A	MIS18A	MIS18A	MIS18A	MIS18A	MIS18A	MIS18A	MIS18A	MIS18A	MIS18A	MIS18A	MIS18A	MIS18A	MIS18A	MIS18A	MIS18A	MIS18A									OAZ2
MKKS		MKKS	MKKS	MKKS	MKKS	MKKS	MKKS	MKKS	MKKS	MKKS	MKKS	MKKS	MKKS	MKKS	MKKS	MKKS	MKKS	MKKS	MKKS	MKKS	MKKS	MKKS									OCEL1
MKL2		MKL2	MKL2	MKL2	MKL2	MKL2	MKL2	MKL2	MKL2	MKL2	MKL2	MKL2	MKL2	MKL2	MKL2	MKL2	MKL2	MKL2	MKL2	MKL2	MKL2	MKL2									OCIAD1
MKNK1		MKNK1	MKNK1	MKNK1	MKNK1	MKNK1	MKNK1	MKNK1	MKNK1	MKNK1	MKNK1	MKNK1	MKNK1	MKNK1	MKNK1	MKNK1	MKNK1	MKNK1	MKNK1	MKNK1	MKNK1	MKNK1									OCLN
MKNK2		MKNK2	MKNK2	MKNK2	MKNK2	MKNK2	MKNK2	MKNK2	MKNK2	MKNK2	MKNK2	MKNK2	MKNK2	MKNK2	MKNK2	MKNK2	MKNK2	MKNK2	MKNK2	MKNK2	MKNK2	MKNK2									ODC1
MKRN1		MKRN1	MKRN1	MKRN1	MKRN1	MKRN1	MKRN1	MKRN1	MKRN1	MKRN1	MKRN1	MKRN1	MKRN1	MKRN1	MKRN1	MKRN1	MKRN1	MKRN1	MKRN1	MKRN1	MKRN1	MKRN1									OIP5
MKS1		MKS1	MKS1	MKS1	MKS1	MKS1	MKS1	MKS1	MKS1	MKS1	MKS1	MKS1	MKS1	MKS1	MKS1	MKS1	MKS1	MKS1	MKS1	MKS1	MKS1	MKS1									OPA1
MLF1IP		MLF1IP	MLF1IP	MLF1IP	MLF1IP	MLF1IP	MLF1IP	MLF1IP	MLF1IP	MLF1IP	MLF1IP	MLF1IP	MLF1IP	MLF1IP	MLF1IP	MLF1IP	MLF1IP	MLF1IP	MLF1IP	MLF1IP	MLF1IP	MLF1IP									ORAOV1
MLH3		MLH3	MLH3	MLH3	MLH3	MLH3	MLH3	MLH3	MLH3	MLH3	MLH3	MLH3	MLH3	MLH3	MLH3	MLH3	MLH3	MLH3	MLH3	MLH3	MLH3	MLH3									ORC4
MLL2		MLL2	MLL2	MLL2	MLL2	MLL2	MLL2	MLL2	MLL2	MLL2	MLL2	MLL2	MLL2	MLL2	MLL2	MLL2	MLL2	MLL2	MLL2	MLL2	MLL2	MLL2									ORC6
MLLT3		MLLT3	MLLT3	MLLT3	MLLT3	MLLT3	MLLT3	MLLT3	MLLT3	MLLT3	MLLT3	MLLT3	MLLT3	MLLT3	MLLT3	MLLT3	MLLT3	MLLT3	MLLT3	MLLT3	MLLT3	MLLT3									ORMDL1
MLST8		MLST8	MLST8	MLST8	MLST8	MLST8	MLST8	MLST8	MLST8	MLST8	MLST8	MLST8	MLST8	MLST8	MLST8	MLST8	MLST8	MLST8	MLST8	MLST8	MLST8	MLST8									OS9
MLX		MLX	MLX	MLX	MLX	MLX	MLX	MLX	MLX	MLX	MLX	MLX	MLX	MLX	MLX	MLX	MLX	MLX	MLX	MLX	MLX	MLX									OSBPL6
MMAA		MMAA	MMAA	MMAA	MMAA	MMAA	MMAA	MMAA	MMAA	MMAA	MMAA	MMAA	MMAA	MMAA	MMAA	MMAA	MMAA	MMAA	MMAA	MMAA	MMAA	MMAA									OSER1
MMADHC		MMADHC	MMADHC	MMADHC	MMADHC	MMADHC	MMADHC	MMADHC	MMADHC	MMADHC	MMADHC	MMADHC	MMADHC	MMADHC	MMADHC	MMADHC	MMADHC	MMADHC	MMADHC	MMADHC	MMADHC	MMADHC									OSTC
MMP17		MMP17	MMP17	MMP17	MMP17	MMP17	MMP17	MMP17	MMP17	MMP17	MMP17	MMP17	MMP17	MMP17	MMP17	MMP17	MMP17	MMP17	MMP17	MMP17	MMP17	MMP17									OSTF1
MMP25		MMP25	MMP25	MMP25	MMP25	MMP25	MMP25	MMP25	MMP25	MMP25	MMP25	MMP25	MMP25	MMP25	MMP25	MMP25	MMP25	MMP25	MMP25	MMP25	MMP25	MMP25									OTUD3
MMRN2		MMRN2	MMRN2	MMRN2	MMRN2	MMRN2	MMRN2	MMRN2	MMRN2	MMRN2	MMRN2	MMRN2	MMRN2	MMRN2	MMRN2	MMRN2	MMRN2	MMRN2	MMRN2	MMRN2	MMRN2	MMRN2									OTUD5
MMS19		MMS19	MMS19	MMS19	MMS19	MMS19	MMS19	MMS19	MMS19	MMS19	MMS19	MMS19	MMS19	MMS19	MMS19	MMS19	MMS19	MMS19	MMS19	MMS19	MMS19	MMS19									OTUD6B
MNF1		MNF1	MNF1	MNF1	MNF1	MNF1	MNF1	MNF1	MNF1	MNF1	MNF1	MNF1	MNF1	MNF1	MNF1	MNF1	MNF1	MNF1	MNF1	MNF1	MNF1	MNF1									OXSM
MOB3A		MOB3A	MOB3A	MOB3A	MOB3A	MOB3A	MOB3A	MOB3A	MOB3A	MOB3A	MOB3A	MOB3A	MOB3A	MOB3A	MOB3A	MOB3A	MOB3A	MOB3A	MOB3A	MOB3A	MOB3A	MOB3A									P4HA1
MOCS2		MOCS2	MOCS2	MOCS2	MOCS2	MOCS2	MOCS2	MOCS2	MOCS2	MOCS2	MOCS2	MOCS2	MOCS2	MOCS2	MOCS2	MOCS2	MOCS2	MOCS2	MOCS2	MOCS2	MOCS2	MOCS2									P4HB
MOK		MOK	MOK	MOK	MOK	MOK	MOK	MOK	MOK	MOK	MOK	MOK	MOK	MOK	MOK	MOK	MOK	MOK	MOK	MOK	MOK	MOK									PAICS
MORC3		MORC3	MORC3	MORC3	MORC3	MORC3	MORC3	MORC3	MORC3	MORC3	MORC3	MORC3	MORC3	MORC3	MORC3	MORC3	MORC3	MORC3	MORC3	MORC3	MORC3	MORC3									PAIP2
MORF4L1		MORF4L1	MORF4L1	MORF4L1	MORF4L1	MORF4L1	MORF4L1	MORF4L1	MORF4L1	MORF4L1	MORF4L1	MORF4L1	MORF4L1	MORF4L1	MORF4L1	MORF4L1	MORF4L1	MORF4L1	MORF4L1	MORF4L1	MORF4L1	MORF4L1									PAM16
MORF4L2		MORF4L2	MORF4L2	MORF4L2	MORF4L2	MORF4L2	MORF4L2	MORF4L2	MORF4L2	MORF4L2	MORF4L2	MORF4L2	MORF4L2	MORF4L2	MORF4L2	MORF4L2	MORF4L2	MORF4L2	MORF4L2	MORF4L2	MORF4L2	MORF4L2									PAPD7
MORN1		MORN1	MORN1	MORN1	MORN1	MORN1	MORN1	MORN1	MORN1	MORN1	MORN1	MORN1	MORN1	MORN1	MORN1	MORN1	MORN1	MORN1	MORN1	MORN1	MORN1	MORN1									PAPSS1
MORN5		MORN5	MORN5	MORN5	MORN5	MORN5	MORN5	MORN5	MORN5	MORN5	MORN5	MORN5	MORN5	MORN5	MORN5	MORN5	MORN5	MORN5	MORN5	MORN5	MORN5	MORN5									PAQR4
MPC2		MPC2	MPC2	MPC2	MPC2	MPC2	MPC2	MPC2	MPC2	MPC2	MPC2	MPC2	MPC2	MPC2	MPC2	MPC2	MPC2	MPC2	MPC2	MPC2	MPC2	MPC2									PAQR8
MPDU1		MPDU1	MPDU1	MPDU1	MPDU1	MPDU1	MPDU1	MPDU1	MPDU1	MPDU1	MPDU1	MPDU1	MPDU1	MPDU1	MPDU1	MPDU1	MPDU1	MPDU1	MPDU1	MPDU1	MPDU1	MPDU1									PARD6A
MPG		MPG	MPG	MPG	MPG	MPG	MPG	MPG	MPG	MPG	MPG	MPG	MPG	MPG	MPG	MPG	MPG	MPG	MPG	MPG	MPG	MPG									PARD6B
MPHOSPH6		MPHOSPH6	MPHOSPH6	MPHOSPH6	MPHOSPH6	MPHOSPH6	MPHOSPH6	MPHOSPH6	MPHOSPH6	MPHOSPH6	MPHOSPH6	MPHOSPH6	MPHOSPH6	MPHOSPH6	MPHOSPH6	MPHOSPH6	MPHOSPH6	MPHOSPH6	MPHOSPH6	MPHOSPH6	MPHOSPH6	MPHOSPH6									PARK2
MPL		MPL	MPL	MPL	MPL	MPL	MPL	MPL	MPL	MPL	MPL	MPL	MPL	MPL	MPL	MPL	MPL	MPL	MPL	MPL	MPL	MPL									PARK7
MPP6		MPP6	MPP6	MPP6	MPP6	MPP6	MPP6	MPP6	MPP6	MPP6	MPP6	MPP6	MPP6	MPP6	MPP6	MPP6	MPP6	MPP6	MPP6	MPP6	MPP6	MPP6									PARN
MRGBP		MRGBP	MRGBP	MRGBP	MRGBP	MRGBP	MRGBP	MRGBP	MRGBP	MRGBP	MRGBP	MRGBP	MRGBP	MRGBP	MRGBP	MRGBP	MRGBP	MRGBP	MRGBP	MRGBP	MRGBP	MRGBP									PARP3
MRM1		MRM1	MRM1	MRM1	MRM1	MRM1	MRM1	MRM1	MRM1	MRM1	MRM1	MRM1	MRM1	MRM1	MRM1	MRM1	MRM1	MRM1	MRM1	MRM1	MRM1	MRM1									PARP6
MROH1		MROH1	MROH1	MROH1	MROH1	MROH1	MROH1	MROH1	MROH1	MROH1	MROH1	MROH1	MROH1	MROH1	MROH1	MROH1	MROH1	MROH1	MROH1	MROH1	MROH1	MROH1									PATL1
MROH6		MROH6	MROH6	MROH6	MROH6	MROH6	MROH6	MROH6	MROH6	MROH6	MROH6	MROH6	MROH6	MROH6	MROH6	MROH6	MROH6	MROH6	MROH6	MROH6	MROH6	MROH6									PATZ1
MRPL10		MRPL10	MRPL10	MRPL10	MRPL10	MRPL10	MRPL10	MRPL10	MRPL10	MRPL10	MRPL10	MRPL10	MRPL10	MRPL10	MRPL10	MRPL10	MRPL10	MRPL10	MRPL10	MRPL10	MRPL10	MRPL10									PAXIP1
MRPL12		MRPL12	MRPL12	MRPL12	MRPL12	MRPL12	MRPL12	MRPL12	MRPL12	MRPL12	MRPL12	MRPL12	MRPL12	MRPL12	MRPL12	MRPL12	MRPL12	MRPL12	MRPL12	MRPL12	MRPL12	MRPL12									PCBP2
MRPL14		MRPL14	MRPL14	MRPL14	MRPL14	MRPL14	MRPL14	MRPL14	MRPL14	MRPL14	MRPL14	MRPL14	MRPL14	MRPL14	MRPL14	MRPL14	MRPL14	MRPL14	MRPL14	MRPL14	MRPL14	MRPL14									PCDH9
MRPL17		MRPL17	MRPL17	MRPL17	MRPL17	MRPL17	MRPL17	MRPL17	MRPL17	MRPL17	MRPL17	MRPL17	MRPL17	MRPL17	MRPL17	MRPL17	MRPL17	MRPL17	MRPL17	MRPL17	MRPL17	MRPL17									PCGF1
MRPL24		MRPL24	MRPL24	MRPL24	MRPL24	MRPL24	MRPL24	MRPL24	MRPL24	MRPL24	MRPL24	MRPL24	MRPL24	MRPL24	MRPL24	MRPL24	MRPL24	MRPL24	MRPL24	MRPL24	MRPL24	MRPL24									PCGF3
MRPL32		MRPL32	MRPL32	MRPL32	MRPL32	MRPL32	MRPL32	MRPL32	MRPL32	MRPL32	MRPL32	MRPL32	MRPL32	MRPL32	MRPL32	MRPL32	MRPL32	MRPL32	MRPL32	MRPL32	MRPL32	MRPL32									PCGF6
MRPL36		MRPL36	MRPL36	MRPL36	MRPL36	MRPL36	MRPL36	MRPL36	MRPL36	MRPL36	MRPL36	MRPL36	MRPL36	MRPL36	MRPL36	MRPL36	MRPL36	MRPL36	MRPL36	MRPL36	MRPL36	MRPL36									PCLO
MRPL45		MRPL45	MRPL45	MRPL45	MRPL45	MRPL45	MRPL45	MRPL45	MRPL45	MRPL45	MRPL45	MRPL45	MRPL45	MRPL45	MRPL45	MRPL45	MRPL45	MRPL45	MRPL45	MRPL45	MRPL45	MRPL45									PCMT1
MRPL49		MRPL49	MRPL49	MRPL49	MRPL49	MRPL49	MRPL49	MRPL49	MRPL49	MRPL49	MRPL49	MRPL49	MRPL49	MRPL49	MRPL49	MRPL49	MRPL49	MRPL49	MRPL49	MRPL49	MRPL49	MRPL49									PCMTD1
MRPL54		MRPL54	MRPL54	MRPL54	MRPL54	MRPL54	MRPL54	MRPL54	MRPL54	MRPL54	MRPL54	MRPL54	MRPL54	MRPL54	MRPL54	MRPL54	MRPL54	MRPL54	MRPL54	MRPL54	MRPL54	MRPL54									PCMTD2
MRPS12		MRPS12	MRPS12	MRPS12	MRPS12	MRPS12	MRPS12	MRPS12	MRPS12	MRPS12	MRPS12	MRPS12	MRPS12	MRPS12	MRPS12	MRPS12	MRPS12	MRPS12	MRPS12	MRPS12	MRPS12	MRPS12									PCNA
MRPS18B		MRPS18B	MRPS18B	MRPS18B	MRPS18B	MRPS18B	MRPS18B	MRPS18B	MRPS18B	MRPS18B	MRPS18B	MRPS18B	MRPS18B	MRPS18B	MRPS18B	MRPS18B	MRPS18B	MRPS18B	MRPS18B	MRPS18B	MRPS18B	MRPS18B									PCSK4
MRPS25		MRPS25	MRPS25	MRPS25	MRPS25	MRPS25	MRPS25	MRPS25	MRPS25	MRPS25	MRPS25	MRPS25	MRPS25	MRPS25	MRPS25	MRPS25	MRPS25	MRPS25	MRPS25	MRPS25	MRPS25	MRPS25									PCYOX1
MRPS6		MRPS6	MRPS6	MRPS6	MRPS6	MRPS6	MRPS6	MRPS6	MRPS6	MRPS6	MRPS6	MRPS6	MRPS6	MRPS6	MRPS6	MRPS6	MRPS6	MRPS6	MRPS6	MRPS6	MRPS6	MRPS6									PDCD2L
MRS2		MRS2	MRS2	MRS2	MRS2	MRS2	MRS2	MRS2	MRS2	MRS2	MRS2	MRS2	MRS2	MRS2	MRS2	MRS2	MRS2	MRS2	MRS2	MRS2	MRS2	MRS2									PDCD4
MSH2		MSH2	MSH2	MSH2	MSH2	MSH2	MSH2	MSH2	MSH2	MSH2	MSH2	MSH2	MSH2	MSH2	MSH2	MSH2	MSH2	MSH2	MSH2	MSH2	MSH2	MSH2									PDCD5
MSH5		MSH5	MSH5	MSH5	MSH5	MSH5	MSH5	MSH5	MSH5	MSH5	MSH5	MSH5	MSH5	MSH5	MSH5	MSH5	MSH5	MSH5	MSH5	MSH5	MSH5	MSH5									PDCD6
MSL2		MSL2	MSL2	MSL2	MSL2	MSL2	MSL2	MSL2	MSL2	MSL2	MSL2	MSL2	MSL2	MSL2	MSL2	MSL2	MSL2	MSL2	MSL2	MSL2	MSL2	MSL2									PDCD6IP
MSRA		MSRA	MSRA	MSRA	MSRA	MSRA	MSRA	MSRA	MSRA	MSRA	MSRA	MSRA	MSRA	MSRA	MSRA	MSRA	MSRA	MSRA	MSRA	MSRA	MSRA	MSRA									PDCL3
MST1		MST1	MST1	MST1	MST1	MST1	MST1	MST1	MST1	MST1	MST1	MST1	MST1	MST1	MST1	MST1	MST1	MST1	MST1	MST1	MST1	MST1									PDDC1
MTCH2		MTCH2	MTCH2	MTCH2	MTCH2	MTCH2	MTCH2	MTCH2	MTCH2	MTCH2	MTCH2	MTCH2	MTCH2	MTCH2	MTCH2	MTCH2	MTCH2	MTCH2	MTCH2	MTCH2	MTCH2	MTCH2									PDE7A
MTFMT		MTFMT	MTFMT	MTFMT	MTFMT	MTFMT	MTFMT	MTFMT	MTFMT	MTFMT	MTFMT	MTFMT	MTFMT	MTFMT	MTFMT	MTFMT	MTFMT	MTFMT	MTFMT	MTFMT	MTFMT	MTFMT									PDE8A
MTG1		MTG1	MTG1	MTG1	MTG1	MTG1	MTG1	MTG1	MTG1	MTG1	MTG1	MTG1	MTG1	MTG1	MTG1	MTG1	MTG1	MTG1	MTG1	MTG1	MTG1	MTG1									PDHB
MTHFD1		MTHFD1	MTHFD1	MTHFD1	MTHFD1	MTHFD1	MTHFD1	MTHFD1	MTHFD1	MTHFD1	MTHFD1	MTHFD1	MTHFD1	MTHFD1	MTHFD1	MTHFD1	MTHFD1	MTHFD1	MTHFD1	MTHFD1	MTHFD1	MTHFD1									PDIA4
MTHFSD		MTHFSD	MTHFSD	MTHFSD	MTHFSD	MTHFSD	MTHFSD	MTHFSD	MTHFSD	MTHFSD	MTHFSD	MTHFSD	MTHFSD	MTHFSD	MTHFSD	MTHFSD	MTHFSD	MTHFSD	MTHFSD	MTHFSD	MTHFSD	MTHFSD									PDIA5
MTURN		MTURN	MTURN	MTURN	MTURN	MTURN	MTURN	MTURN	MTURN	MTURN	MTURN	MTURN	MTURN	MTURN	MTURN	MTURN	MTURN	MTURN	MTURN	MTURN	MTURN	MTURN									PDRG1
MVD		MVD	MVD	MVD	MVD	MVD	MVD	MVD	MVD	MVD	MVD	MVD	MVD	MVD	MVD	MVD	MVD	MVD	MVD	MVD	MVD	MVD									PDXDC1
MXI1		MXI1	MXI1	MXI1	MXI1	MXI1	MXI1	MXI1	MXI1	MXI1	MXI1	MXI1	MXI1	MXI1	MXI1	MXI1	MXI1	MXI1	MXI1	MXI1	MXI1	MXI1									PDZD11
MYBBP1A		MYBBP1A	MYBBP1A	MYBBP1A	MYBBP1A	MYBBP1A	MYBBP1A	MYBBP1A	MYBBP1A	MYBBP1A	MYBBP1A	MYBBP1A	MYBBP1A	MYBBP1A	MYBBP1A	MYBBP1A	MYBBP1A	MYBBP1A	MYBBP1A	MYBBP1A	MYBBP1A	MYBBP1A									PEG10
MYCBP		MYCBP	MYCBP	MYCBP	MYCBP	MYCBP	MYCBP	MYCBP	MYCBP	MYCBP	MYCBP	MYCBP	MYCBP	MYCBP	MYCBP	MYCBP	MYCBP	MYCBP	MYCBP	MYCBP	MYCBP	MYCBP									PEG3
MYCBP2		MYCBP2	MYCBP2	MYCBP2	MYCBP2	MYCBP2	MYCBP2	MYCBP2	MYCBP2	MYCBP2	MYCBP2	MYCBP2	MYCBP2	MYCBP2	MYCBP2	MYCBP2	MYCBP2	MYCBP2	MYCBP2	MYCBP2	MYCBP2	MYCBP2									PELI1
MYH10		MYH10	MYH10	MYH10	MYH10	MYH10	MYH10	MYH10	MYH10	MYH10	MYH10	MYH10	MYH10	MYH10	MYH10	MYH10	MYH10	MYH10	MYH10	MYH10	MYH10	MYH10									PELP1
MYH14		MYH14	MYH14	MYH14	MYH14	MYH14	MYH14	MYH14	MYH14	MYH14	MYH14	MYH14	MYH14	MYH14	MYH14	MYH14	MYH14	MYH14	MYH14	MYH14	MYH14	MYH14									PER1
MYH7B		MYH7B	MYH7B	MYH7B	MYH7B	MYH7B	MYH7B	MYH7B	MYH7B	MYH7B	MYH7B	MYH7B	MYH7B	MYH7B	MYH7B	MYH7B	MYH7B	MYH7B	MYH7B	MYH7B	MYH7B	MYH7B									PEX5L
MYO1D		MYO1D	MYO1D	MYO1D	MYO1D	MYO1D	MYO1D	MYO1D	MYO1D	MYO1D	MYO1D	MYO1D	MYO1D	MYO1D	MYO1D	MYO1D	MYO1D	MYO1D	MYO1D	MYO1D	MYO1D	MYO1D									PFDN1
MYO1F		MYO1F	MYO1F	MYO1F	MYO1F	MYO1F	MYO1F	MYO1F	MYO1F	MYO1F	MYO1F	MYO1F	MYO1F	MYO1F	MYO1F	MYO1F	MYO1F	MYO1F	MYO1F	MYO1F	MYO1F	MYO1F									PFKFB4
MYO9A		MYO9A	MYO9A	MYO9A	MYO9A	MYO9A	MYO9A	MYO9A	MYO9A	MYO9A	MYO9A	MYO9A	MYO9A	MYO9A	MYO9A	MYO9A	MYO9A	MYO9A	MYO9A	MYO9A	MYO9A	MYO9A									PFN1
MYPOP		MYPOP	MYPOP	MYPOP	MYPOP	MYPOP	MYPOP	MYPOP	MYPOP	MYPOP	MYPOP	MYPOP	MYPOP	MYPOP	MYPOP	MYPOP	MYPOP	MYPOP	MYPOP	MYPOP	MYPOP	MYPOP									PGAM1
MZT2B		MZT2B	MZT2B	MZT2B	MZT2B	MZT2B	MZT2B	MZT2B	MZT2B	MZT2B	MZT2B	MZT2B	MZT2B	MZT2B	MZT2B	MZT2B	MZT2B	MZT2B	MZT2B	MZT2B	MZT2B	MZT2B									PGAM5
N4BP1		N4BP1	N4BP1	N4BP1	N4BP1	N4BP1	N4BP1	N4BP1	N4BP1	N4BP1	N4BP1	N4BP1	N4BP1	N4BP1	N4BP1	N4BP1	N4BP1	N4BP1	N4BP1	N4BP1	N4BP1	N4BP1									PGAP1
N6AMT1		N6AMT1	N6AMT1	N6AMT1	N6AMT1	N6AMT1	N6AMT1	N6AMT1	N6AMT1	N6AMT1	N6AMT1	N6AMT1	N6AMT1	N6AMT1	N6AMT1	N6AMT1	N6AMT1	N6AMT1	N6AMT1	N6AMT1	N6AMT1	N6AMT1									PGLS
N6AMT2		N6AMT2	N6AMT2	N6AMT2	N6AMT2	N6AMT2	N6AMT2	N6AMT2	N6AMT2	N6AMT2	N6AMT2	N6AMT2	N6AMT2	N6AMT2	N6AMT2	N6AMT2	N6AMT2	N6AMT2	N6AMT2	N6AMT2	N6AMT2	N6AMT2									PGRMC2
NAA10		NAA10	NAA10	NAA10	NAA10	NAA10	NAA10	NAA10	NAA10	NAA10	NAA10	NAA10	NAA10	NAA10	NAA10	NAA10	NAA10	NAA10	NAA10	NAA10	NAA10	NAA10									PGS1
NAA16		NAA16	NAA16	NAA16	NAA16	NAA16	NAA16	NAA16	NAA16	NAA16	NAA16	NAA16	NAA16	NAA16	NAA16	NAA16	NAA16	NAA16	NAA16	NAA16	NAA16	NAA16									PHACTR4
NAA25		NAA25	NAA25	NAA25	NAA25	NAA25	NAA25	NAA25	NAA25	NAA25	NAA25	NAA25	NAA25	NAA25	NAA25	NAA25	NAA25	NAA25	NAA25	NAA25	NAA25	NAA25									PHC3
NAA38		NAA38	NAA38	NAA38	NAA38	NAA38	NAA38	NAA38	NAA38	NAA38	NAA38	NAA38	NAA38	NAA38	NAA38	NAA38	NAA38	NAA38	NAA38	NAA38	NAA38	NAA38									PHF12
NAA40		NAA40	NAA40	NAA40	NAA40	NAA40	NAA40	NAA40	NAA40	NAA40	NAA40	NAA40	NAA40	NAA40	NAA40	NAA40	NAA40	NAA40	NAA40	NAA40	NAA40	NAA40									PHF14
NAA50		NAA50	NAA50	NAA50	NAA50	NAA50	NAA50	NAA50	NAA50	NAA50	NAA50	NAA50	NAA50	NAA50	NAA50	NAA50	NAA50	NAA50	NAA50	NAA50	NAA50	NAA50									PHF20
NACAD		NACAD	NACAD	NACAD	NACAD	NACAD	NACAD	NACAD	NACAD	NACAD	NACAD	NACAD	NACAD	NACAD	NACAD	NACAD	NACAD	NACAD	NACAD	NACAD	NACAD	NACAD									PHF23
NADK		NADK	NADK	NADK	NADK	NADK	NADK	NADK	NADK	NADK	NADK	NADK	NADK	NADK	NADK	NADK	NADK	NADK	NADK	NADK	NADK	NADK									PHF6
NADSYN1		NADSYN1	NADSYN1	NADSYN1	NADSYN1	NADSYN1	NADSYN1	NADSYN1	NADSYN1	NADSYN1	NADSYN1	NADSYN1	NADSYN1	NADSYN1	NADSYN1	NADSYN1	NADSYN1	NADSYN1	NADSYN1	NADSYN1	NADSYN1	NADSYN1									PI4K2A
NAE1		NAE1	NAE1	NAE1	NAE1	NAE1	NAE1	NAE1	NAE1	NAE1	NAE1	NAE1	NAE1	NAE1	NAE1	NAE1	NAE1	NAE1	NAE1	NAE1	NAE1	NAE1									PI4K2B
NAGK		NAGK	NAGK	NAGK	NAGK	NAGK	NAGK	NAGK	NAGK	NAGK	NAGK	NAGK	NAGK	NAGK	NAGK	NAGK	NAGK	NAGK	NAGK	NAGK	NAGK	NAGK									PIAS4
NAMPT		NAMPT	NAMPT	NAMPT	NAMPT	NAMPT	NAMPT	NAMPT	NAMPT	NAMPT	NAMPT	NAMPT	NAMPT	NAMPT	NAMPT	NAMPT	NAMPT	NAMPT	NAMPT	NAMPT	NAMPT	NAMPT									PIGA
NANP		NANP	NANP	NANP	NANP	NANP	NANP	NANP	NANP	NANP	NANP	NANP	NANP	NANP	NANP	NANP	NANP	NANP	NANP	NANP	NANP	NANP									PIGF
NAP1L4		NAP1L4	NAP1L4	NAP1L4	NAP1L4	NAP1L4	NAP1L4	NAP1L4	NAP1L4	NAP1L4	NAP1L4	NAP1L4	NAP1L4	NAP1L4	NAP1L4	NAP1L4	NAP1L4	NAP1L4	NAP1L4	NAP1L4	NAP1L4	NAP1L4									PIGH
NAPA		NAPA	NAPA	NAPA	NAPA	NAPA	NAPA	NAPA	NAPA	NAPA	NAPA	NAPA	NAPA	NAPA	NAPA	NAPA	NAPA	NAPA	NAPA	NAPA	NAPA	NAPA									PIGP
NAPB		NAPB	NAPB	NAPB	NAPB	NAPB	NAPB	NAPB	NAPB	NAPB	NAPB	NAPB	NAPB	NAPB	NAPB	NAPB	NAPB	NAPB	NAPB	NAPB	NAPB	NAPB									PIGT
NAPG		NAPG	NAPG	NAPG	NAPG	NAPG	NAPG	NAPG	NAPG	NAPG	NAPG	NAPG	NAPG	NAPG	NAPG	NAPG	NAPG	NAPG	NAPG	NAPG	NAPG	NAPG									PIGX
NAPSA		NAPSA	NAPSA	NAPSA	NAPSA	NAPSA	NAPSA	NAPSA	NAPSA	NAPSA	NAPSA	NAPSA	NAPSA	NAPSA	NAPSA	NAPSA	NAPSA	NAPSA	NAPSA	NAPSA	NAPSA	NAPSA									PIKFYVE
NARF		NARF	NARF	NARF	NARF	NARF	NARF	NARF	NARF	NARF	NARF	NARF	NARF	NARF	NARF	NARF	NARF	NARF	NARF	NARF	NARF	NARF									PILRB
NARFL		NARFL	NARFL	NARFL	NARFL	NARFL	NARFL	NARFL	NARFL	NARFL	NARFL	NARFL	NARFL	NARFL	NARFL	NARFL	NARFL	NARFL	NARFL	NARFL	NARFL	NARFL									PINK1
NARS2		NARS2	NARS2	NARS2	NARS2	NARS2	NARS2	NARS2	NARS2	NARS2	NARS2	NARS2	NARS2	NARS2	NARS2	NARS2	NARS2	NARS2	NARS2	NARS2	NARS2	NARS2									PIP5K1B
NAT9		NAT9	NAT9	NAT9	NAT9	NAT9	NAT9	NAT9	NAT9	NAT9	NAT9	NAT9	NAT9	NAT9	NAT9	NAT9	NAT9	NAT9	NAT9	NAT9	NAT9	NAT9									PITHD1
NBEA		NBEA	NBEA	NBEA	NBEA	NBEA	NBEA	NBEA	NBEA	NBEA	NBEA	NBEA	NBEA	NBEA	NBEA	NBEA	NBEA	NBEA	NBEA	NBEA	NBEA	NBEA									PITPNB
NBEAL1		NBEAL1	NBEAL1	NBEAL1	NBEAL1	NBEAL1	NBEAL1	NBEAL1	NBEAL1	NBEAL1	NBEAL1	NBEAL1	NBEAL1	NBEAL1	NBEAL1	NBEAL1	NBEAL1	NBEAL1	NBEAL1	NBEAL1	NBEAL1	NBEAL1									PITX2
NBPF3		NBPF3	NBPF3	NBPF3	NBPF3	NBPF3	NBPF3	NBPF3	NBPF3	NBPF3	NBPF3	NBPF3	NBPF3	NBPF3	NBPF3	NBPF3	NBPF3	NBPF3	NBPF3	NBPF3	NBPF3	NBPF3									PJA1
NCAN		NCAN	NCAN	NCAN	NCAN	NCAN	NCAN	NCAN	NCAN	NCAN	NCAN	NCAN	NCAN	NCAN	NCAN	NCAN	NCAN	NCAN	NCAN	NCAN	NCAN	NCAN									PKD1
NCAPD3		NCAPD3	NCAPD3	NCAPD3	NCAPD3	NCAPD3	NCAPD3	NCAPD3	NCAPD3	NCAPD3	NCAPD3	NCAPD3	NCAPD3	NCAPD3	NCAPD3	NCAPD3	NCAPD3	NCAPD3	NCAPD3	NCAPD3	NCAPD3	NCAPD3									PKD2L2
NCKIPSD		NCKIPSD	NCKIPSD	NCKIPSD	NCKIPSD	NCKIPSD	NCKIPSD	NCKIPSD	NCKIPSD	NCKIPSD	NCKIPSD	NCKIPSD	NCKIPSD	NCKIPSD	NCKIPSD	NCKIPSD	NCKIPSD	NCKIPSD	NCKIPSD	NCKIPSD	NCKIPSD	NCKIPSD									PKIB
NCOA5		NCOA5	NCOA5	NCOA5	NCOA5	NCOA5	NCOA5	NCOA5	NCOA5	NCOA5	NCOA5	NCOA5	NCOA5	NCOA5	NCOA5	NCOA5	NCOA5	NCOA5	NCOA5	NCOA5	NCOA5	NCOA5									PKMYT1
NDEL1		NDEL1	NDEL1	NDEL1	NDEL1	NDEL1	NDEL1	NDEL1	NDEL1	NDEL1	NDEL1	NDEL1	NDEL1	NDEL1	NDEL1	NDEL1	NDEL1	NDEL1	NDEL1	NDEL1	NDEL1	NDEL1									PLA2G12A
NDFIP2		NDFIP2	NDFIP2	NDFIP2	NDFIP2	NDFIP2	NDFIP2	NDFIP2	NDFIP2	NDFIP2	NDFIP2	NDFIP2	NDFIP2	NDFIP2	NDFIP2	NDFIP2	NDFIP2	NDFIP2	NDFIP2	NDFIP2	NDFIP2	NDFIP2									PLCG1
NDNL2		NDNL2	NDNL2	NDNL2	NDNL2	NDNL2	NDNL2	NDNL2	NDNL2	NDNL2	NDNL2	NDNL2	NDNL2	NDNL2	NDNL2	NDNL2	NDNL2	NDNL2	NDNL2	NDNL2	NDNL2	NDNL2									PLD1
NDRG3		NDRG3	NDRG3	NDRG3	NDRG3	NDRG3	NDRG3	NDRG3	NDRG3	NDRG3	NDRG3	NDRG3	NDRG3	NDRG3	NDRG3	NDRG3	NDRG3	NDRG3	NDRG3	NDRG3	NDRG3	NDRG3									PLEKHA3
NDST2		NDST2	NDST2	NDST2	NDST2	NDST2	NDST2	NDST2	NDST2	NDST2	NDST2	NDST2	NDST2	NDST2	NDST2	NDST2	NDST2	NDST2	NDST2	NDST2	NDST2	NDST2									PLEKHA8
NDUFA11		NDUFA11	NDUFA11	NDUFA11	NDUFA11	NDUFA11	NDUFA11	NDUFA11	NDUFA11	NDUFA11	NDUFA11	NDUFA11	NDUFA11	NDUFA11	NDUFA11	NDUFA11	NDUFA11	NDUFA11	NDUFA11	NDUFA11	NDUFA11	NDUFA11									PLEKHB2
NDUFA12		NDUFA12	NDUFA12	NDUFA12	NDUFA12	NDUFA12	NDUFA12	NDUFA12	NDUFA12	NDUFA12	NDUFA12	NDUFA12	NDUFA12	NDUFA12	NDUFA12	NDUFA12	NDUFA12	NDUFA12	NDUFA12	NDUFA12	NDUFA12	NDUFA12									PLEKHJ1
NDUFA3		NDUFA3	NDUFA3	NDUFA3	NDUFA3	NDUFA3	NDUFA3	NDUFA3	NDUFA3	NDUFA3	NDUFA3	NDUFA3	NDUFA3	NDUFA3	NDUFA3	NDUFA3	NDUFA3	NDUFA3	NDUFA3	NDUFA3	NDUFA3	NDUFA3									PLK4
NDUFA6		NDUFA6	NDUFA6	NDUFA6	NDUFA6	NDUFA6	NDUFA6	NDUFA6	NDUFA6	NDUFA6	NDUFA6	NDUFA6	NDUFA6	NDUFA6	NDUFA6	NDUFA6	NDUFA6	NDUFA6	NDUFA6	NDUFA6	NDUFA6	NDUFA6									PLOD3
NDUFA8		NDUFA8	NDUFA8	NDUFA8	NDUFA8	NDUFA8	NDUFA8	NDUFA8	NDUFA8	NDUFA8	NDUFA8	NDUFA8	NDUFA8	NDUFA8	NDUFA8	NDUFA8	NDUFA8	NDUFA8	NDUFA8	NDUFA8	NDUFA8	NDUFA8									PLS1
NDUFAF4		NDUFAF4	NDUFAF4	NDUFAF4	NDUFAF4	NDUFAF4	NDUFAF4	NDUFAF4	NDUFAF4	NDUFAF4	NDUFAF4	NDUFAF4	NDUFAF4	NDUFAF4	NDUFAF4	NDUFAF4	NDUFAF4	NDUFAF4	NDUFAF4	NDUFAF4	NDUFAF4	NDUFAF4									PM20D2
NDUFB10		NDUFB10	NDUFB10	NDUFB10	NDUFB10	NDUFB10	NDUFB10	NDUFB10	NDUFB10	NDUFB10	NDUFB10	NDUFB10	NDUFB10	NDUFB10	NDUFB10	NDUFB10	NDUFB10	NDUFB10	NDUFB10	NDUFB10	NDUFB10	NDUFB10									PMS1
NDUFB4		NDUFB4	NDUFB4	NDUFB4	NDUFB4	NDUFB4	NDUFB4	NDUFB4	NDUFB4	NDUFB4	NDUFB4	NDUFB4	NDUFB4	NDUFB4	NDUFB4	NDUFB4	NDUFB4	NDUFB4	NDUFB4	NDUFB4	NDUFB4	NDUFB4									PMS2
NDUFS6		NDUFS6	NDUFS6	NDUFS6	NDUFS6	NDUFS6	NDUFS6	NDUFS6	NDUFS6	NDUFS6	NDUFS6	NDUFS6	NDUFS6	NDUFS6	NDUFS6	NDUFS6	NDUFS6	NDUFS6	NDUFS6	NDUFS6	NDUFS6	NDUFS6									PNISR
NDUFS8		NDUFS8	NDUFS8	NDUFS8	NDUFS8	NDUFS8	NDUFS8	NDUFS8	NDUFS8	NDUFS8	NDUFS8	NDUFS8	NDUFS8	NDUFS8	NDUFS8	NDUFS8	NDUFS8	NDUFS8	NDUFS8	NDUFS8	NDUFS8	NDUFS8									PNMAL1
NDUFV3		NDUFV3	NDUFV3	NDUFV3	NDUFV3	NDUFV3	NDUFV3	NDUFV3	NDUFV3	NDUFV3	NDUFV3	NDUFV3	NDUFV3	NDUFV3	NDUFV3	NDUFV3	NDUFV3	NDUFV3	NDUFV3	NDUFV3	NDUFV3	NDUFV3									PNMAL2
NEFH		NEFH	NEFH	NEFH	NEFH	NEFH	NEFH	NEFH	NEFH	NEFH	NEFH	NEFH	NEFH	NEFH	NEFH	NEFH	NEFH	NEFH	NEFH	NEFH	NEFH	NEFH									POC1A
NEFM		NEFM	NEFM	NEFM	NEFM	NEFM	NEFM	NEFM	NEFM	NEFM	NEFM	NEFM	NEFM	NEFM	NEFM	NEFM	NEFM	NEFM	NEFM	NEFM	NEFM	NEFM									POFUT2
NEGR1		NEGR1	NEGR1	NEGR1	NEGR1	NEGR1	NEGR1	NEGR1	NEGR1	NEGR1	NEGR1	NEGR1	NEGR1	NEGR1	NEGR1	NEGR1	NEGR1	NEGR1	NEGR1	NEGR1	NEGR1	NEGR1									POLA1
NEIL2		NEIL2	NEIL2	NEIL2	NEIL2	NEIL2	NEIL2	NEIL2	NEIL2	NEIL2	NEIL2	NEIL2	NEIL2	NEIL2	NEIL2	NEIL2	NEIL2	NEIL2	NEIL2	NEIL2	NEIL2	NEIL2									POLD1
NEIL3		NEIL3	NEIL3	NEIL3	NEIL3	NEIL3	NEIL3	NEIL3	NEIL3	NEIL3	NEIL3	NEIL3	NEIL3	NEIL3	NEIL3	NEIL3	NEIL3	NEIL3	NEIL3	NEIL3	NEIL3	NEIL3									POLG2
NEK2		NEK2	NEK2	NEK2	NEK2	NEK2	NEK2	NEK2	NEK2	NEK2	NEK2	NEK2	NEK2	NEK2	NEK2	NEK2	NEK2	NEK2	NEK2	NEK2	NEK2	NEK2									POLR1A
NEK4		NEK4	NEK4	NEK4	NEK4	NEK4	NEK4	NEK4	NEK4	NEK4	NEK4	NEK4	NEK4	NEK4	NEK4	NEK4	NEK4	NEK4	NEK4	NEK4	NEK4	NEK4									POLR1C
NEK8		NEK8	NEK8	NEK8	NEK8	NEK8	NEK8	NEK8	NEK8	NEK8	NEK8	NEK8	NEK8	NEK8	NEK8	NEK8	NEK8	NEK8	NEK8	NEK8	NEK8	NEK8									POLR2A
NEUROD1		NEUROD1	NEUROD1	NEUROD1	NEUROD1	NEUROD1	NEUROD1	NEUROD1	NEUROD1	NEUROD1	NEUROD1	NEUROD1	NEUROD1	NEUROD1	NEUROD1	NEUROD1	NEUROD1	NEUROD1	NEUROD1	NEUROD1	NEUROD1	NEUROD1									POLR2F
NF1		NF1	NF1	NF1	NF1	NF1	NF1	NF1	NF1	NF1	NF1	NF1	NF1	NF1	NF1	NF1	NF1	NF1	NF1	NF1	NF1	NF1									POLR2H
NF2		NF2	NF2	NF2	NF2	NF2	NF2	NF2	NF2	NF2	NF2	NF2	NF2	NF2	NF2	NF2	NF2	NF2	NF2	NF2	NF2	NF2									POLR2I
NFU1		NFU1	NFU1	NFU1	NFU1	NFU1	NFU1	NFU1	NFU1	NFU1	NFU1	NFU1	NFU1	NFU1	NFU1	NFU1	NFU1	NFU1	NFU1	NFU1	NFU1	NFU1									POLR3B
NFX1		NFX1	NFX1	NFX1	NFX1	NFX1	NFX1	NFX1	NFX1	NFX1	NFX1	NFX1	NFX1	NFX1	NFX1	NFX1	NFX1	NFX1	NFX1	NFX1	NFX1	NFX1									POLR3H
NFYA		NFYA	NFYA	NFYA	NFYA	NFYA	NFYA	NFYA	NFYA	NFYA	NFYA	NFYA	NFYA	NFYA	NFYA	NFYA	NFYA	NFYA	NFYA	NFYA	NFYA	NFYA									POLR3K
NGLY1		NGLY1	NGLY1	NGLY1	NGLY1	NGLY1	NGLY1	NGLY1	NGLY1	NGLY1	NGLY1	NGLY1	NGLY1	NGLY1	NGLY1	NGLY1	NGLY1	NGLY1	NGLY1	NGLY1	NGLY1	NGLY1									POM121
NIPA2		NIPA2	NIPA2	NIPA2	NIPA2	NIPA2	NIPA2	NIPA2	NIPA2	NIPA2	NIPA2	NIPA2	NIPA2	NIPA2	NIPA2	NIPA2	NIPA2	NIPA2	NIPA2	NIPA2	NIPA2	NIPA2									POMT1
NKTR		NKTR	NKTR	NKTR	NKTR	NKTR	NKTR	NKTR	NKTR	NKTR	NKTR	NKTR	NKTR	NKTR	NKTR	NKTR	NKTR	NKTR	NKTR	NKTR	NKTR	NKTR									POMT2
NMRK1		NMRK1	NMRK1	NMRK1	NMRK1	NMRK1	NMRK1	NMRK1	NMRK1	NMRK1	NMRK1	NMRK1	NMRK1	NMRK1	NMRK1	NMRK1	NMRK1	NMRK1	NMRK1	NMRK1	NMRK1	NMRK1									POP1
NOB1		NOB1	NOB1	NOB1	NOB1	NOB1	NOB1	NOB1	NOB1	NOB1	NOB1	NOB1	NOB1	NOB1	NOB1	NOB1	NOB1	NOB1	NOB1	NOB1	NOB1	NOB1									POP4
NOL7		NOL7	NOL7	NOL7	NOL7	NOL7	NOL7	NOL7	NOL7	NOL7	NOL7	NOL7	NOL7	NOL7	NOL7	NOL7	NOL7	NOL7	NOL7	NOL7	NOL7	NOL7									POP7
NOMO1		NOMO1	NOMO1	NOMO1	NOMO1	NOMO1	NOMO1	NOMO1	NOMO1	NOMO1	NOMO1	NOMO1	NOMO1	NOMO1	NOMO1	NOMO1	NOMO1	NOMO1	NOMO1	NOMO1	NOMO1	NOMO1									POT1
NOMO2		NOMO2	NOMO2	NOMO2	NOMO2	NOMO2	NOMO2	NOMO2	NOMO2	NOMO2	NOMO2	NOMO2	NOMO2	NOMO2	NOMO2	NOMO2	NOMO2	NOMO2	NOMO2	NOMO2	NOMO2	NOMO2									POU2F1
NONO		NONO	NONO	NONO	NONO	NONO	NONO	NONO	NONO	NONO	NONO	NONO	NONO	NONO	NONO	NONO	NONO	NONO	NONO	NONO	NONO	NONO									PPA1
NOP2		NOP2	NOP2	NOP2	NOP2	NOP2	NOP2	NOP2	NOP2	NOP2	NOP2	NOP2	NOP2	NOP2	NOP2	NOP2	NOP2	NOP2	NOP2	NOP2	NOP2	NOP2									PPAN
NOTCH4		NOTCH4	NOTCH4	NOTCH4	NOTCH4	NOTCH4	NOTCH4	NOTCH4	NOTCH4	NOTCH4	NOTCH4	NOTCH4	NOTCH4	NOTCH4	NOTCH4	NOTCH4	NOTCH4	NOTCH4	NOTCH4	NOTCH4	NOTCH4	NOTCH4									PPAT
NPAT		NPAT	NPAT	NPAT	NPAT	NPAT	NPAT	NPAT	NPAT	NPAT	NPAT	NPAT	NPAT	NPAT	NPAT	NPAT	NPAT	NPAT	NPAT	NPAT	NPAT	NPAT									PPCS
NPLOC4		NPLOC4	NPLOC4	NPLOC4	NPLOC4	NPLOC4	NPLOC4	NPLOC4	NPLOC4	NPLOC4	NPLOC4	NPLOC4	NPLOC4	NPLOC4	NPLOC4	NPLOC4	NPLOC4	NPLOC4	NPLOC4	NPLOC4	NPLOC4	NPLOC4									PPDPF
NPM1		NPM1	NPM1	NPM1	NPM1	NPM1	NPM1	NPM1	NPM1	NPM1	NPM1	NPM1	NPM1	NPM1	NPM1	NPM1	NPM1	NPM1	NPM1	NPM1	NPM1	NPM1									PPIA
NPRL3		NPRL3	NPRL3	NPRL3	NPRL3	NPRL3	NPRL3	NPRL3	NPRL3	NPRL3	NPRL3	NPRL3	NPRL3	NPRL3	NPRL3	NPRL3	NPRL3	NPRL3	NPRL3	NPRL3	NPRL3	NPRL3									PPIF
NR1D1		NR1D1	NR1D1	NR1D1	NR1D1	NR1D1	NR1D1	NR1D1	NR1D1	NR1D1	NR1D1	NR1D1	NR1D1	NR1D1	NR1D1	NR1D1	NR1D1	NR1D1	NR1D1	NR1D1	NR1D1	NR1D1									PPM1D
NR1D2		NR1D2	NR1D2	NR1D2	NR1D2	NR1D2	NR1D2	NR1D2	NR1D2	NR1D2	NR1D2	NR1D2	NR1D2	NR1D2	NR1D2	NR1D2	NR1D2	NR1D2	NR1D2	NR1D2	NR1D2	NR1D2									PPM1K
NR2C1		NR2C1	NR2C1	NR2C1	NR2C1	NR2C1	NR2C1	NR2C1	NR2C1	NR2C1	NR2C1	NR2C1	NR2C1	NR2C1	NR2C1	NR2C1	NR2C1	NR2C1	NR2C1	NR2C1	NR2C1	NR2C1									PPME1
NR2C2AP		NR2C2AP	NR2C2AP	NR2C2AP	NR2C2AP	NR2C2AP	NR2C2AP	NR2C2AP	NR2C2AP	NR2C2AP	NR2C2AP	NR2C2AP	NR2C2AP	NR2C2AP	NR2C2AP	NR2C2AP	NR2C2AP	NR2C2AP	NR2C2AP	NR2C2AP	NR2C2AP	NR2C2AP									PPP1CB
NRBP1		NRBP1	NRBP1	NRBP1	NRBP1	NRBP1	NRBP1	NRBP1	NRBP1	NRBP1	NRBP1	NRBP1	NRBP1	NRBP1	NRBP1	NRBP1	NRBP1	NRBP1	NRBP1	NRBP1	NRBP1	NRBP1									PPP1R10
NRN1		NRN1	NRN1	NRN1	NRN1	NRN1	NRN1	NRN1	NRN1	NRN1	NRN1	NRN1	NRN1	NRN1	NRN1	NRN1	NRN1	NRN1	NRN1	NRN1	NRN1	NRN1									PPP1R11
NRTN		NRTN	NRTN	NRTN	NRTN	NRTN	NRTN	NRTN	NRTN	NRTN	NRTN	NRTN	NRTN	NRTN	NRTN	NRTN	NRTN	NRTN	NRTN	NRTN	NRTN	NRTN									PPP1R12A
NSUN2		NSUN2	NSUN2	NSUN2	NSUN2	NSUN2	NSUN2	NSUN2	NSUN2	NSUN2	NSUN2	NSUN2	NSUN2	NSUN2	NSUN2	NSUN2	NSUN2	NSUN2	NSUN2	NSUN2	NSUN2	NSUN2									PPP1R27
NT5C		NT5C	NT5C	NT5C	NT5C	NT5C	NT5C	NT5C	NT5C	NT5C	NT5C	NT5C	NT5C	NT5C	NT5C	NT5C	NT5C	NT5C	NT5C	NT5C	NT5C	NT5C									PPP1R7
NT5C3		NT5C3	NT5C3	NT5C3	NT5C3	NT5C3	NT5C3	NT5C3	NT5C3	NT5C3	NT5C3	NT5C3	NT5C3	NT5C3	NT5C3	NT5C3	NT5C3	NT5C3	NT5C3	NT5C3	NT5C3	NT5C3									PPP2R1A
NT5DC1		NT5DC1	NT5DC1	NT5DC1	NT5DC1	NT5DC1	NT5DC1	NT5DC1	NT5DC1	NT5DC1	NT5DC1	NT5DC1	NT5DC1	NT5DC1	NT5DC1	NT5DC1	NT5DC1	NT5DC1	NT5DC1	NT5DC1	NT5DC1	NT5DC1									PPP2R3B
NUBP1		NUBP1	NUBP1	NUBP1	NUBP1	NUBP1	NUBP1	NUBP1	NUBP1	NUBP1	NUBP1	NUBP1	NUBP1	NUBP1	NUBP1	NUBP1	NUBP1	NUBP1	NUBP1	NUBP1	NUBP1	NUBP1									PPP2R5C
NUDCD2		NUDCD2	NUDCD2	NUDCD2	NUDCD2	NUDCD2	NUDCD2	NUDCD2	NUDCD2	NUDCD2	NUDCD2	NUDCD2	NUDCD2	NUDCD2	NUDCD2	NUDCD2	NUDCD2	NUDCD2	NUDCD2	NUDCD2	NUDCD2	NUDCD2									PPP4R2
NUDT15		NUDT15	NUDT15	NUDT15	NUDT15	NUDT15	NUDT15	NUDT15	NUDT15	NUDT15	NUDT15	NUDT15	NUDT15	NUDT15	NUDT15	NUDT15	NUDT15	NUDT15	NUDT15	NUDT15	NUDT15	NUDT15									PPP4R4
NUDT16L1		NUDT16L1	NUDT16L1	NUDT16L1	NUDT16L1	NUDT16L1	NUDT16L1	NUDT16L1	NUDT16L1	NUDT16L1	NUDT16L1	NUDT16L1	NUDT16L1	NUDT16L1	NUDT16L1	NUDT16L1	NUDT16L1	NUDT16L1	NUDT16L1	NUDT16L1	NUDT16L1	NUDT16L1									PPP5C
NUDT7		NUDT7	NUDT7	NUDT7	NUDT7	NUDT7	NUDT7	NUDT7	NUDT7	NUDT7	NUDT7	NUDT7	NUDT7	NUDT7	NUDT7	NUDT7	NUDT7	NUDT7	NUDT7	NUDT7	NUDT7	NUDT7									PPP6R1
NUP107		NUP107	NUP107	NUP107	NUP107	NUP107	NUP107	NUP107	NUP107	NUP107	NUP107	NUP107	NUP107	NUP107	NUP107	NUP107	NUP107	NUP107	NUP107	NUP107	NUP107	NUP107									PPTC7
NUP35		NUP35	NUP35	NUP35	NUP35	NUP35	NUP35	NUP35	NUP35	NUP35	NUP35	NUP35	NUP35	NUP35	NUP35	NUP35	NUP35	NUP35	NUP35	NUP35	NUP35	NUP35									PQLC2
NUP50		NUP50	NUP50	NUP50	NUP50	NUP50	NUP50	NUP50	NUP50	NUP50	NUP50	NUP50	NUP50	NUP50	NUP50	NUP50	NUP50	NUP50	NUP50	NUP50	NUP50	NUP50									PRAME
NUP62		NUP62	NUP62	NUP62	NUP62	NUP62	NUP62	NUP62	NUP62	NUP62	NUP62	NUP62	NUP62	NUP62	NUP62	NUP62	NUP62	NUP62	NUP62	NUP62	NUP62	NUP62									PRC1
NUSAP1		NUSAP1	NUSAP1	NUSAP1	NUSAP1	NUSAP1	NUSAP1	NUSAP1	NUSAP1	NUSAP1	NUSAP1	NUSAP1	NUSAP1	NUSAP1	NUSAP1	NUSAP1	NUSAP1	NUSAP1	NUSAP1	NUSAP1	NUSAP1	NUSAP1									PRDX3
NXT1		NXT1	NXT1	NXT1	NXT1	NXT1	NXT1	NXT1	NXT1	NXT1	NXT1	NXT1	NXT1	NXT1	NXT1	NXT1	NXT1	NXT1	NXT1	NXT1	NXT1	NXT1									PRDX5
OARD1		OARD1	OARD1	OARD1	OARD1	OARD1	OARD1	OARD1	OARD1	OARD1	OARD1	OARD1	OARD1	OARD1	OARD1	OARD1	OARD1	OARD1	OARD1	OARD1	OARD1	OARD1									PREB
OAZ2		OAZ2	OAZ2	OAZ2	OAZ2	OAZ2	OAZ2	OAZ2	OAZ2	OAZ2	OAZ2	OAZ2	OAZ2	OAZ2	OAZ2	OAZ2	OAZ2	OAZ2	OAZ2	OAZ2	OAZ2	OAZ2									PRKAR2A
OCEL1		OCEL1	OCEL1	OCEL1	OCEL1	OCEL1	OCEL1	OCEL1	OCEL1	OCEL1	OCEL1	OCEL1	OCEL1	OCEL1	OCEL1	OCEL1	OCEL1	OCEL1	OCEL1	OCEL1	OCEL1	OCEL1									PRKDC
OCIAD1		OCIAD1	OCIAD1	OCIAD1	OCIAD1	OCIAD1	OCIAD1	OCIAD1	OCIAD1	OCIAD1	OCIAD1	OCIAD1	OCIAD1	OCIAD1	OCIAD1	OCIAD1	OCIAD1	OCIAD1	OCIAD1	OCIAD1	OCIAD1	OCIAD1									PRMT1
OCLN		OCLN	OCLN	OCLN	OCLN	OCLN	OCLN	OCLN	OCLN	OCLN	OCLN	OCLN	OCLN	OCLN	OCLN	OCLN	OCLN	OCLN	OCLN	OCLN	OCLN	OCLN									PRPF3
ODC1		ODC1	ODC1	ODC1	ODC1	ODC1	ODC1	ODC1	ODC1	ODC1	ODC1	ODC1	ODC1	ODC1	ODC1	ODC1	ODC1	ODC1	ODC1	ODC1	ODC1	ODC1									PRPF39
OIP5		OIP5	OIP5	OIP5	OIP5	OIP5	OIP5	OIP5	OIP5	OIP5	OIP5	OIP5	OIP5	OIP5	OIP5	OIP5	OIP5	OIP5	OIP5	OIP5	OIP5	OIP5									PRPF4B
OPA1		OPA1	OPA1	OPA1	OPA1	OPA1	OPA1	OPA1	OPA1	OPA1	OPA1	OPA1	OPA1	OPA1	OPA1	OPA1	OPA1	OPA1	OPA1	OPA1	OPA1	OPA1									PRPSAP1
ORAOV1		ORAOV1	ORAOV1	ORAOV1	ORAOV1	ORAOV1	ORAOV1	ORAOV1	ORAOV1	ORAOV1	ORAOV1	ORAOV1	ORAOV1	ORAOV1	ORAOV1	ORAOV1	ORAOV1	ORAOV1	ORAOV1	ORAOV1	ORAOV1	ORAOV1									PRR14
ORC4		ORC4	ORC4	ORC4	ORC4	ORC4	ORC4	ORC4	ORC4	ORC4	ORC4	ORC4	ORC4	ORC4	ORC4	ORC4	ORC4	ORC4	ORC4	ORC4	ORC4	ORC4									PRR29
ORC6		ORC6	ORC6	ORC6	ORC6	ORC6	ORC6	ORC6	ORC6	ORC6	ORC6	ORC6	ORC6	ORC6	ORC6	ORC6	ORC6	ORC6	ORC6	ORC6	ORC6	ORC6									PRRC1
ORMDL1		ORMDL1	ORMDL1	ORMDL1	ORMDL1	ORMDL1	ORMDL1	ORMDL1	ORMDL1	ORMDL1	ORMDL1	ORMDL1	ORMDL1	ORMDL1	ORMDL1	ORMDL1	ORMDL1	ORMDL1	ORMDL1	ORMDL1	ORMDL1	ORMDL1									PRRC2C
OS9		OS9	OS9	OS9	OS9	OS9	OS9	OS9	OS9	OS9	OS9	OS9	OS9	OS9	OS9	OS9	OS9	OS9	OS9	OS9	OS9	OS9									PSAP
OSBPL6		OSBPL6	OSBPL6	OSBPL6	OSBPL6	OSBPL6	OSBPL6	OSBPL6	OSBPL6	OSBPL6	OSBPL6	OSBPL6	OSBPL6	OSBPL6	OSBPL6	OSBPL6	OSBPL6	OSBPL6	OSBPL6	OSBPL6	OSBPL6	OSBPL6									PSENEN
OSER1		OSER1	OSER1	OSER1	OSER1	OSER1	OSER1	OSER1	OSER1	OSER1	OSER1	OSER1	OSER1	OSER1	OSER1	OSER1	OSER1	OSER1	OSER1	OSER1	OSER1	OSER1									PSMA2
OSGIN2		OSGIN2	OSGIN2	OSGIN2	OSGIN2	OSGIN2	OSGIN2	OSGIN2	OSGIN2	OSGIN2	OSGIN2	OSGIN2	OSGIN2	OSGIN2	OSGIN2	OSGIN2	OSGIN2	OSGIN2	OSGIN2	OSGIN2	OSGIN2	OSGIN2									PSMA3
OSTC		OSTC	OSTC	OSTC	OSTC	OSTC	OSTC	OSTC	OSTC	OSTC	OSTC	OSTC	OSTC	OSTC	OSTC	OSTC	OSTC	OSTC	OSTC	OSTC	OSTC	OSTC									PSMA4
OSTF1		OSTF1	OSTF1	OSTF1	OSTF1	OSTF1	OSTF1	OSTF1	OSTF1	OSTF1	OSTF1	OSTF1	OSTF1	OSTF1	OSTF1	OSTF1	OSTF1	OSTF1	OSTF1	OSTF1	OSTF1	OSTF1									PSMC4
OTUD3		OTUD3	OTUD3	OTUD3	OTUD3	OTUD3	OTUD3	OTUD3	OTUD3	OTUD3	OTUD3	OTUD3	OTUD3	OTUD3	OTUD3	OTUD3	OTUD3	OTUD3	OTUD3	OTUD3	OTUD3	OTUD3									PSPC1
OTUD5		OTUD5	OTUD5	OTUD5	OTUD5	OTUD5	OTUD5	OTUD5	OTUD5	OTUD5	OTUD5	OTUD5	OTUD5	OTUD5	OTUD5	OTUD5	OTUD5	OTUD5	OTUD5	OTUD5	OTUD5	OTUD5									PSTK
OTUD6B		OTUD6B	OTUD6B	OTUD6B	OTUD6B	OTUD6B	OTUD6B	OTUD6B	OTUD6B	OTUD6B	OTUD6B	OTUD6B	OTUD6B	OTUD6B	OTUD6B	OTUD6B	OTUD6B	OTUD6B	OTUD6B	OTUD6B	OTUD6B	OTUD6B									PSTPIP2
OXSM		OXSM	OXSM	OXSM	OXSM	OXSM	OXSM	OXSM	OXSM	OXSM	OXSM	OXSM	OXSM	OXSM	OXSM	OXSM	OXSM	OXSM	OXSM	OXSM	OXSM	OXSM									PTBP1
P4HA1		P4HA1	P4HA1	P4HA1	P4HA1	P4HA1	P4HA1	P4HA1	P4HA1	P4HA1	P4HA1	P4HA1	P4HA1	P4HA1	P4HA1	P4HA1	P4HA1	P4HA1	P4HA1	P4HA1	P4HA1	P4HA1									PTCD3
P4HB		P4HB	P4HB	P4HB	P4HB	P4HB	P4HB	P4HB	P4HB	P4HB	P4HB	P4HB	P4HB	P4HB	P4HB	P4HB	P4HB	P4HB	P4HB	P4HB	P4HB	P4HB									PTCH1
PACS2		PACS2	PACS2	PACS2	PACS2	PACS2	PACS2	PACS2	PACS2	PACS2	PACS2	PACS2	PACS2	PACS2	PACS2	PACS2	PACS2	PACS2	PACS2	PACS2	PACS2	PACS2									PTGES3
PAGR1		PAGR1	PAGR1	PAGR1	PAGR1	PAGR1	PAGR1	PAGR1	PAGR1	PAGR1	PAGR1	PAGR1	PAGR1	PAGR1	PAGR1	PAGR1	PAGR1	PAGR1	PAGR1	PAGR1	PAGR1	PAGR1									PTGR2
PAICS		PAICS	PAICS	PAICS	PAICS	PAICS	PAICS	PAICS	PAICS	PAICS	PAICS	PAICS	PAICS	PAICS	PAICS	PAICS	PAICS	PAICS	PAICS	PAICS	PAICS	PAICS									PTK2
PAIP2		PAIP2	PAIP2	PAIP2	PAIP2	PAIP2	PAIP2	PAIP2	PAIP2	PAIP2	PAIP2	PAIP2	PAIP2	PAIP2	PAIP2	PAIP2	PAIP2	PAIP2	PAIP2	PAIP2	PAIP2	PAIP2									PTMA
PAM16		PAM16	PAM16	PAM16	PAM16	PAM16	PAM16	PAM16	PAM16	PAM16	PAM16	PAM16	PAM16	PAM16	PAM16	PAM16	PAM16	PAM16	PAM16	PAM16	PAM16	PAM16									PTPN2
PAPD7		PAPD7	PAPD7	PAPD7	PAPD7	PAPD7	PAPD7	PAPD7	PAPD7	PAPD7	PAPD7	PAPD7	PAPD7	PAPD7	PAPD7	PAPD7	PAPD7	PAPD7	PAPD7	PAPD7	PAPD7	PAPD7									PTPN20
PAPSS1		PAPSS1	PAPSS1	PAPSS1	PAPSS1	PAPSS1	PAPSS1	PAPSS1	PAPSS1	PAPSS1	PAPSS1	PAPSS1	PAPSS1	PAPSS1	PAPSS1	PAPSS1	PAPSS1	PAPSS1	PAPSS1	PAPSS1	PAPSS1	PAPSS1									PTPN23
PAQR4		PAQR4	PAQR4	PAQR4	PAQR4	PAQR4	PAQR4	PAQR4	PAQR4	PAQR4	PAQR4	PAQR4	PAQR4	PAQR4	PAQR4	PAQR4	PAQR4	PAQR4	PAQR4	PAQR4	PAQR4	PAQR4									PTPRS
PAQR8		PAQR8	PAQR8	PAQR8	PAQR8	PAQR8	PAQR8	PAQR8	PAQR8	PAQR8	PAQR8	PAQR8	PAQR8	PAQR8	PAQR8	PAQR8	PAQR8	PAQR8	PAQR8	PAQR8	PAQR8	PAQR8									PTS
PARD6A		PARD6A	PARD6A	PARD6A	PARD6A	PARD6A	PARD6A	PARD6A	PARD6A	PARD6A	PARD6A	PARD6A	PARD6A	PARD6A	PARD6A	PARD6A	PARD6A	PARD6A	PARD6A	PARD6A	PARD6A	PARD6A									PTTG1IP
PARD6B		PARD6B	PARD6B	PARD6B	PARD6B	PARD6B	PARD6B	PARD6B	PARD6B	PARD6B	PARD6B	PARD6B	PARD6B	PARD6B	PARD6B	PARD6B	PARD6B	PARD6B	PARD6B	PARD6B	PARD6B	PARD6B									PUS7L
PARK2		PARK2	PARK2	PARK2	PARK2	PARK2	PARK2	PARK2	PARK2	PARK2	PARK2	PARK2	PARK2	PARK2	PARK2	PARK2	PARK2	PARK2	PARK2	PARK2	PARK2	PARK2									PUSL1
PARK7		PARK7	PARK7	PARK7	PARK7	PARK7	PARK7	PARK7	PARK7	PARK7	PARK7	PARK7	PARK7	PARK7	PARK7	PARK7	PARK7	PARK7	PARK7	PARK7	PARK7	PARK7									PVR
PARN		PARN	PARN	PARN	PARN	PARN	PARN	PARN	PARN	PARN	PARN	PARN	PARN	PARN	PARN	PARN	PARN	PARN	PARN	PARN	PARN	PARN									PWP1
PARP3		PARP3	PARP3	PARP3	PARP3	PARP3	PARP3	PARP3	PARP3	PARP3	PARP3	PARP3	PARP3	PARP3	PARP3	PARP3	PARP3	PARP3	PARP3	PARP3	PARP3	PARP3									PXDN
PARP6		PARP6	PARP6	PARP6	PARP6	PARP6	PARP6	PARP6	PARP6	PARP6	PARP6	PARP6	PARP6	PARP6	PARP6	PARP6	PARP6	PARP6	PARP6	PARP6	PARP6	PARP6									PYGL
PATL1		PATL1	PATL1	PATL1	PATL1	PATL1	PATL1	PATL1	PATL1	PATL1	PATL1	PATL1	PATL1	PATL1	PATL1	PATL1	PATL1	PATL1	PATL1	PATL1	PATL1	PATL1									QPCTL
PATZ1		PATZ1	PATZ1	PATZ1	PATZ1	PATZ1	PATZ1	PATZ1	PATZ1	PATZ1	PATZ1	PATZ1	PATZ1	PATZ1	PATZ1	PATZ1	PATZ1	PATZ1	PATZ1	PATZ1	PATZ1	PATZ1									RAB10
PAXIP1		PAXIP1	PAXIP1	PAXIP1	PAXIP1	PAXIP1	PAXIP1	PAXIP1	PAXIP1	PAXIP1	PAXIP1	PAXIP1	PAXIP1	PAXIP1	PAXIP1	PAXIP1	PAXIP1	PAXIP1	PAXIP1	PAXIP1	PAXIP1	PAXIP1									RAB14
PCBP2		PCBP2	PCBP2	PCBP2	PCBP2	PCBP2	PCBP2	PCBP2	PCBP2	PCBP2	PCBP2	PCBP2	PCBP2	PCBP2	PCBP2	PCBP2	PCBP2	PCBP2	PCBP2	PCBP2	PCBP2	PCBP2									RAB18
PCDH9		PCDH9	PCDH9	PCDH9	PCDH9	PCDH9	PCDH9	PCDH9	PCDH9	PCDH9	PCDH9	PCDH9	PCDH9	PCDH9	PCDH9	PCDH9	PCDH9	PCDH9	PCDH9	PCDH9	PCDH9	PCDH9									RAB1A
PCGF1		PCGF1	PCGF1	PCGF1	PCGF1	PCGF1	PCGF1	PCGF1	PCGF1	PCGF1	PCGF1	PCGF1	PCGF1	PCGF1	PCGF1	PCGF1	PCGF1	PCGF1	PCGF1	PCGF1	PCGF1	PCGF1									RAB1B
PCGF3		PCGF3	PCGF3	PCGF3	PCGF3	PCGF3	PCGF3	PCGF3	PCGF3	PCGF3	PCGF3	PCGF3	PCGF3	PCGF3	PCGF3	PCGF3	PCGF3	PCGF3	PCGF3	PCGF3	PCGF3	PCGF3									RAB23
PCGF6		PCGF6	PCGF6	PCGF6	PCGF6	PCGF6	PCGF6	PCGF6	PCGF6	PCGF6	PCGF6	PCGF6	PCGF6	PCGF6	PCGF6	PCGF6	PCGF6	PCGF6	PCGF6	PCGF6	PCGF6	PCGF6									RAB32
PCIF1		PCIF1	PCIF1	PCIF1	PCIF1	PCIF1	PCIF1	PCIF1	PCIF1	PCIF1	PCIF1	PCIF1	PCIF1	PCIF1	PCIF1	PCIF1	PCIF1	PCIF1	PCIF1	PCIF1	PCIF1	PCIF1									RAB33B
PCLO		PCLO	PCLO	PCLO	PCLO	PCLO	PCLO	PCLO	PCLO	PCLO	PCLO	PCLO	PCLO	PCLO	PCLO	PCLO	PCLO	PCLO	PCLO	PCLO	PCLO	PCLO									RAB35
PCMT1		PCMT1	PCMT1	PCMT1	PCMT1	PCMT1	PCMT1	PCMT1	PCMT1	PCMT1	PCMT1	PCMT1	PCMT1	PCMT1	PCMT1	PCMT1	PCMT1	PCMT1	PCMT1	PCMT1	PCMT1	PCMT1									RAB4A
PCMTD1		PCMTD1	PCMTD1	PCMTD1	PCMTD1	PCMTD1	PCMTD1	PCMTD1	PCMTD1	PCMTD1	PCMTD1	PCMTD1	PCMTD1	PCMTD1	PCMTD1	PCMTD1	PCMTD1	PCMTD1	PCMTD1	PCMTD1	PCMTD1	PCMTD1									RAB6A
PCMTD2		PCMTD2	PCMTD2	PCMTD2	PCMTD2	PCMTD2	PCMTD2	PCMTD2	PCMTD2	PCMTD2	PCMTD2	PCMTD2	PCMTD2	PCMTD2	PCMTD2	PCMTD2	PCMTD2	PCMTD2	PCMTD2	PCMTD2	PCMTD2	PCMTD2									RAB6B
PCNA		PCNA	PCNA	PCNA	PCNA	PCNA	PCNA	PCNA	PCNA	PCNA	PCNA	PCNA	PCNA	PCNA	PCNA	PCNA	PCNA	PCNA	PCNA	PCNA	PCNA	PCNA									RAB8A
PCNT		PCNT	PCNT	PCNT	PCNT	PCNT	PCNT	PCNT	PCNT	PCNT	PCNT	PCNT	PCNT	PCNT	PCNT	PCNT	PCNT	PCNT	PCNT	PCNT	PCNT	PCNT									RAB9B
PCSK4		PCSK4	PCSK4	PCSK4	PCSK4	PCSK4	PCSK4	PCSK4	PCSK4	PCSK4	PCSK4	PCSK4	PCSK4	PCSK4	PCSK4	PCSK4	PCSK4	PCSK4	PCSK4	PCSK4	PCSK4	PCSK4									RABEP1
PCYOX1		PCYOX1	PCYOX1	PCYOX1	PCYOX1	PCYOX1	PCYOX1	PCYOX1	PCYOX1	PCYOX1	PCYOX1	PCYOX1	PCYOX1	PCYOX1	PCYOX1	PCYOX1	PCYOX1	PCYOX1	PCYOX1	PCYOX1	PCYOX1	PCYOX1									RABGGTA
PDCD2L		PDCD2L	PDCD2L	PDCD2L	PDCD2L	PDCD2L	PDCD2L	PDCD2L	PDCD2L	PDCD2L	PDCD2L	PDCD2L	PDCD2L	PDCD2L	PDCD2L	PDCD2L	PDCD2L	PDCD2L	PDCD2L	PDCD2L	PDCD2L	PDCD2L									RABGGTB
PDCD4		PDCD4	PDCD4	PDCD4	PDCD4	PDCD4	PDCD4	PDCD4	PDCD4	PDCD4	PDCD4	PDCD4	PDCD4	PDCD4	PDCD4	PDCD4	PDCD4	PDCD4	PDCD4	PDCD4	PDCD4	PDCD4									RABIF
PDCD5		PDCD5	PDCD5	PDCD5	PDCD5	PDCD5	PDCD5	PDCD5	PDCD5	PDCD5	PDCD5	PDCD5	PDCD5	PDCD5	PDCD5	PDCD5	PDCD5	PDCD5	PDCD5	PDCD5	PDCD5	PDCD5									RABL6
PDCD6		PDCD6	PDCD6	PDCD6	PDCD6	PDCD6	PDCD6	PDCD6	PDCD6	PDCD6	PDCD6	PDCD6	PDCD6	PDCD6	PDCD6	PDCD6	PDCD6	PDCD6	PDCD6	PDCD6	PDCD6	PDCD6									RAC1
PDCD6IP		PDCD6IP	PDCD6IP	PDCD6IP	PDCD6IP	PDCD6IP	PDCD6IP	PDCD6IP	PDCD6IP	PDCD6IP	PDCD6IP	PDCD6IP	PDCD6IP	PDCD6IP	PDCD6IP	PDCD6IP	PDCD6IP	PDCD6IP	PDCD6IP	PDCD6IP	PDCD6IP	PDCD6IP									RAD21
PDCL3		PDCL3	PDCL3	PDCL3	PDCL3	PDCL3	PDCL3	PDCL3	PDCL3	PDCL3	PDCL3	PDCL3	PDCL3	PDCL3	PDCL3	PDCL3	PDCL3	PDCL3	PDCL3	PDCL3	PDCL3	PDCL3									RAD23B
PDDC1		PDDC1	PDDC1	PDDC1	PDDC1	PDDC1	PDDC1	PDDC1	PDDC1	PDDC1	PDDC1	PDDC1	PDDC1	PDDC1	PDDC1	PDDC1	PDDC1	PDDC1	PDDC1	PDDC1	PDDC1	PDDC1									RAD50
PDE7A		PDE7A	PDE7A	PDE7A	PDE7A	PDE7A	PDE7A	PDE7A	PDE7A	PDE7A	PDE7A	PDE7A	PDE7A	PDE7A	PDE7A	PDE7A	PDE7A	PDE7A	PDE7A	PDE7A	PDE7A	PDE7A									RAD54B
PDE8A		PDE8A	PDE8A	PDE8A	PDE8A	PDE8A	PDE8A	PDE8A	PDE8A	PDE8A	PDE8A	PDE8A	PDE8A	PDE8A	PDE8A	PDE8A	PDE8A	PDE8A	PDE8A	PDE8A	PDE8A	PDE8A									RAE1
PDHB		PDHB	PDHB	PDHB	PDHB	PDHB	PDHB	PDHB	PDHB	PDHB	PDHB	PDHB	PDHB	PDHB	PDHB	PDHB	PDHB	PDHB	PDHB	PDHB	PDHB	PDHB									RAF1
PDIA4		PDIA4	PDIA4	PDIA4	PDIA4	PDIA4	PDIA4	PDIA4	PDIA4	PDIA4	PDIA4	PDIA4	PDIA4	PDIA4	PDIA4	PDIA4	PDIA4	PDIA4	PDIA4	PDIA4	PDIA4	PDIA4									RALBP1
PDIA5		PDIA5	PDIA5	PDIA5	PDIA5	PDIA5	PDIA5	PDIA5	PDIA5	PDIA5	PDIA5	PDIA5	PDIA5	PDIA5	PDIA5	PDIA5	PDIA5	PDIA5	PDIA5	PDIA5	PDIA5	PDIA5									RALGAPA2
PDRG1		PDRG1	PDRG1	PDRG1	PDRG1	PDRG1	PDRG1	PDRG1	PDRG1	PDRG1	PDRG1	PDRG1	PDRG1	PDRG1	PDRG1	PDRG1	PDRG1	PDRG1	PDRG1	PDRG1	PDRG1	PDRG1									RALGDS
PDXDC1		PDXDC1	PDXDC1	PDXDC1	PDXDC1	PDXDC1	PDXDC1	PDXDC1	PDXDC1	PDXDC1	PDXDC1	PDXDC1	PDXDC1	PDXDC1	PDXDC1	PDXDC1	PDXDC1	PDXDC1	PDXDC1	PDXDC1	PDXDC1	PDXDC1									RAN
PDZD11		PDZD11	PDZD11	PDZD11	PDZD11	PDZD11	PDZD11	PDZD11	PDZD11	PDZD11	PDZD11	PDZD11	PDZD11	PDZD11	PDZD11	PDZD11	PDZD11	PDZD11	PDZD11	PDZD11	PDZD11	PDZD11									RANBP1
PEG10		PEG10	PEG10	PEG10	PEG10	PEG10	PEG10	PEG10	PEG10	PEG10	PEG10	PEG10	PEG10	PEG10	PEG10	PEG10	PEG10	PEG10	PEG10	PEG10	PEG10	PEG10									RANBP3
PEG3		PEG3	PEG3	PEG3	PEG3	PEG3	PEG3	PEG3	PEG3	PEG3	PEG3	PEG3	PEG3	PEG3	PEG3	PEG3	PEG3	PEG3	PEG3	PEG3	PEG3	PEG3									RAP1GDS1
PELI1		PELI1	PELI1	PELI1	PELI1	PELI1	PELI1	PELI1	PELI1	PELI1	PELI1	PELI1	PELI1	PELI1	PELI1	PELI1	PELI1	PELI1	PELI1	PELI1	PELI1	PELI1									RAPGEF6
PELP1		PELP1	PELP1	PELP1	PELP1	PELP1	PELP1	PELP1	PELP1	PELP1	PELP1	PELP1	PELP1	PELP1	PELP1	PELP1	PELP1	PELP1	PELP1	PELP1	PELP1	PELP1									RASSF1
PER1		PER1	PER1	PER1	PER1	PER1	PER1	PER1	PER1	PER1	PER1	PER1	PER1	PER1	PER1	PER1	PER1	PER1	PER1	PER1	PER1	PER1									RAVER1
PEX11G		PEX11G	PEX11G	PEX11G	PEX11G	PEX11G	PEX11G	PEX11G	PEX11G	PEX11G	PEX11G	PEX11G	PEX11G	PEX11G	PEX11G	PEX11G	PEX11G	PEX11G	PEX11G	PEX11G	PEX11G	PEX11G									RB1CC1
PEX5L		PEX5L	PEX5L	PEX5L	PEX5L	PEX5L	PEX5L	PEX5L	PEX5L	PEX5L	PEX5L	PEX5L	PEX5L	PEX5L	PEX5L	PEX5L	PEX5L	PEX5L	PEX5L	PEX5L	PEX5L	PEX5L									RBAK
PFDN1		PFDN1	PFDN1	PFDN1	PFDN1	PFDN1	PFDN1	PFDN1	PFDN1	PFDN1	PFDN1	PFDN1	PFDN1	PFDN1	PFDN1	PFDN1	PFDN1	PFDN1	PFDN1	PFDN1	PFDN1	PFDN1									RBBP4
PFKFB4		PFKFB4	PFKFB4	PFKFB4	PFKFB4	PFKFB4	PFKFB4	PFKFB4	PFKFB4	PFKFB4	PFKFB4	PFKFB4	PFKFB4	PFKFB4	PFKFB4	PFKFB4	PFKFB4	PFKFB4	PFKFB4	PFKFB4	PFKFB4	PFKFB4									RBBP7
PFN1		PFN1	PFN1	PFN1	PFN1	PFN1	PFN1	PFN1	PFN1	PFN1	PFN1	PFN1	PFN1	PFN1	PFN1	PFN1	PFN1	PFN1	PFN1	PFN1	PFN1	PFN1									RBBP8
PGAM1		PGAM1	PGAM1	PGAM1	PGAM1	PGAM1	PGAM1	PGAM1	PGAM1	PGAM1	PGAM1	PGAM1	PGAM1	PGAM1	PGAM1	PGAM1	PGAM1	PGAM1	PGAM1	PGAM1	PGAM1	PGAM1									RBFA
PGAM5		PGAM5	PGAM5	PGAM5	PGAM5	PGAM5	PGAM5	PGAM5	PGAM5	PGAM5	PGAM5	PGAM5	PGAM5	PGAM5	PGAM5	PGAM5	PGAM5	PGAM5	PGAM5	PGAM5	PGAM5	PGAM5									RBKS
PGAP1		PGAP1	PGAP1	PGAP1	PGAP1	PGAP1	PGAP1	PGAP1	PGAP1	PGAP1	PGAP1	PGAP1	PGAP1	PGAP1	PGAP1	PGAP1	PGAP1	PGAP1	PGAP1	PGAP1	PGAP1	PGAP1									RBL2
PGLS		PGLS	PGLS	PGLS	PGLS	PGLS	PGLS	PGLS	PGLS	PGLS	PGLS	PGLS	PGLS	PGLS	PGLS	PGLS	PGLS	PGLS	PGLS	PGLS	PGLS	PGLS									RBM12
PGP		PGP	PGP	PGP	PGP	PGP	PGP	PGP	PGP	PGP	PGP	PGP	PGP	PGP	PGP	PGP	PGP	PGP	PGP	PGP	PGP	PGP									RBM14
PGRMC2		PGRMC2	PGRMC2	PGRMC2	PGRMC2	PGRMC2	PGRMC2	PGRMC2	PGRMC2	PGRMC2	PGRMC2	PGRMC2	PGRMC2	PGRMC2	PGRMC2	PGRMC2	PGRMC2	PGRMC2	PGRMC2	PGRMC2	PGRMC2	PGRMC2									RBM17
PGS1		PGS1	PGS1	PGS1	PGS1	PGS1	PGS1	PGS1	PGS1	PGS1	PGS1	PGS1	PGS1	PGS1	PGS1	PGS1	PGS1	PGS1	PGS1	PGS1	PGS1	PGS1									RBM19
PHACTR4		PHACTR4	PHACTR4	PHACTR4	PHACTR4	PHACTR4	PHACTR4	PHACTR4	PHACTR4	PHACTR4	PHACTR4	PHACTR4	PHACTR4	PHACTR4	PHACTR4	PHACTR4	PHACTR4	PHACTR4	PHACTR4	PHACTR4	PHACTR4	PHACTR4									RBM4B
PHC3		PHC3	PHC3	PHC3	PHC3	PHC3	PHC3	PHC3	PHC3	PHC3	PHC3	PHC3	PHC3	PHC3	PHC3	PHC3	PHC3	PHC3	PHC3	PHC3	PHC3	PHC3									RBM7
PHF12		PHF12	PHF12	PHF12	PHF12	PHF12	PHF12	PHF12	PHF12	PHF12	PHF12	PHF12	PHF12	PHF12	PHF12	PHF12	PHF12	PHF12	PHF12	PHF12	PHF12	PHF12									RBMX2
PHF14		PHF14	PHF14	PHF14	PHF14	PHF14	PHF14	PHF14	PHF14	PHF14	PHF14	PHF14	PHF14	PHF14	PHF14	PHF14	PHF14	PHF14	PHF14	PHF14	PHF14	PHF14									RBX1
PHF20		PHF20	PHF20	PHF20	PHF20	PHF20	PHF20	PHF20	PHF20	PHF20	PHF20	PHF20	PHF20	PHF20	PHF20	PHF20	PHF20	PHF20	PHF20	PHF20	PHF20	PHF20									RCAN3
PHF23		PHF23	PHF23	PHF23	PHF23	PHF23	PHF23	PHF23	PHF23	PHF23	PHF23	PHF23	PHF23	PHF23	PHF23	PHF23	PHF23	PHF23	PHF23	PHF23	PHF23	PHF23									RDM1
PHF6		PHF6	PHF6	PHF6	PHF6	PHF6	PHF6	PHF6	PHF6	PHF6	PHF6	PHF6	PHF6	PHF6	PHF6	PHF6	PHF6	PHF6	PHF6	PHF6	PHF6	PHF6									REEP3
PI4K2A		PI4K2A	PI4K2A	PI4K2A	PI4K2A	PI4K2A	PI4K2A	PI4K2A	PI4K2A	PI4K2A	PI4K2A	PI4K2A	PI4K2A	PI4K2A	PI4K2A	PI4K2A	PI4K2A	PI4K2A	PI4K2A	PI4K2A	PI4K2A	PI4K2A									REEP4
PI4K2B		PI4K2B	PI4K2B	PI4K2B	PI4K2B	PI4K2B	PI4K2B	PI4K2B	PI4K2B	PI4K2B	PI4K2B	PI4K2B	PI4K2B	PI4K2B	PI4K2B	PI4K2B	PI4K2B	PI4K2B	PI4K2B	PI4K2B	PI4K2B	PI4K2B									REEP6
PI4KA		PI4KA	PI4KA	PI4KA	PI4KA	PI4KA	PI4KA	PI4KA	PI4KA	PI4KA	PI4KA	PI4KA	PI4KA	PI4KA	PI4KA	PI4KA	PI4KA	PI4KA	PI4KA	PI4KA	PI4KA	PI4KA									RELA
PIAS4		PIAS4	PIAS4	PIAS4	PIAS4	PIAS4	PIAS4	PIAS4	PIAS4	PIAS4	PIAS4	PIAS4	PIAS4	PIAS4	PIAS4	PIAS4	PIAS4	PIAS4	PIAS4	PIAS4	PIAS4	PIAS4									RELL2
PIGA		PIGA	PIGA	PIGA	PIGA	PIGA	PIGA	PIGA	PIGA	PIGA	PIGA	PIGA	PIGA	PIGA	PIGA	PIGA	PIGA	PIGA	PIGA	PIGA	PIGA	PIGA									RENBP
PIGF		PIGF	PIGF	PIGF	PIGF	PIGF	PIGF	PIGF	PIGF	PIGF	PIGF	PIGF	PIGF	PIGF	PIGF	PIGF	PIGF	PIGF	PIGF	PIGF	PIGF	PIGF									RER1
PIGH		PIGH	PIGH	PIGH	PIGH	PIGH	PIGH	PIGH	PIGH	PIGH	PIGH	PIGH	PIGH	PIGH	PIGH	PIGH	PIGH	PIGH	PIGH	PIGH	PIGH	PIGH									RETSAT
PIGP		PIGP	PIGP	PIGP	PIGP	PIGP	PIGP	PIGP	PIGP	PIGP	PIGP	PIGP	PIGP	PIGP	PIGP	PIGP	PIGP	PIGP	PIGP	PIGP	PIGP	PIGP									REXO2
PIGT		PIGT	PIGT	PIGT	PIGT	PIGT	PIGT	PIGT	PIGT	PIGT	PIGT	PIGT	PIGT	PIGT	PIGT	PIGT	PIGT	PIGT	PIGT	PIGT	PIGT	PIGT									RFWD2
PIGX		PIGX	PIGX	PIGX	PIGX	PIGX	PIGX	PIGX	PIGX	PIGX	PIGX	PIGX	PIGX	PIGX	PIGX	PIGX	PIGX	PIGX	PIGX	PIGX	PIGX	PIGX									RFX1
PIKFYVE		PIKFYVE	PIKFYVE	PIKFYVE	PIKFYVE	PIKFYVE	PIKFYVE	PIKFYVE	PIKFYVE	PIKFYVE	PIKFYVE	PIKFYVE	PIKFYVE	PIKFYVE	PIKFYVE	PIKFYVE	PIKFYVE	PIKFYVE	PIKFYVE	PIKFYVE	PIKFYVE	PIKFYVE									RFX2
PILRB		PILRB	PILRB	PILRB	PILRB	PILRB	PILRB	PILRB	PILRB	PILRB	PILRB	PILRB	PILRB	PILRB	PILRB	PILRB	PILRB	PILRB	PILRB	PILRB	PILRB	PILRB									RFXANK
PIN4		PIN4	PIN4	PIN4	PIN4	PIN4	PIN4	PIN4	PIN4	PIN4	PIN4	PIN4	PIN4	PIN4	PIN4	PIN4	PIN4	PIN4	PIN4	PIN4	PIN4	PIN4									RGS17
PINK1		PINK1	PINK1	PINK1	PINK1	PINK1	PINK1	PINK1	PINK1	PINK1	PINK1	PINK1	PINK1	PINK1	PINK1	PINK1	PINK1	PINK1	PINK1	PINK1	PINK1	PINK1									RGS19
PIP5K1B		PIP5K1B	PIP5K1B	PIP5K1B	PIP5K1B	PIP5K1B	PIP5K1B	PIP5K1B	PIP5K1B	PIP5K1B	PIP5K1B	PIP5K1B	PIP5K1B	PIP5K1B	PIP5K1B	PIP5K1B	PIP5K1B	PIP5K1B	PIP5K1B	PIP5K1B	PIP5K1B	PIP5K1B									RGS20
PITHD1		PITHD1	PITHD1	PITHD1	PITHD1	PITHD1	PITHD1	PITHD1	PITHD1	PITHD1	PITHD1	PITHD1	PITHD1	PITHD1	PITHD1	PITHD1	PITHD1	PITHD1	PITHD1	PITHD1	PITHD1	PITHD1									RHEBL1
PITPNB		PITPNB	PITPNB	PITPNB	PITPNB	PITPNB	PITPNB	PITPNB	PITPNB	PITPNB	PITPNB	PITPNB	PITPNB	PITPNB	PITPNB	PITPNB	PITPNB	PITPNB	PITPNB	PITPNB	PITPNB	PITPNB									RHOA
PITX2		PITX2	PITX2	PITX2	PITX2	PITX2	PITX2	PITX2	PITX2	PITX2	PITX2	PITX2	PITX2	PITX2	PITX2	PITX2	PITX2	PITX2	PITX2	PITX2	PITX2	PITX2									RIOK2
PJA1		PJA1	PJA1	PJA1	PJA1	PJA1	PJA1	PJA1	PJA1	PJA1	PJA1	PJA1	PJA1	PJA1	PJA1	PJA1	PJA1	PJA1	PJA1	PJA1	PJA1	PJA1									RIPK2
PKD1		PKD1	PKD1	PKD1	PKD1	PKD1	PKD1	PKD1	PKD1	PKD1	PKD1	PKD1	PKD1	PKD1	PKD1	PKD1	PKD1	PKD1	PKD1	PKD1	PKD1	PKD1									RNF123
PKD2L2		PKD2L2	PKD2L2	PKD2L2	PKD2L2	PKD2L2	PKD2L2	PKD2L2	PKD2L2	PKD2L2	PKD2L2	PKD2L2	PKD2L2	PKD2L2	PKD2L2	PKD2L2	PKD2L2	PKD2L2	PKD2L2	PKD2L2	PKD2L2	PKD2L2									RNF139
PKIB		PKIB	PKIB	PKIB	PKIB	PKIB	PKIB	PKIB	PKIB	PKIB	PKIB	PKIB	PKIB	PKIB	PKIB	PKIB	PKIB	PKIB	PKIB	PKIB	PKIB	PKIB									RNF14
PKMYT1		PKMYT1	PKMYT1	PKMYT1	PKMYT1	PKMYT1	PKMYT1	PKMYT1	PKMYT1	PKMYT1	PKMYT1	PKMYT1	PKMYT1	PKMYT1	PKMYT1	PKMYT1	PKMYT1	PKMYT1	PKMYT1	PKMYT1	PKMYT1	PKMYT1									RNF145
PLA2G12A		PLA2G12A	PLA2G12A	PLA2G12A	PLA2G12A	PLA2G12A	PLA2G12A	PLA2G12A	PLA2G12A	PLA2G12A	PLA2G12A	PLA2G12A	PLA2G12A	PLA2G12A	PLA2G12A	PLA2G12A	PLA2G12A	PLA2G12A	PLA2G12A	PLA2G12A	PLA2G12A	PLA2G12A									RNF149
PLCG1		PLCG1	PLCG1	PLCG1	PLCG1	PLCG1	PLCG1	PLCG1	PLCG1	PLCG1	PLCG1	PLCG1	PLCG1	PLCG1	PLCG1	PLCG1	PLCG1	PLCG1	PLCG1	PLCG1	PLCG1	PLCG1									RNF170
PLD1		PLD1	PLD1	PLD1	PLD1	PLD1	PLD1	PLD1	PLD1	PLD1	PLD1	PLD1	PLD1	PLD1	PLD1	PLD1	PLD1	PLD1	PLD1	PLD1	PLD1	PLD1									RNF19A
PLEKHA3		PLEKHA3	PLEKHA3	PLEKHA3	PLEKHA3	PLEKHA3	PLEKHA3	PLEKHA3	PLEKHA3	PLEKHA3	PLEKHA3	PLEKHA3	PLEKHA3	PLEKHA3	PLEKHA3	PLEKHA3	PLEKHA3	PLEKHA3	PLEKHA3	PLEKHA3	PLEKHA3	PLEKHA3									RNF19B
PLEKHA8		PLEKHA8	PLEKHA8	PLEKHA8	PLEKHA8	PLEKHA8	PLEKHA8	PLEKHA8	PLEKHA8	PLEKHA8	PLEKHA8	PLEKHA8	PLEKHA8	PLEKHA8	PLEKHA8	PLEKHA8	PLEKHA8	PLEKHA8	PLEKHA8	PLEKHA8	PLEKHA8	PLEKHA8									RNF24
PLEKHB2		PLEKHB2	PLEKHB2	PLEKHB2	PLEKHB2	PLEKHB2	PLEKHB2	PLEKHB2	PLEKHB2	PLEKHB2	PLEKHB2	PLEKHB2	PLEKHB2	PLEKHB2	PLEKHB2	PLEKHB2	PLEKHB2	PLEKHB2	PLEKHB2	PLEKHB2	PLEKHB2	PLEKHB2									RNF32
PLEKHJ1		PLEKHJ1	PLEKHJ1	PLEKHJ1	PLEKHJ1	PLEKHJ1	PLEKHJ1	PLEKHJ1	PLEKHJ1	PLEKHJ1	PLEKHJ1	PLEKHJ1	PLEKHJ1	PLEKHJ1	PLEKHJ1	PLEKHJ1	PLEKHJ1	PLEKHJ1	PLEKHJ1	PLEKHJ1	PLEKHJ1	PLEKHJ1									RNF38
PLK4		PLK4	PLK4	PLK4	PLK4	PLK4	PLK4	PLK4	PLK4	PLK4	PLK4	PLK4	PLK4	PLK4	PLK4	PLK4	PLK4	PLK4	PLK4	PLK4	PLK4	PLK4									RNF5
PLOD3		PLOD3	PLOD3	PLOD3	PLOD3	PLOD3	PLOD3	PLOD3	PLOD3	PLOD3	PLOD3	PLOD3	PLOD3	PLOD3	PLOD3	PLOD3	PLOD3	PLOD3	PLOD3	PLOD3	PLOD3	PLOD3									RNF8
PLS1		PLS1	PLS1	PLS1	PLS1	PLS1	PLS1	PLS1	PLS1	PLS1	PLS1	PLS1	PLS1	PLS1	PLS1	PLS1	PLS1	PLS1	PLS1	PLS1	PLS1	PLS1									RNGTT
PM20D2		PM20D2	PM20D2	PM20D2	PM20D2	PM20D2	PM20D2	PM20D2	PM20D2	PM20D2	PM20D2	PM20D2	PM20D2	PM20D2	PM20D2	PM20D2	PM20D2	PM20D2	PM20D2	PM20D2	PM20D2	PM20D2									RNH1
PMS1		PMS1	PMS1	PMS1	PMS1	PMS1	PMS1	PMS1	PMS1	PMS1	PMS1	PMS1	PMS1	PMS1	PMS1	PMS1	PMS1	PMS1	PMS1	PMS1	PMS1	PMS1									RNPS1
PMS2		PMS2	PMS2	PMS2	PMS2	PMS2	PMS2	PMS2	PMS2	PMS2	PMS2	PMS2	PMS2	PMS2	PMS2	PMS2	PMS2	PMS2	PMS2	PMS2	PMS2	PMS2									ROCK1
PNISR		PNISR	PNISR	PNISR	PNISR	PNISR	PNISR	PNISR	PNISR	PNISR	PNISR	PNISR	PNISR	PNISR	PNISR	PNISR	PNISR	PNISR	PNISR	PNISR	PNISR	PNISR									ROPN1L
PNMAL1		PNMAL1	PNMAL1	PNMAL1	PNMAL1	PNMAL1	PNMAL1	PNMAL1	PNMAL1	PNMAL1	PNMAL1	PNMAL1	PNMAL1	PNMAL1	PNMAL1	PNMAL1	PNMAL1	PNMAL1	PNMAL1	PNMAL1	PNMAL1	PNMAL1									RPA1
PNMAL2		PNMAL2	PNMAL2	PNMAL2	PNMAL2	PNMAL2	PNMAL2	PNMAL2	PNMAL2	PNMAL2	PNMAL2	PNMAL2	PNMAL2	PNMAL2	PNMAL2	PNMAL2	PNMAL2	PNMAL2	PNMAL2	PNMAL2	PNMAL2	PNMAL2									RPA2
POC1A		POC1A	POC1A	POC1A	POC1A	POC1A	POC1A	POC1A	POC1A	POC1A	POC1A	POC1A	POC1A	POC1A	POC1A	POC1A	POC1A	POC1A	POC1A	POC1A	POC1A	POC1A									RPL13A
POFUT2		POFUT2	POFUT2	POFUT2	POFUT2	POFUT2	POFUT2	POFUT2	POFUT2	POFUT2	POFUT2	POFUT2	POFUT2	POFUT2	POFUT2	POFUT2	POFUT2	POFUT2	POFUT2	POFUT2	POFUT2	POFUT2									RPL14
POLA1		POLA1	POLA1	POLA1	POLA1	POLA1	POLA1	POLA1	POLA1	POLA1	POLA1	POLA1	POLA1	POLA1	POLA1	POLA1	POLA1	POLA1	POLA1	POLA1	POLA1	POLA1									RPL19
POLD1		POLD1	POLD1	POLD1	POLD1	POLD1	POLD1	POLD1	POLD1	POLD1	POLD1	POLD1	POLD1	POLD1	POLD1	POLD1	POLD1	POLD1	POLD1	POLD1	POLD1	POLD1									RPL36
POLE4		POLE4	POLE4	POLE4	POLE4	POLE4	POLE4	POLE4	POLE4	POLE4	POLE4	POLE4	POLE4	POLE4	POLE4	POLE4	POLE4	POLE4	POLE4	POLE4	POLE4	POLE4									RPL5
POLG2		POLG2	POLG2	POLG2	POLG2	POLG2	POLG2	POLG2	POLG2	POLG2	POLG2	POLG2	POLG2	POLG2	POLG2	POLG2	POLG2	POLG2	POLG2	POLG2	POLG2	POLG2									RPL7L1
POLI		POLI	POLI	POLI	POLI	POLI	POLI	POLI	POLI	POLI	POLI	POLI	POLI	POLI	POLI	POLI	POLI	POLI	POLI	POLI	POLI	POLI									RPL8
POLR1A		POLR1A	POLR1A	POLR1A	POLR1A	POLR1A	POLR1A	POLR1A	POLR1A	POLR1A	POLR1A	POLR1A	POLR1A	POLR1A	POLR1A	POLR1A	POLR1A	POLR1A	POLR1A	POLR1A	POLR1A	POLR1A									RPLP1
POLR1C		POLR1C	POLR1C	POLR1C	POLR1C	POLR1C	POLR1C	POLR1C	POLR1C	POLR1C	POLR1C	POLR1C	POLR1C	POLR1C	POLR1C	POLR1C	POLR1C	POLR1C	POLR1C	POLR1C	POLR1C	POLR1C									RPP14
POLR2A		POLR2A	POLR2A	POLR2A	POLR2A	POLR2A	POLR2A	POLR2A	POLR2A	POLR2A	POLR2A	POLR2A	POLR2A	POLR2A	POLR2A	POLR2A	POLR2A	POLR2A	POLR2A	POLR2A	POLR2A	POLR2A									RPP30
POLR2F		POLR2F	POLR2F	POLR2F	POLR2F	POLR2F	POLR2F	POLR2F	POLR2F	POLR2F	POLR2F	POLR2F	POLR2F	POLR2F	POLR2F	POLR2F	POLR2F	POLR2F	POLR2F	POLR2F	POLR2F	POLR2F									RPP38
POLR2H		POLR2H	POLR2H	POLR2H	POLR2H	POLR2H	POLR2H	POLR2H	POLR2H	POLR2H	POLR2H	POLR2H	POLR2H	POLR2H	POLR2H	POLR2H	POLR2H	POLR2H	POLR2H	POLR2H	POLR2H	POLR2H									RPS12
POLR2I		POLR2I	POLR2I	POLR2I	POLR2I	POLR2I	POLR2I	POLR2I	POLR2I	POLR2I	POLR2I	POLR2I	POLR2I	POLR2I	POLR2I	POLR2I	POLR2I	POLR2I	POLR2I	POLR2I	POLR2I	POLR2I									RPS13
POLR3B		POLR3B	POLR3B	POLR3B	POLR3B	POLR3B	POLR3B	POLR3B	POLR3B	POLR3B	POLR3B	POLR3B	POLR3B	POLR3B	POLR3B	POLR3B	POLR3B	POLR3B	POLR3B	POLR3B	POLR3B	POLR3B									RPS16
POLR3H		POLR3H	POLR3H	POLR3H	POLR3H	POLR3H	POLR3H	POLR3H	POLR3H	POLR3H	POLR3H	POLR3H	POLR3H	POLR3H	POLR3H	POLR3H	POLR3H	POLR3H	POLR3H	POLR3H	POLR3H	POLR3H									RPS19BP1
POLR3K		POLR3K	POLR3K	POLR3K	POLR3K	POLR3K	POLR3K	POLR3K	POLR3K	POLR3K	POLR3K	POLR3K	POLR3K	POLR3K	POLR3K	POLR3K	POLR3K	POLR3K	POLR3K	POLR3K	POLR3K	POLR3K									RPS21
POLRMT		POLRMT	POLRMT	POLRMT	POLRMT	POLRMT	POLRMT	POLRMT	POLRMT	POLRMT	POLRMT	POLRMT	POLRMT	POLRMT	POLRMT	POLRMT	POLRMT	POLRMT	POLRMT	POLRMT	POLRMT	POLRMT									RPS23
POM121		POM121	POM121	POM121	POM121	POM121	POM121	POM121	POM121	POM121	POM121	POM121	POM121	POM121	POM121	POM121	POM121	POM121	POM121	POM121	POM121	POM121									RPS29
POMT1		POMT1	POMT1	POMT1	POMT1	POMT1	POMT1	POMT1	POMT1	POMT1	POMT1	POMT1	POMT1	POMT1	POMT1	POMT1	POMT1	POMT1	POMT1	POMT1	POMT1	POMT1									RPS5
POMT2		POMT2	POMT2	POMT2	POMT2	POMT2	POMT2	POMT2	POMT2	POMT2	POMT2	POMT2	POMT2	POMT2	POMT2	POMT2	POMT2	POMT2	POMT2	POMT2	POMT2	POMT2									RPS6KA5
POP1		POP1	POP1	POP1	POP1	POP1	POP1	POP1	POP1	POP1	POP1	POP1	POP1	POP1	POP1	POP1	POP1	POP1	POP1	POP1	POP1	POP1									RPS6KA6
POP4		POP4	POP4	POP4	POP4	POP4	POP4	POP4	POP4	POP4	POP4	POP4	POP4	POP4	POP4	POP4	POP4	POP4	POP4	POP4	POP4	POP4									RPS6KB1
POP7		POP7	POP7	POP7	POP7	POP7	POP7	POP7	POP7	POP7	POP7	POP7	POP7	POP7	POP7	POP7	POP7	POP7	POP7	POP7	POP7	POP7									RPS9
POT1		POT1	POT1	POT1	POT1	POT1	POT1	POT1	POT1	POT1	POT1	POT1	POT1	POT1	POT1	POT1	POT1	POT1	POT1	POT1	POT1	POT1									RPUSD1
POU2F1		POU2F1	POU2F1	POU2F1	POU2F1	POU2F1	POU2F1	POU2F1	POU2F1	POU2F1	POU2F1	POU2F1	POU2F1	POU2F1	POU2F1	POU2F1	POU2F1	POU2F1	POU2F1	POU2F1	POU2F1	POU2F1									RPUSD3
PPA1		PPA1	PPA1	PPA1	PPA1	PPA1	PPA1	PPA1	PPA1	PPA1	PPA1	PPA1	PPA1	PPA1	PPA1	PPA1	PPA1	PPA1	PPA1	PPA1	PPA1	PPA1									RRM2B
PPAN		PPAN	PPAN	PPAN	PPAN	PPAN	PPAN	PPAN	PPAN	PPAN	PPAN	PPAN	PPAN	PPAN	PPAN	PPAN	PPAN	PPAN	PPAN	PPAN	PPAN	PPAN									RRP1
PPAT		PPAT	PPAT	PPAT	PPAT	PPAT	PPAT	PPAT	PPAT	PPAT	PPAT	PPAT	PPAT	PPAT	PPAT	PPAT	PPAT	PPAT	PPAT	PPAT	PPAT	PPAT									RRP9
PPCS		PPCS	PPCS	PPCS	PPCS	PPCS	PPCS	PPCS	PPCS	PPCS	PPCS	PPCS	PPCS	PPCS	PPCS	PPCS	PPCS	PPCS	PPCS	PPCS	PPCS	PPCS									RSBN1
PPDPF		PPDPF	PPDPF	PPDPF	PPDPF	PPDPF	PPDPF	PPDPF	PPDPF	PPDPF	PPDPF	PPDPF	PPDPF	PPDPF	PPDPF	PPDPF	PPDPF	PPDPF	PPDPF	PPDPF	PPDPF	PPDPF									RSF1
PPFIA3		PPFIA3	PPFIA3	PPFIA3	PPFIA3	PPFIA3	PPFIA3	PPFIA3	PPFIA3	PPFIA3	PPFIA3	PPFIA3	PPFIA3	PPFIA3	PPFIA3	PPFIA3	PPFIA3	PPFIA3	PPFIA3	PPFIA3	PPFIA3	PPFIA3									RSG1
PPIA		PPIA	PPIA	PPIA	PPIA	PPIA	PPIA	PPIA	PPIA	PPIA	PPIA	PPIA	PPIA	PPIA	PPIA	PPIA	PPIA	PPIA	PPIA	PPIA	PPIA	PPIA									RSL1D1
PPIF		PPIF	PPIF	PPIF	PPIF	PPIF	PPIF	PPIF	PPIF	PPIF	PPIF	PPIF	PPIF	PPIF	PPIF	PPIF	PPIF	PPIF	PPIF	PPIF	PPIF	PPIF									RSL24D1
PPM1D		PPM1D	PPM1D	PPM1D	PPM1D	PPM1D	PPM1D	PPM1D	PPM1D	PPM1D	PPM1D	PPM1D	PPM1D	PPM1D	PPM1D	PPM1D	PPM1D	PPM1D	PPM1D	PPM1D	PPM1D	PPM1D									RSPH3
PPM1F		PPM1F	PPM1F	PPM1F	PPM1F	PPM1F	PPM1F	PPM1F	PPM1F	PPM1F	PPM1F	PPM1F	PPM1F	PPM1F	PPM1F	PPM1F	PPM1F	PPM1F	PPM1F	PPM1F	PPM1F	PPM1F									RSRP1
PPM1K		PPM1K	PPM1K	PPM1K	PPM1K	PPM1K	PPM1K	PPM1K	PPM1K	PPM1K	PPM1K	PPM1K	PPM1K	PPM1K	PPM1K	PPM1K	PPM1K	PPM1K	PPM1K	PPM1K	PPM1K	PPM1K									RSU1
PPME1		PPME1	PPME1	PPME1	PPME1	PPME1	PPME1	PPME1	PPME1	PPME1	PPME1	PPME1	PPME1	PPME1	PPME1	PPME1	PPME1	PPME1	PPME1	PPME1	PPME1	PPME1									RTCA
PPP1CB		PPP1CB	PPP1CB	PPP1CB	PPP1CB	PPP1CB	PPP1CB	PPP1CB	PPP1CB	PPP1CB	PPP1CB	PPP1CB	PPP1CB	PPP1CB	PPP1CB	PPP1CB	PPP1CB	PPP1CB	PPP1CB	PPP1CB	PPP1CB	PPP1CB									RTCB
PPP1R10		PPP1R10	PPP1R10	PPP1R10	PPP1R10	PPP1R10	PPP1R10	PPP1R10	PPP1R10	PPP1R10	PPP1R10	PPP1R10	PPP1R10	PPP1R10	PPP1R10	PPP1R10	PPP1R10	PPP1R10	PPP1R10	PPP1R10	PPP1R10	PPP1R10									RTDR1
PPP1R11		PPP1R11	PPP1R11	PPP1R11	PPP1R11	PPP1R11	PPP1R11	PPP1R11	PPP1R11	PPP1R11	PPP1R11	PPP1R11	PPP1R11	PPP1R11	PPP1R11	PPP1R11	PPP1R11	PPP1R11	PPP1R11	PPP1R11	PPP1R11	PPP1R11									RTKN2
PPP1R12A		PPP1R12A	PPP1R12A	PPP1R12A	PPP1R12A	PPP1R12A	PPP1R12A	PPP1R12A	PPP1R12A	PPP1R12A	PPP1R12A	PPP1R12A	PPP1R12A	PPP1R12A	PPP1R12A	PPP1R12A	PPP1R12A	PPP1R12A	PPP1R12A	PPP1R12A	PPP1R12A	PPP1R12A									RTN3
PPP1R27		PPP1R27	PPP1R27	PPP1R27	PPP1R27	PPP1R27	PPP1R27	PPP1R27	PPP1R27	PPP1R27	PPP1R27	PPP1R27	PPP1R27	PPP1R27	PPP1R27	PPP1R27	PPP1R27	PPP1R27	PPP1R27	PPP1R27	PPP1R27	PPP1R27									RUNX2
PPP1R7		PPP1R7	PPP1R7	PPP1R7	PPP1R7	PPP1R7	PPP1R7	PPP1R7	PPP1R7	PPP1R7	PPP1R7	PPP1R7	PPP1R7	PPP1R7	PPP1R7	PPP1R7	PPP1R7	PPP1R7	PPP1R7	PPP1R7	PPP1R7	PPP1R7									RWDD2B
PPP2CA		PPP2CA	PPP2CA	PPP2CA	PPP2CA	PPP2CA	PPP2CA	PPP2CA	PPP2CA	PPP2CA	PPP2CA	PPP2CA	PPP2CA	PPP2CA	PPP2CA	PPP2CA	PPP2CA	PPP2CA	PPP2CA	PPP2CA	PPP2CA	PPP2CA									RXRB
PPP2R1A		PPP2R1A	PPP2R1A	PPP2R1A	PPP2R1A	PPP2R1A	PPP2R1A	PPP2R1A	PPP2R1A	PPP2R1A	PPP2R1A	PPP2R1A	PPP2R1A	PPP2R1A	PPP2R1A	PPP2R1A	PPP2R1A	PPP2R1A	PPP2R1A	PPP2R1A	PPP2R1A	PPP2R1A									SACS
PPP2R3B		PPP2R3B	PPP2R3B	PPP2R3B	PPP2R3B	PPP2R3B	PPP2R3B	PPP2R3B	PPP2R3B	PPP2R3B	PPP2R3B	PPP2R3B	PPP2R3B	PPP2R3B	PPP2R3B	PPP2R3B	PPP2R3B	PPP2R3B	PPP2R3B	PPP2R3B	PPP2R3B	PPP2R3B									SAFB
PPP2R5C		PPP2R5C	PPP2R5C	PPP2R5C	PPP2R5C	PPP2R5C	PPP2R5C	PPP2R5C	PPP2R5C	PPP2R5C	PPP2R5C	PPP2R5C	PPP2R5C	PPP2R5C	PPP2R5C	PPP2R5C	PPP2R5C	PPP2R5C	PPP2R5C	PPP2R5C	PPP2R5C	PPP2R5C									SAFB2
PPP4R2		PPP4R2	PPP4R2	PPP4R2	PPP4R2	PPP4R2	PPP4R2	PPP4R2	PPP4R2	PPP4R2	PPP4R2	PPP4R2	PPP4R2	PPP4R2	PPP4R2	PPP4R2	PPP4R2	PPP4R2	PPP4R2	PPP4R2	PPP4R2	PPP4R2									SAMHD1
PPP4R4		PPP4R4	PPP4R4	PPP4R4	PPP4R4	PPP4R4	PPP4R4	PPP4R4	PPP4R4	PPP4R4	PPP4R4	PPP4R4	PPP4R4	PPP4R4	PPP4R4	PPP4R4	PPP4R4	PPP4R4	PPP4R4	PPP4R4	PPP4R4	PPP4R4									SAP18
PPP5C		PPP5C	PPP5C	PPP5C	PPP5C	PPP5C	PPP5C	PPP5C	PPP5C	PPP5C	PPP5C	PPP5C	PPP5C	PPP5C	PPP5C	PPP5C	PPP5C	PPP5C	PPP5C	PPP5C	PPP5C	PPP5C									SARM1
PPP6C		PPP6C	PPP6C	PPP6C	PPP6C	PPP6C	PPP6C	PPP6C	PPP6C	PPP6C	PPP6C	PPP6C	PPP6C	PPP6C	PPP6C	PPP6C	PPP6C	PPP6C	PPP6C	PPP6C	PPP6C	PPP6C									SARS
PPP6R1		PPP6R1	PPP6R1	PPP6R1	PPP6R1	PPP6R1	PPP6R1	PPP6R1	PPP6R1	PPP6R1	PPP6R1	PPP6R1	PPP6R1	PPP6R1	PPP6R1	PPP6R1	PPP6R1	PPP6R1	PPP6R1	PPP6R1	PPP6R1	PPP6R1									SARS2
PPTC7		PPTC7	PPTC7	PPTC7	PPTC7	PPTC7	PPTC7	PPTC7	PPTC7	PPTC7	PPTC7	PPTC7	PPTC7	PPTC7	PPTC7	PPTC7	PPTC7	PPTC7	PPTC7	PPTC7	PPTC7	PPTC7									SAYSD1
PQLC2		PQLC2	PQLC2	PQLC2	PQLC2	PQLC2	PQLC2	PQLC2	PQLC2	PQLC2	PQLC2	PQLC2	PQLC2	PQLC2	PQLC2	PQLC2	PQLC2	PQLC2	PQLC2	PQLC2	PQLC2	PQLC2									SBDS
PRAME		PRAME	PRAME	PRAME	PRAME	PRAME	PRAME	PRAME	PRAME	PRAME	PRAME	PRAME	PRAME	PRAME	PRAME	PRAME	PRAME	PRAME	PRAME	PRAME	PRAME	PRAME									SBF1
PRC1		PRC1	PRC1	PRC1	PRC1	PRC1	PRC1	PRC1	PRC1	PRC1	PRC1	PRC1	PRC1	PRC1	PRC1	PRC1	PRC1	PRC1	PRC1	PRC1	PRC1	PRC1									SBF2
PRDM4		PRDM4	PRDM4	PRDM4	PRDM4	PRDM4	PRDM4	PRDM4	PRDM4	PRDM4	PRDM4	PRDM4	PRDM4	PRDM4	PRDM4	PRDM4	PRDM4	PRDM4	PRDM4	PRDM4	PRDM4	PRDM4									SCAF11
PRDX3		PRDX3	PRDX3	PRDX3	PRDX3	PRDX3	PRDX3	PRDX3	PRDX3	PRDX3	PRDX3	PRDX3	PRDX3	PRDX3	PRDX3	PRDX3	PRDX3	PRDX3	PRDX3	PRDX3	PRDX3	PRDX3									SCAMP1
PRDX5		PRDX5	PRDX5	PRDX5	PRDX5	PRDX5	PRDX5	PRDX5	PRDX5	PRDX5	PRDX5	PRDX5	PRDX5	PRDX5	PRDX5	PRDX5	PRDX5	PRDX5	PRDX5	PRDX5	PRDX5	PRDX5									SCAMP3
PREB		PREB	PREB	PREB	PREB	PREB	PREB	PREB	PREB	PREB	PREB	PREB	PREB	PREB	PREB	PREB	PREB	PREB	PREB	PREB	PREB	PREB									SCAMP4
PRIM2B		PRIM2B	PRIM2B	PRIM2B	PRIM2B	PRIM2B	PRIM2B	PRIM2B	PRIM2B	PRIM2B	PRIM2B	PRIM2B	PRIM2B	PRIM2B	PRIM2B	PRIM2B	PRIM2B	PRIM2B	PRIM2B	PRIM2B	PRIM2B	PRIM2B									SCAND1
PRKAR2A		PRKAR2A	PRKAR2A	PRKAR2A	PRKAR2A	PRKAR2A	PRKAR2A	PRKAR2A	PRKAR2A	PRKAR2A	PRKAR2A	PRKAR2A	PRKAR2A	PRKAR2A	PRKAR2A	PRKAR2A	PRKAR2A	PRKAR2A	PRKAR2A	PRKAR2A	PRKAR2A	PRKAR2A									SCAP
PRKDC		PRKDC	PRKDC	PRKDC	PRKDC	PRKDC	PRKDC	PRKDC	PRKDC	PRKDC	PRKDC	PRKDC	PRKDC	PRKDC	PRKDC	PRKDC	PRKDC	PRKDC	PRKDC	PRKDC	PRKDC	PRKDC									SCARB2
PRMT1		PRMT1	PRMT1	PRMT1	PRMT1	PRMT1	PRMT1	PRMT1	PRMT1	PRMT1	PRMT1	PRMT1	PRMT1	PRMT1	PRMT1	PRMT1	PRMT1	PRMT1	PRMT1	PRMT1	PRMT1	PRMT1									SCN3B
PRMT10		PRMT10	PRMT10	PRMT10	PRMT10	PRMT10	PRMT10	PRMT10	PRMT10	PRMT10	PRMT10	PRMT10	PRMT10	PRMT10	PRMT10	PRMT10	PRMT10	PRMT10	PRMT10	PRMT10	PRMT10	PRMT10									SCOC
PRPF3		PRPF3	PRPF3	PRPF3	PRPF3	PRPF3	PRPF3	PRPF3	PRPF3	PRPF3	PRPF3	PRPF3	PRPF3	PRPF3	PRPF3	PRPF3	PRPF3	PRPF3	PRPF3	PRPF3	PRPF3	PRPF3									SDCBP
PRPF39		PRPF39	PRPF39	PRPF39	PRPF39	PRPF39	PRPF39	PRPF39	PRPF39	PRPF39	PRPF39	PRPF39	PRPF39	PRPF39	PRPF39	PRPF39	PRPF39	PRPF39	PRPF39	PRPF39	PRPF39	PRPF39									SDCBP2
PRPF4B		PRPF4B	PRPF4B	PRPF4B	PRPF4B	PRPF4B	PRPF4B	PRPF4B	PRPF4B	PRPF4B	PRPF4B	PRPF4B	PRPF4B	PRPF4B	PRPF4B	PRPF4B	PRPF4B	PRPF4B	PRPF4B	PRPF4B	PRPF4B	PRPF4B									SDCCAG8
PRPSAP1		PRPSAP1	PRPSAP1	PRPSAP1	PRPSAP1	PRPSAP1	PRPSAP1	PRPSAP1	PRPSAP1	PRPSAP1	PRPSAP1	PRPSAP1	PRPSAP1	PRPSAP1	PRPSAP1	PRPSAP1	PRPSAP1	PRPSAP1	PRPSAP1	PRPSAP1	PRPSAP1	PRPSAP1									SDF4
PRR14		PRR14	PRR14	PRR14	PRR14	PRR14	PRR14	PRR14	PRR14	PRR14	PRR14	PRR14	PRR14	PRR14	PRR14	PRR14	PRR14	PRR14	PRR14	PRR14	PRR14	PRR14									SDHA
PRR25		PRR25	PRR25	PRR25	PRR25	PRR25	PRR25	PRR25	PRR25	PRR25	PRR25	PRR25	PRR25	PRR25	PRR25	PRR25	PRR25	PRR25	PRR25	PRR25	PRR25	PRR25									SDHAF4
PRR29		PRR29	PRR29	PRR29	PRR29	PRR29	PRR29	PRR29	PRR29	PRR29	PRR29	PRR29	PRR29	PRR29	PRR29	PRR29	PRR29	PRR29	PRR29	PRR29	PRR29	PRR29									SDHB
PRRC1		PRRC1	PRRC1	PRRC1	PRRC1	PRRC1	PRRC1	PRRC1	PRRC1	PRRC1	PRRC1	PRRC1	PRRC1	PRRC1	PRRC1	PRRC1	PRRC1	PRRC1	PRRC1	PRRC1	PRRC1	PRRC1									SDHD
PRRC2C		PRRC2C	PRRC2C	PRRC2C	PRRC2C	PRRC2C	PRRC2C	PRRC2C	PRRC2C	PRRC2C	PRRC2C	PRRC2C	PRRC2C	PRRC2C	PRRC2C	PRRC2C	PRRC2C	PRRC2C	PRRC2C	PRRC2C	PRRC2C	PRRC2C									SDR39U1
PRRT2		PRRT2	PRRT2	PRRT2	PRRT2	PRRT2	PRRT2	PRRT2	PRRT2	PRRT2	PRRT2	PRRT2	PRRT2	PRRT2	PRRT2	PRRT2	PRRT2	PRRT2	PRRT2	PRRT2	PRRT2	PRRT2									SEC14L1
PRRT3		PRRT3	PRRT3	PRRT3	PRRT3	PRRT3	PRRT3	PRRT3	PRRT3	PRRT3	PRRT3	PRRT3	PRRT3	PRRT3	PRRT3	PRRT3	PRRT3	PRRT3	PRRT3	PRRT3	PRRT3	PRRT3									SEC24C
PSAP		PSAP	PSAP	PSAP	PSAP	PSAP	PSAP	PSAP	PSAP	PSAP	PSAP	PSAP	PSAP	PSAP	PSAP	PSAP	PSAP	PSAP	PSAP	PSAP	PSAP	PSAP									SEC24D
PSENEN		PSENEN	PSENEN	PSENEN	PSENEN	PSENEN	PSENEN	PSENEN	PSENEN	PSENEN	PSENEN	PSENEN	PSENEN	PSENEN	PSENEN	PSENEN	PSENEN	PSENEN	PSENEN	PSENEN	PSENEN	PSENEN									SEC61A2
PSMA2		PSMA2	PSMA2	PSMA2	PSMA2	PSMA2	PSMA2	PSMA2	PSMA2	PSMA2	PSMA2	PSMA2	PSMA2	PSMA2	PSMA2	PSMA2	PSMA2	PSMA2	PSMA2	PSMA2	PSMA2	PSMA2									SEC61G
PSMA3		PSMA3	PSMA3	PSMA3	PSMA3	PSMA3	PSMA3	PSMA3	PSMA3	PSMA3	PSMA3	PSMA3	PSMA3	PSMA3	PSMA3	PSMA3	PSMA3	PSMA3	PSMA3	PSMA3	PSMA3	PSMA3									SECTM1
PSMA4		PSMA4	PSMA4	PSMA4	PSMA4	PSMA4	PSMA4	PSMA4	PSMA4	PSMA4	PSMA4	PSMA4	PSMA4	PSMA4	PSMA4	PSMA4	PSMA4	PSMA4	PSMA4	PSMA4	PSMA4	PSMA4									SEH1L
PSMC4		PSMC4	PSMC4	PSMC4	PSMC4	PSMC4	PSMC4	PSMC4	PSMC4	PSMC4	PSMC4	PSMC4	PSMC4	PSMC4	PSMC4	PSMC4	PSMC4	PSMC4	PSMC4	PSMC4	PSMC4	PSMC4									SELT
PSPC1		PSPC1	PSPC1	PSPC1	PSPC1	PSPC1	PSPC1	PSPC1	PSPC1	PSPC1	PSPC1	PSPC1	PSPC1	PSPC1	PSPC1	PSPC1	PSPC1	PSPC1	PSPC1	PSPC1	PSPC1	PSPC1									SENP2
PSTK		PSTK	PSTK	PSTK	PSTK	PSTK	PSTK	PSTK	PSTK	PSTK	PSTK	PSTK	PSTK	PSTK	PSTK	PSTK	PSTK	PSTK	PSTK	PSTK	PSTK	PSTK									SENP3
PSTPIP2		PSTPIP2	PSTPIP2	PSTPIP2	PSTPIP2	PSTPIP2	PSTPIP2	PSTPIP2	PSTPIP2	PSTPIP2	PSTPIP2	PSTPIP2	PSTPIP2	PSTPIP2	PSTPIP2	PSTPIP2	PSTPIP2	PSTPIP2	PSTPIP2	PSTPIP2	PSTPIP2	PSTPIP2									SENP8
PTBP1		PTBP1	PTBP1	PTBP1	PTBP1	PTBP1	PTBP1	PTBP1	PTBP1	PTBP1	PTBP1	PTBP1	PTBP1	PTBP1	PTBP1	PTBP1	PTBP1	PTBP1	PTBP1	PTBP1	PTBP1	PTBP1									SEPT2
PTCD3		PTCD3	PTCD3	PTCD3	PTCD3	PTCD3	PTCD3	PTCD3	PTCD3	PTCD3	PTCD3	PTCD3	PTCD3	PTCD3	PTCD3	PTCD3	PTCD3	PTCD3	PTCD3	PTCD3	PTCD3	PTCD3									SERINC1
PTCH1		PTCH1	PTCH1	PTCH1	PTCH1	PTCH1	PTCH1	PTCH1	PTCH1	PTCH1	PTCH1	PTCH1	PTCH1	PTCH1	PTCH1	PTCH1	PTCH1	PTCH1	PTCH1	PTCH1	PTCH1	PTCH1									SERTAD1
PTGES3		PTGES3	PTGES3	PTGES3	PTGES3	PTGES3	PTGES3	PTGES3	PTGES3	PTGES3	PTGES3	PTGES3	PTGES3	PTGES3	PTGES3	PTGES3	PTGES3	PTGES3	PTGES3	PTGES3	PTGES3	PTGES3									SESN1
PTGES3L-AARSD1		PTGES3L-AARSD1	PTGES3L-AARSD1	PTGES3L-AARSD1	PTGES3L-AARSD1	PTGES3L-AARSD1	PTGES3L-AARSD1	PTGES3L-AARSD1	PTGES3L-AARSD1	PTGES3L-AARSD1	PTGES3L-AARSD1	PTGES3L-AARSD1	PTGES3L-AARSD1	PTGES3L-AARSD1	PTGES3L-AARSD1	PTGES3L-AARSD1	PTGES3L-AARSD1	PTGES3L-AARSD1	PTGES3L-AARSD1	PTGES3L-AARSD1	PTGES3L-AARSD1	PTGES3L-AARSD1									SET
PTGR2		PTGR2	PTGR2	PTGR2	PTGR2	PTGR2	PTGR2	PTGR2	PTGR2	PTGR2	PTGR2	PTGR2	PTGR2	PTGR2	PTGR2	PTGR2	PTGR2	PTGR2	PTGR2	PTGR2	PTGR2	PTGR2									SETD4
PTK2		PTK2	PTK2	PTK2	PTK2	PTK2	PTK2	PTK2	PTK2	PTK2	PTK2	PTK2	PTK2	PTK2	PTK2	PTK2	PTK2	PTK2	PTK2	PTK2	PTK2	PTK2									SF3A2
PTMA		PTMA	PTMA	PTMA	PTMA	PTMA	PTMA	PTMA	PTMA	PTMA	PTMA	PTMA	PTMA	PTMA	PTMA	PTMA	PTMA	PTMA	PTMA	PTMA	PTMA	PTMA									SF3B1
PTPLAD1		PTPLAD1	PTPLAD1	PTPLAD1	PTPLAD1	PTPLAD1	PTPLAD1	PTPLAD1	PTPLAD1	PTPLAD1	PTPLAD1	PTPLAD1	PTPLAD1	PTPLAD1	PTPLAD1	PTPLAD1	PTPLAD1	PTPLAD1	PTPLAD1	PTPLAD1	PTPLAD1	PTPLAD1									SF3B2
PTPN2		PTPN2	PTPN2	PTPN2	PTPN2	PTPN2	PTPN2	PTPN2	PTPN2	PTPN2	PTPN2	PTPN2	PTPN2	PTPN2	PTPN2	PTPN2	PTPN2	PTPN2	PTPN2	PTPN2	PTPN2	PTPN2									SFI1
PTPN20		PTPN20	PTPN20	PTPN20	PTPN20	PTPN20	PTPN20	PTPN20	PTPN20	PTPN20	PTPN20	PTPN20	PTPN20	PTPN20	PTPN20	PTPN20	PTPN20	PTPN20	PTPN20	PTPN20	PTPN20	PTPN20									SFMBT1
PTPN23		PTPN23	PTPN23	PTPN23	PTPN23	PTPN23	PTPN23	PTPN23	PTPN23	PTPN23	PTPN23	PTPN23	PTPN23	PTPN23	PTPN23	PTPN23	PTPN23	PTPN23	PTPN23	PTPN23	PTPN23	PTPN23									SFMBT2
PTPN4		PTPN4	PTPN4	PTPN4	PTPN4	PTPN4	PTPN4	PTPN4	PTPN4	PTPN4	PTPN4	PTPN4	PTPN4	PTPN4	PTPN4	PTPN4	PTPN4	PTPN4	PTPN4	PTPN4	PTPN4	PTPN4									SFR1
PTPRS		PTPRS	PTPRS	PTPRS	PTPRS	PTPRS	PTPRS	PTPRS	PTPRS	PTPRS	PTPRS	PTPRS	PTPRS	PTPRS	PTPRS	PTPRS	PTPRS	PTPRS	PTPRS	PTPRS	PTPRS	PTPRS									SFT2D1
PTS		PTS	PTS	PTS	PTS	PTS	PTS	PTS	PTS	PTS	PTS	PTS	PTS	PTS	PTS	PTS	PTS	PTS	PTS	PTS	PTS	PTS									SFXN2
PTTG1IP		PTTG1IP	PTTG1IP	PTTG1IP	PTTG1IP	PTTG1IP	PTTG1IP	PTTG1IP	PTTG1IP	PTTG1IP	PTTG1IP	PTTG1IP	PTTG1IP	PTTG1IP	PTTG1IP	PTTG1IP	PTTG1IP	PTTG1IP	PTTG1IP	PTTG1IP	PTTG1IP	PTTG1IP									SGCA
PURG		PURG	PURG	PURG	PURG	PURG	PURG	PURG	PURG	PURG	PURG	PURG	PURG	PURG	PURG	PURG	PURG	PURG	PURG	PURG	PURG	PURG									SGCB
PUS3		PUS3	PUS3	PUS3	PUS3	PUS3	PUS3	PUS3	PUS3	PUS3	PUS3	PUS3	PUS3	PUS3	PUS3	PUS3	PUS3	PUS3	PUS3	PUS3	PUS3	PUS3									SGMS1
PUS7L		PUS7L	PUS7L	PUS7L	PUS7L	PUS7L	PUS7L	PUS7L	PUS7L	PUS7L	PUS7L	PUS7L	PUS7L	PUS7L	PUS7L	PUS7L	PUS7L	PUS7L	PUS7L	PUS7L	PUS7L	PUS7L									SGTA
PUSL1		PUSL1	PUSL1	PUSL1	PUSL1	PUSL1	PUSL1	PUSL1	PUSL1	PUSL1	PUSL1	PUSL1	PUSL1	PUSL1	PUSL1	PUSL1	PUSL1	PUSL1	PUSL1	PUSL1	PUSL1	PUSL1									SH3BGR
PVR		PVR	PVR	PVR	PVR	PVR	PVR	PVR	PVR	PVR	PVR	PVR	PVR	PVR	PVR	PVR	PVR	PVR	PVR	PVR	PVR	PVR									SH3BP5
PWP1		PWP1	PWP1	PWP1	PWP1	PWP1	PWP1	PWP1	PWP1	PWP1	PWP1	PWP1	PWP1	PWP1	PWP1	PWP1	PWP1	PWP1	PWP1	PWP1	PWP1	PWP1									SHBG
PXDN		PXDN	PXDN	PXDN	PXDN	PXDN	PXDN	PXDN	PXDN	PXDN	PXDN	PXDN	PXDN	PXDN	PXDN	PXDN	PXDN	PXDN	PXDN	PXDN	PXDN	PXDN									SHC1
PYGL		PYGL	PYGL	PYGL	PYGL	PYGL	PYGL	PYGL	PYGL	PYGL	PYGL	PYGL	PYGL	PYGL	PYGL	PYGL	PYGL	PYGL	PYGL	PYGL	PYGL	PYGL									SHC4
QPCTL		QPCTL	QPCTL	QPCTL	QPCTL	QPCTL	QPCTL	QPCTL	QPCTL	QPCTL	QPCTL	QPCTL	QPCTL	QPCTL	QPCTL	QPCTL	QPCTL	QPCTL	QPCTL	QPCTL	QPCTL	QPCTL									SHMT1
RAB10		RAB10	RAB10	RAB10	RAB10	RAB10	RAB10	RAB10	RAB10	RAB10	RAB10	RAB10	RAB10	RAB10	RAB10	RAB10	RAB10	RAB10	RAB10	RAB10	RAB10	RAB10									SHMT2
RAB14		RAB14	RAB14	RAB14	RAB14	RAB14	RAB14	RAB14	RAB14	RAB14	RAB14	RAB14	RAB14	RAB14	RAB14	RAB14	RAB14	RAB14	RAB14	RAB14	RAB14	RAB14									SHPRH
RAB18		RAB18	RAB18	RAB18	RAB18	RAB18	RAB18	RAB18	RAB18	RAB18	RAB18	RAB18	RAB18	RAB18	RAB18	RAB18	RAB18	RAB18	RAB18	RAB18	RAB18	RAB18									SIAH2
RAB1A		RAB1A	RAB1A	RAB1A	RAB1A	RAB1A	RAB1A	RAB1A	RAB1A	RAB1A	RAB1A	RAB1A	RAB1A	RAB1A	RAB1A	RAB1A	RAB1A	RAB1A	RAB1A	RAB1A	RAB1A	RAB1A									SIKE1
RAB1B		RAB1B	RAB1B	RAB1B	RAB1B	RAB1B	RAB1B	RAB1B	RAB1B	RAB1B	RAB1B	RAB1B	RAB1B	RAB1B	RAB1B	RAB1B	RAB1B	RAB1B	RAB1B	RAB1B	RAB1B	RAB1B									SIL1
RAB23		RAB23	RAB23	RAB23	RAB23	RAB23	RAB23	RAB23	RAB23	RAB23	RAB23	RAB23	RAB23	RAB23	RAB23	RAB23	RAB23	RAB23	RAB23	RAB23	RAB23	RAB23									SIN3B
RAB32		RAB32	RAB32	RAB32	RAB32	RAB32	RAB32	RAB32	RAB32	RAB32	RAB32	RAB32	RAB32	RAB32	RAB32	RAB32	RAB32	RAB32	RAB32	RAB32	RAB32	RAB32									SIRT5
RAB33B		RAB33B	RAB33B	RAB33B	RAB33B	RAB33B	RAB33B	RAB33B	RAB33B	RAB33B	RAB33B	RAB33B	RAB33B	RAB33B	RAB33B	RAB33B	RAB33B	RAB33B	RAB33B	RAB33B	RAB33B	RAB33B									SIRT6
RAB35		RAB35	RAB35	RAB35	RAB35	RAB35	RAB35	RAB35	RAB35	RAB35	RAB35	RAB35	RAB35	RAB35	RAB35	RAB35	RAB35	RAB35	RAB35	RAB35	RAB35	RAB35									SIRT7
RAB4A		RAB4A	RAB4A	RAB4A	RAB4A	RAB4A	RAB4A	RAB4A	RAB4A	RAB4A	RAB4A	RAB4A	RAB4A	RAB4A	RAB4A	RAB4A	RAB4A	RAB4A	RAB4A	RAB4A	RAB4A	RAB4A									SIT1
RAB6A		RAB6A	RAB6A	RAB6A	RAB6A	RAB6A	RAB6A	RAB6A	RAB6A	RAB6A	RAB6A	RAB6A	RAB6A	RAB6A	RAB6A	RAB6A	RAB6A	RAB6A	RAB6A	RAB6A	RAB6A	RAB6A									SIVA1
RAB6B		RAB6B	RAB6B	RAB6B	RAB6B	RAB6B	RAB6B	RAB6B	RAB6B	RAB6B	RAB6B	RAB6B	RAB6B	RAB6B	RAB6B	RAB6B	RAB6B	RAB6B	RAB6B	RAB6B	RAB6B	RAB6B									SKA1
RAB8A		RAB8A	RAB8A	RAB8A	RAB8A	RAB8A	RAB8A	RAB8A	RAB8A	RAB8A	RAB8A	RAB8A	RAB8A	RAB8A	RAB8A	RAB8A	RAB8A	RAB8A	RAB8A	RAB8A	RAB8A	RAB8A									SLC12A6
RAB9B		RAB9B	RAB9B	RAB9B	RAB9B	RAB9B	RAB9B	RAB9B	RAB9B	RAB9B	RAB9B	RAB9B	RAB9B	RAB9B	RAB9B	RAB9B	RAB9B	RAB9B	RAB9B	RAB9B	RAB9B	RAB9B									SLC16A1
RABEP1		RABEP1	RABEP1	RABEP1	RABEP1	RABEP1	RABEP1	RABEP1	RABEP1	RABEP1	RABEP1	RABEP1	RABEP1	RABEP1	RABEP1	RABEP1	RABEP1	RABEP1	RABEP1	RABEP1	RABEP1	RABEP1									SLC16A13
RABGGTA		RABGGTA	RABGGTA	RABGGTA	RABGGTA	RABGGTA	RABGGTA	RABGGTA	RABGGTA	RABGGTA	RABGGTA	RABGGTA	RABGGTA	RABGGTA	RABGGTA	RABGGTA	RABGGTA	RABGGTA	RABGGTA	RABGGTA	RABGGTA	RABGGTA									SLC22A5
RABGGTB		RABGGTB	RABGGTB	RABGGTB	RABGGTB	RABGGTB	RABGGTB	RABGGTB	RABGGTB	RABGGTB	RABGGTB	RABGGTB	RABGGTB	RABGGTB	RABGGTB	RABGGTB	RABGGTB	RABGGTB	RABGGTB	RABGGTB	RABGGTB	RABGGTB									SLC25A10
RABIF		RABIF	RABIF	RABIF	RABIF	RABIF	RABIF	RABIF	RABIF	RABIF	RABIF	RABIF	RABIF	RABIF	RABIF	RABIF	RABIF	RABIF	RABIF	RABIF	RABIF	RABIF									SLC25A3
RABL6		RABL6	RABL6	RABL6	RABL6	RABL6	RABL6	RABL6	RABL6	RABL6	RABL6	RABL6	RABL6	RABL6	RABL6	RABL6	RABL6	RABL6	RABL6	RABL6	RABL6	RABL6									SLC25A6
RAC1		RAC1	RAC1	RAC1	RAC1	RAC1	RAC1	RAC1	RAC1	RAC1	RAC1	RAC1	RAC1	RAC1	RAC1	RAC1	RAC1	RAC1	RAC1	RAC1	RAC1	RAC1									SLC27A3
RAD21		RAD21	RAD21	RAD21	RAD21	RAD21	RAD21	RAD21	RAD21	RAD21	RAD21	RAD21	RAD21	RAD21	RAD21	RAD21	RAD21	RAD21	RAD21	RAD21	RAD21	RAD21									SLC30A4
RAD23B		RAD23B	RAD23B	RAD23B	RAD23B	RAD23B	RAD23B	RAD23B	RAD23B	RAD23B	RAD23B	RAD23B	RAD23B	RAD23B	RAD23B	RAD23B	RAD23B	RAD23B	RAD23B	RAD23B	RAD23B	RAD23B									SLC30A5
RAD50		RAD50	RAD50	RAD50	RAD50	RAD50	RAD50	RAD50	RAD50	RAD50	RAD50	RAD50	RAD50	RAD50	RAD50	RAD50	RAD50	RAD50	RAD50	RAD50	RAD50	RAD50									SLC35A4
RAD54B		RAD54B	RAD54B	RAD54B	RAD54B	RAD54B	RAD54B	RAD54B	RAD54B	RAD54B	RAD54B	RAD54B	RAD54B	RAD54B	RAD54B	RAD54B	RAD54B	RAD54B	RAD54B	RAD54B	RAD54B	RAD54B									SLC35A5
RAE1		RAE1	RAE1	RAE1	RAE1	RAE1	RAE1	RAE1	RAE1	RAE1	RAE1	RAE1	RAE1	RAE1	RAE1	RAE1	RAE1	RAE1	RAE1	RAE1	RAE1	RAE1									SLC35B3
RAF1		RAF1	RAF1	RAF1	RAF1	RAF1	RAF1	RAF1	RAF1	RAF1	RAF1	RAF1	RAF1	RAF1	RAF1	RAF1	RAF1	RAF1	RAF1	RAF1	RAF1	RAF1									SLC35D1
RALBP1		RALBP1	RALBP1	RALBP1	RALBP1	RALBP1	RALBP1	RALBP1	RALBP1	RALBP1	RALBP1	RALBP1	RALBP1	RALBP1	RALBP1	RALBP1	RALBP1	RALBP1	RALBP1	RALBP1	RALBP1	RALBP1									SLC35E3
RALGAPA2		RALGAPA2	RALGAPA2	RALGAPA2	RALGAPA2	RALGAPA2	RALGAPA2	RALGAPA2	RALGAPA2	RALGAPA2	RALGAPA2	RALGAPA2	RALGAPA2	RALGAPA2	RALGAPA2	RALGAPA2	RALGAPA2	RALGAPA2	RALGAPA2	RALGAPA2	RALGAPA2	RALGAPA2									SLC35G1
RALGAPB		RALGAPB	RALGAPB	RALGAPB	RALGAPB	RALGAPB	RALGAPB	RALGAPB	RALGAPB	RALGAPB	RALGAPB	RALGAPB	RALGAPB	RALGAPB	RALGAPB	RALGAPB	RALGAPB	RALGAPB	RALGAPB	RALGAPB	RALGAPB	RALGAPB									SLC36A4
RALGDS		RALGDS	RALGDS	RALGDS	RALGDS	RALGDS	RALGDS	RALGDS	RALGDS	RALGDS	RALGDS	RALGDS	RALGDS	RALGDS	RALGDS	RALGDS	RALGDS	RALGDS	RALGDS	RALGDS	RALGDS	RALGDS									SLC37A4
RAN		RAN	RAN	RAN	RAN	RAN	RAN	RAN	RAN	RAN	RAN	RAN	RAN	RAN	RAN	RAN	RAN	RAN	RAN	RAN	RAN	RAN									SLC39A14
RANBP1		RANBP1	RANBP1	RANBP1	RANBP1	RANBP1	RANBP1	RANBP1	RANBP1	RANBP1	RANBP1	RANBP1	RANBP1	RANBP1	RANBP1	RANBP1	RANBP1	RANBP1	RANBP1	RANBP1	RANBP1	RANBP1									SLC39A6
RANBP3		RANBP3	RANBP3	RANBP3	RANBP3	RANBP3	RANBP3	RANBP3	RANBP3	RANBP3	RANBP3	RANBP3	RANBP3	RANBP3	RANBP3	RANBP3	RANBP3	RANBP3	RANBP3	RANBP3	RANBP3	RANBP3									SLC3A2
RAP1GDS1		RAP1GDS1	RAP1GDS1	RAP1GDS1	RAP1GDS1	RAP1GDS1	RAP1GDS1	RAP1GDS1	RAP1GDS1	RAP1GDS1	RAP1GDS1	RAP1GDS1	RAP1GDS1	RAP1GDS1	RAP1GDS1	RAP1GDS1	RAP1GDS1	RAP1GDS1	RAP1GDS1	RAP1GDS1	RAP1GDS1	RAP1GDS1									SLC44A2
RAPGEF6		RAPGEF6	RAPGEF6	RAPGEF6	RAPGEF6	RAPGEF6	RAPGEF6	RAPGEF6	RAPGEF6	RAPGEF6	RAPGEF6	RAPGEF6	RAPGEF6	RAPGEF6	RAPGEF6	RAPGEF6	RAPGEF6	RAPGEF6	RAPGEF6	RAPGEF6	RAPGEF6	RAPGEF6									SLC9A3
RASSF1		RASSF1	RASSF1	RASSF1	RASSF1	RASSF1	RASSF1	RASSF1	RASSF1	RASSF1	RASSF1	RASSF1	RASSF1	RASSF1	RASSF1	RASSF1	RASSF1	RASSF1	RASSF1	RASSF1	RASSF1	RASSF1									SLK
RAVER1		RAVER1	RAVER1	RAVER1	RAVER1	RAVER1	RAVER1	RAVER1	RAVER1	RAVER1	RAVER1	RAVER1	RAVER1	RAVER1	RAVER1	RAVER1	RAVER1	RAVER1	RAVER1	RAVER1	RAVER1	RAVER1									SLTM
RB1CC1		RB1CC1	RB1CC1	RB1CC1	RB1CC1	RB1CC1	RB1CC1	RB1CC1	RB1CC1	RB1CC1	RB1CC1	RB1CC1	RB1CC1	RB1CC1	RB1CC1	RB1CC1	RB1CC1	RB1CC1	RB1CC1	RB1CC1	RB1CC1	RB1CC1									SLU7
RBAK		RBAK	RBAK	RBAK	RBAK	RBAK	RBAK	RBAK	RBAK	RBAK	RBAK	RBAK	RBAK	RBAK	RBAK	RBAK	RBAK	RBAK	RBAK	RBAK	RBAK	RBAK									SLX4
RBBP4		RBBP4	RBBP4	RBBP4	RBBP4	RBBP4	RBBP4	RBBP4	RBBP4	RBBP4	RBBP4	RBBP4	RBBP4	RBBP4	RBBP4	RBBP4	RBBP4	RBBP4	RBBP4	RBBP4	RBBP4	RBBP4									SLX4IP
RBBP7		RBBP7	RBBP7	RBBP7	RBBP7	RBBP7	RBBP7	RBBP7	RBBP7	RBBP7	RBBP7	RBBP7	RBBP7	RBBP7	RBBP7	RBBP7	RBBP7	RBBP7	RBBP7	RBBP7	RBBP7	RBBP7									SMAD4
RBBP8		RBBP8	RBBP8	RBBP8	RBBP8	RBBP8	RBBP8	RBBP8	RBBP8	RBBP8	RBBP8	RBBP8	RBBP8	RBBP8	RBBP8	RBBP8	RBBP8	RBBP8	RBBP8	RBBP8	RBBP8	RBBP8									SMAP1
RBFA		RBFA	RBFA	RBFA	RBFA	RBFA	RBFA	RBFA	RBFA	RBFA	RBFA	RBFA	RBFA	RBFA	RBFA	RBFA	RBFA	RBFA	RBFA	RBFA	RBFA	RBFA									SMAP2
RBKS		RBKS	RBKS	RBKS	RBKS	RBKS	RBKS	RBKS	RBKS	RBKS	RBKS	RBKS	RBKS	RBKS	RBKS	RBKS	RBKS	RBKS	RBKS	RBKS	RBKS	RBKS									SMARCA4
RBL2		RBL2	RBL2	RBL2	RBL2	RBL2	RBL2	RBL2	RBL2	RBL2	RBL2	RBL2	RBL2	RBL2	RBL2	RBL2	RBL2	RBL2	RBL2	RBL2	RBL2	RBL2									SMARCB1
RBM12		RBM12	RBM12	RBM12	RBM12	RBM12	RBM12	RBM12	RBM12	RBM12	RBM12	RBM12	RBM12	RBM12	RBM12	RBM12	RBM12	RBM12	RBM12	RBM12	RBM12	RBM12									SMARCC1
RBM12B		RBM12B	RBM12B	RBM12B	RBM12B	RBM12B	RBM12B	RBM12B	RBM12B	RBM12B	RBM12B	RBM12B	RBM12B	RBM12B	RBM12B	RBM12B	RBM12B	RBM12B	RBM12B	RBM12B	RBM12B	RBM12B									SMARCD3
RBM14		RBM14	RBM14	RBM14	RBM14	RBM14	RBM14	RBM14	RBM14	RBM14	RBM14	RBM14	RBM14	RBM14	RBM14	RBM14	RBM14	RBM14	RBM14	RBM14	RBM14	RBM14									SMC4
RBM14-RBM4		RBM14-RBM4	RBM14-RBM4	RBM14-RBM4	RBM14-RBM4	RBM14-RBM4	RBM14-RBM4	RBM14-RBM4	RBM14-RBM4	RBM14-RBM4	RBM14-RBM4	RBM14-RBM4	RBM14-RBM4	RBM14-RBM4	RBM14-RBM4	RBM14-RBM4	RBM14-RBM4	RBM14-RBM4	RBM14-RBM4	RBM14-RBM4	RBM14-RBM4	RBM14-RBM4									SMC5
RBM17		RBM17	RBM17	RBM17	RBM17	RBM17	RBM17	RBM17	RBM17	RBM17	RBM17	RBM17	RBM17	RBM17	RBM17	RBM17	RBM17	RBM17	RBM17	RBM17	RBM17	RBM17									SMG6
RBM19		RBM19	RBM19	RBM19	RBM19	RBM19	RBM19	RBM19	RBM19	RBM19	RBM19	RBM19	RBM19	RBM19	RBM19	RBM19	RBM19	RBM19	RBM19	RBM19	RBM19	RBM19									SMG9
RBM23		RBM23	RBM23	RBM23	RBM23	RBM23	RBM23	RBM23	RBM23	RBM23	RBM23	RBM23	RBM23	RBM23	RBM23	RBM23	RBM23	RBM23	RBM23	RBM23	RBM23	RBM23									SMIM14
RBM4B		RBM4B	RBM4B	RBM4B	RBM4B	RBM4B	RBM4B	RBM4B	RBM4B	RBM4B	RBM4B	RBM4B	RBM4B	RBM4B	RBM4B	RBM4B	RBM4B	RBM4B	RBM4B	RBM4B	RBM4B	RBM4B									SMIM4
RBM7		RBM7	RBM7	RBM7	RBM7	RBM7	RBM7	RBM7	RBM7	RBM7	RBM7	RBM7	RBM7	RBM7	RBM7	RBM7	RBM7	RBM7	RBM7	RBM7	RBM7	RBM7									SMIM7
RBMX2		RBMX2	RBMX2	RBMX2	RBMX2	RBMX2	RBMX2	RBMX2	RBMX2	RBMX2	RBMX2	RBMX2	RBMX2	RBMX2	RBMX2	RBMX2	RBMX2	RBMX2	RBMX2	RBMX2	RBMX2	RBMX2									SMPD4
RBMXL1		RBMXL1	RBMXL1	RBMXL1	RBMXL1	RBMXL1	RBMXL1	RBMXL1	RBMXL1	RBMXL1	RBMXL1	RBMXL1	RBMXL1	RBMXL1	RBMXL1	RBMXL1	RBMXL1	RBMXL1	RBMXL1	RBMXL1	RBMXL1	RBMXL1									SMYD3
RBX1		RBX1	RBX1	RBX1	RBX1	RBX1	RBX1	RBX1	RBX1	RBX1	RBX1	RBX1	RBX1	RBX1	RBX1	RBX1	RBX1	RBX1	RBX1	RBX1	RBX1	RBX1									SMYD4
RCAN3		RCAN3	RCAN3	RCAN3	RCAN3	RCAN3	RCAN3	RCAN3	RCAN3	RCAN3	RCAN3	RCAN3	RCAN3	RCAN3	RCAN3	RCAN3	RCAN3	RCAN3	RCAN3	RCAN3	RCAN3	RCAN3									SNAP23
RCBTB2		RCBTB2	RCBTB2	RCBTB2	RCBTB2	RCBTB2	RCBTB2	RCBTB2	RCBTB2	RCBTB2	RCBTB2	RCBTB2	RCBTB2	RCBTB2	RCBTB2	RCBTB2	RCBTB2	RCBTB2	RCBTB2	RCBTB2	RCBTB2	RCBTB2									SNAP29
RDM1		RDM1	RDM1	RDM1	RDM1	RDM1	RDM1	RDM1	RDM1	RDM1	RDM1	RDM1	RDM1	RDM1	RDM1	RDM1	RDM1	RDM1	RDM1	RDM1	RDM1	RDM1									SNAPC1
REEP3		REEP3	REEP3	REEP3	REEP3	REEP3	REEP3	REEP3	REEP3	REEP3	REEP3	REEP3	REEP3	REEP3	REEP3	REEP3	REEP3	REEP3	REEP3	REEP3	REEP3	REEP3									SNRK
REEP4		REEP4	REEP4	REEP4	REEP4	REEP4	REEP4	REEP4	REEP4	REEP4	REEP4	REEP4	REEP4	REEP4	REEP4	REEP4	REEP4	REEP4	REEP4	REEP4	REEP4	REEP4									SNRNP25
REEP6		REEP6	REEP6	REEP6	REEP6	REEP6	REEP6	REEP6	REEP6	REEP6	REEP6	REEP6	REEP6	REEP6	REEP6	REEP6	REEP6	REEP6	REEP6	REEP6	REEP6	REEP6									SNRNP70
RELA		RELA	RELA	RELA	RELA	RELA	RELA	RELA	RELA	RELA	RELA	RELA	RELA	RELA	RELA	RELA	RELA	RELA	RELA	RELA	RELA	RELA									SNRPD2
RELL2		RELL2	RELL2	RELL2	RELL2	RELL2	RELL2	RELL2	RELL2	RELL2	RELL2	RELL2	RELL2	RELL2	RELL2	RELL2	RELL2	RELL2	RELL2	RELL2	RELL2	RELL2									SNURF
RENBP		RENBP	RENBP	RENBP	RENBP	RENBP	RENBP	RENBP	RENBP	RENBP	RENBP	RENBP	RENBP	RENBP	RENBP	RENBP	RENBP	RENBP	RENBP	RENBP	RENBP	RENBP									SNW1
RER1		RER1	RER1	RER1	RER1	RER1	RER1	RER1	RER1	RER1	RER1	RER1	RER1	RER1	RER1	RER1	RER1	RER1	RER1	RER1	RER1	RER1									SNX1
RETSAT		RETSAT	RETSAT	RETSAT	RETSAT	RETSAT	RETSAT	RETSAT	RETSAT	RETSAT	RETSAT	RETSAT	RETSAT	RETSAT	RETSAT	RETSAT	RETSAT	RETSAT	RETSAT	RETSAT	RETSAT	RETSAT									SNX14
REXO2		REXO2	REXO2	REXO2	REXO2	REXO2	REXO2	REXO2	REXO2	REXO2	REXO2	REXO2	REXO2	REXO2	REXO2	REXO2	REXO2	REXO2	REXO2	REXO2	REXO2	REXO2									SNX32
RFPL2		RFPL2	RFPL2	RFPL2	RFPL2	RFPL2	RFPL2	RFPL2	RFPL2	RFPL2	RFPL2	RFPL2	RFPL2	RFPL2	RFPL2	RFPL2	RFPL2	RFPL2	RFPL2	RFPL2	RFPL2	RFPL2									SNX4
RFWD2		RFWD2	RFWD2	RFWD2	RFWD2	RFWD2	RFWD2	RFWD2	RFWD2	RFWD2	RFWD2	RFWD2	RFWD2	RFWD2	RFWD2	RFWD2	RFWD2	RFWD2	RFWD2	RFWD2	RFWD2	RFWD2									SNX7
RFX1		RFX1	RFX1	RFX1	RFX1	RFX1	RFX1	RFX1	RFX1	RFX1	RFX1	RFX1	RFX1	RFX1	RFX1	RFX1	RFX1	RFX1	RFX1	RFX1	RFX1	RFX1									SNX8
RFX2		RFX2	RFX2	RFX2	RFX2	RFX2	RFX2	RFX2	RFX2	RFX2	RFX2	RFX2	RFX2	RFX2	RFX2	RFX2	RFX2	RFX2	RFX2	RFX2	RFX2	RFX2									SOCS1
RFXANK		RFXANK	RFXANK	RFXANK	RFXANK	RFXANK	RFXANK	RFXANK	RFXANK	RFXANK	RFXANK	RFXANK	RFXANK	RFXANK	RFXANK	RFXANK	RFXANK	RFXANK	RFXANK	RFXANK	RFXANK	RFXANK									SOCS4
RFXAP		RFXAP	RFXAP	RFXAP	RFXAP	RFXAP	RFXAP	RFXAP	RFXAP	RFXAP	RFXAP	RFXAP	RFXAP	RFXAP	RFXAP	RFXAP	RFXAP	RFXAP	RFXAP	RFXAP	RFXAP	RFXAP									SORCS3
RGS17		RGS17	RGS17	RGS17	RGS17	RGS17	RGS17	RGS17	RGS17	RGS17	RGS17	RGS17	RGS17	RGS17	RGS17	RGS17	RGS17	RGS17	RGS17	RGS17	RGS17	RGS17									SOS1
RGS19		RGS19	RGS19	RGS19	RGS19	RGS19	RGS19	RGS19	RGS19	RGS19	RGS19	RGS19	RGS19	RGS19	RGS19	RGS19	RGS19	RGS19	RGS19	RGS19	RGS19	RGS19									SOS2
RGS20		RGS20	RGS20	RGS20	RGS20	RGS20	RGS20	RGS20	RGS20	RGS20	RGS20	RGS20	RGS20	RGS20	RGS20	RGS20	RGS20	RGS20	RGS20	RGS20	RGS20	RGS20									SOX12
RHD		RHD	RHD	RHD	RHD	RHD	RHD	RHD	RHD	RHD	RHD	RHD	RHD	RHD	RHD	RHD	RHD	RHD	RHD	RHD	RHD	RHD									SPACA5
RHEBL1		RHEBL1	RHEBL1	RHEBL1	RHEBL1	RHEBL1	RHEBL1	RHEBL1	RHEBL1	RHEBL1	RHEBL1	RHEBL1	RHEBL1	RHEBL1	RHEBL1	RHEBL1	RHEBL1	RHEBL1	RHEBL1	RHEBL1	RHEBL1	RHEBL1									SPAG6
RHOA		RHOA	RHOA	RHOA	RHOA	RHOA	RHOA	RHOA	RHOA	RHOA	RHOA	RHOA	RHOA	RHOA	RHOA	RHOA	RHOA	RHOA	RHOA	RHOA	RHOA	RHOA									SPAG8
RHPN1		RHPN1	RHPN1	RHPN1	RHPN1	RHPN1	RHPN1	RHPN1	RHPN1	RHPN1	RHPN1	RHPN1	RHPN1	RHPN1	RHPN1	RHPN1	RHPN1	RHPN1	RHPN1	RHPN1	RHPN1	RHPN1									SPAST
RIOK2		RIOK2	RIOK2	RIOK2	RIOK2	RIOK2	RIOK2	RIOK2	RIOK2	RIOK2	RIOK2	RIOK2	RIOK2	RIOK2	RIOK2	RIOK2	RIOK2	RIOK2	RIOK2	RIOK2	RIOK2	RIOK2									SPATA1
RIPK2		RIPK2	RIPK2	RIPK2	RIPK2	RIPK2	RIPK2	RIPK2	RIPK2	RIPK2	RIPK2	RIPK2	RIPK2	RIPK2	RIPK2	RIPK2	RIPK2	RIPK2	RIPK2	RIPK2	RIPK2	RIPK2									SPATA4
RNF103-CHMP3		RNF103-CHMP3	RNF103-CHMP3	RNF103-CHMP3	RNF103-CHMP3	RNF103-CHMP3	RNF103-CHMP3	RNF103-CHMP3	RNF103-CHMP3	RNF103-CHMP3	RNF103-CHMP3	RNF103-CHMP3	RNF103-CHMP3	RNF103-CHMP3	RNF103-CHMP3	RNF103-CHMP3	RNF103-CHMP3	RNF103-CHMP3	RNF103-CHMP3	RNF103-CHMP3	RNF103-CHMP3	RNF103-CHMP3									SPATA5L1
RNF123		RNF123	RNF123	RNF123	RNF123	RNF123	RNF123	RNF123	RNF123	RNF123	RNF123	RNF123	RNF123	RNF123	RNF123	RNF123	RNF123	RNF123	RNF123	RNF123	RNF123	RNF123									SPATS2
RNF130		RNF130	RNF130	RNF130	RNF130	RNF130	RNF130	RNF130	RNF130	RNF130	RNF130	RNF130	RNF130	RNF130	RNF130	RNF130	RNF130	RNF130	RNF130	RNF130	RNF130	RNF130									SPC24
RNF139		RNF139	RNF139	RNF139	RNF139	RNF139	RNF139	RNF139	RNF139	RNF139	RNF139	RNF139	RNF139	RNF139	RNF139	RNF139	RNF139	RNF139	RNF139	RNF139	RNF139	RNF139									SPDL1
RNF14		RNF14	RNF14	RNF14	RNF14	RNF14	RNF14	RNF14	RNF14	RNF14	RNF14	RNF14	RNF14	RNF14	RNF14	RNF14	RNF14	RNF14	RNF14	RNF14	RNF14	RNF14									SPECC1L
RNF145		RNF145	RNF145	RNF145	RNF145	RNF145	RNF145	RNF145	RNF145	RNF145	RNF145	RNF145	RNF145	RNF145	RNF145	RNF145	RNF145	RNF145	RNF145	RNF145	RNF145	RNF145									SPOCD1
RNF149		RNF149	RNF149	RNF149	RNF149	RNF149	RNF149	RNF149	RNF149	RNF149	RNF149	RNF149	RNF149	RNF149	RNF149	RNF149	RNF149	RNF149	RNF149	RNF149	RNF149	RNF149									SPOP
RNF170		RNF170	RNF170	RNF170	RNF170	RNF170	RNF170	RNF170	RNF170	RNF170	RNF170	RNF170	RNF170	RNF170	RNF170	RNF170	RNF170	RNF170	RNF170	RNF170	RNF170	RNF170									SPPL2B
RNF19A		RNF19A	RNF19A	RNF19A	RNF19A	RNF19A	RNF19A	RNF19A	RNF19A	RNF19A	RNF19A	RNF19A	RNF19A	RNF19A	RNF19A	RNF19A	RNF19A	RNF19A	RNF19A	RNF19A	RNF19A	RNF19A									SPPL3
RNF19B		RNF19B	RNF19B	RNF19B	RNF19B	RNF19B	RNF19B	RNF19B	RNF19B	RNF19B	RNF19B	RNF19B	RNF19B	RNF19B	RNF19B	RNF19B	RNF19B	RNF19B	RNF19B	RNF19B	RNF19B	RNF19B									SPRTN
RNF24		RNF24	RNF24	RNF24	RNF24	RNF24	RNF24	RNF24	RNF24	RNF24	RNF24	RNF24	RNF24	RNF24	RNF24	RNF24	RNF24	RNF24	RNF24	RNF24	RNF24	RNF24									SPRY4
RNF32		RNF32	RNF32	RNF32	RNF32	RNF32	RNF32	RNF32	RNF32	RNF32	RNF32	RNF32	RNF32	RNF32	RNF32	RNF32	RNF32	RNF32	RNF32	RNF32	RNF32	RNF32									SPRYD7
RNF38		RNF38	RNF38	RNF38	RNF38	RNF38	RNF38	RNF38	RNF38	RNF38	RNF38	RNF38	RNF38	RNF38	RNF38	RNF38	RNF38	RNF38	RNF38	RNF38	RNF38	RNF38									SPTAN1
RNF5		RNF5	RNF5	RNF5	RNF5	RNF5	RNF5	RNF5	RNF5	RNF5	RNF5	RNF5	RNF5	RNF5	RNF5	RNF5	RNF5	RNF5	RNF5	RNF5	RNF5	RNF5									SPTLC1
RNF8		RNF8	RNF8	RNF8	RNF8	RNF8	RNF8	RNF8	RNF8	RNF8	RNF8	RNF8	RNF8	RNF8	RNF8	RNF8	RNF8	RNF8	RNF8	RNF8	RNF8	RNF8									SPTY2D1
RNGTT		RNGTT	RNGTT	RNGTT	RNGTT	RNGTT	RNGTT	RNGTT	RNGTT	RNGTT	RNGTT	RNGTT	RNGTT	RNGTT	RNGTT	RNGTT	RNGTT	RNGTT	RNGTT	RNGTT	RNGTT	RNGTT									SRC
RNH1		RNH1	RNH1	RNH1	RNH1	RNH1	RNH1	RNH1	RNH1	RNH1	RNH1	RNH1	RNH1	RNH1	RNH1	RNH1	RNH1	RNH1	RNH1	RNH1	RNH1	RNH1									SRCRB4D
RNPS1		RNPS1	RNPS1	RNPS1	RNPS1	RNPS1	RNPS1	RNPS1	RNPS1	RNPS1	RNPS1	RNPS1	RNPS1	RNPS1	RNPS1	RNPS1	RNPS1	RNPS1	RNPS1	RNPS1	RNPS1	RNPS1									SRD5A1
ROCK1		ROCK1	ROCK1	ROCK1	ROCK1	ROCK1	ROCK1	ROCK1	ROCK1	ROCK1	ROCK1	ROCK1	ROCK1	ROCK1	ROCK1	ROCK1	ROCK1	ROCK1	ROCK1	ROCK1	ROCK1	ROCK1									SRFBP1
ROPN1L		ROPN1L	ROPN1L	ROPN1L	ROPN1L	ROPN1L	ROPN1L	ROPN1L	ROPN1L	ROPN1L	ROPN1L	ROPN1L	ROPN1L	ROPN1L	ROPN1L	ROPN1L	ROPN1L	ROPN1L	ROPN1L	ROPN1L	ROPN1L	ROPN1L									SRP54
RPA1		RPA1	RPA1	RPA1	RPA1	RPA1	RPA1	RPA1	RPA1	RPA1	RPA1	RPA1	RPA1	RPA1	RPA1	RPA1	RPA1	RPA1	RPA1	RPA1	RPA1	RPA1									SRP68
RPA2		RPA2	RPA2	RPA2	RPA2	RPA2	RPA2	RPA2	RPA2	RPA2	RPA2	RPA2	RPA2	RPA2	RPA2	RPA2	RPA2	RPA2	RPA2	RPA2	RPA2	RPA2									SRPK1
RPL10		RPL10	RPL10	RPL10	RPL10	RPL10	RPL10	RPL10	RPL10	RPL10	RPL10	RPL10	RPL10	RPL10	RPL10	RPL10	RPL10	RPL10	RPL10	RPL10	RPL10	RPL10									SRPRB
RPL13A		RPL13A	RPL13A	RPL13A	RPL13A	RPL13A	RPL13A	RPL13A	RPL13A	RPL13A	RPL13A	RPL13A	RPL13A	RPL13A	RPL13A	RPL13A	RPL13A	RPL13A	RPL13A	RPL13A	RPL13A	RPL13A									SRR
RPL14		RPL14	RPL14	RPL14	RPL14	RPL14	RPL14	RPL14	RPL14	RPL14	RPL14	RPL14	RPL14	RPL14	RPL14	RPL14	RPL14	RPL14	RPL14	RPL14	RPL14	RPL14									SRRM1
RPL19		RPL19	RPL19	RPL19	RPL19	RPL19	RPL19	RPL19	RPL19	RPL19	RPL19	RPL19	RPL19	RPL19	RPL19	RPL19	RPL19	RPL19	RPL19	RPL19	RPL19	RPL19									SRSF1
RPL26L1		RPL26L1	RPL26L1	RPL26L1	RPL26L1	RPL26L1	RPL26L1	RPL26L1	RPL26L1	RPL26L1	RPL26L1	RPL26L1	RPL26L1	RPL26L1	RPL26L1	RPL26L1	RPL26L1	RPL26L1	RPL26L1	RPL26L1	RPL26L1	RPL26L1									SRSF10
RPL36		RPL36	RPL36	RPL36	RPL36	RPL36	RPL36	RPL36	RPL36	RPL36	RPL36	RPL36	RPL36	RPL36	RPL36	RPL36	RPL36	RPL36	RPL36	RPL36	RPL36	RPL36									SRSF11
RPL5		RPL5	RPL5	RPL5	RPL5	RPL5	RPL5	RPL5	RPL5	RPL5	RPL5	RPL5	RPL5	RPL5	RPL5	RPL5	RPL5	RPL5	RPL5	RPL5	RPL5	RPL5									SRSF4
RPL7L1		RPL7L1	RPL7L1	RPL7L1	RPL7L1	RPL7L1	RPL7L1	RPL7L1	RPL7L1	RPL7L1	RPL7L1	RPL7L1	RPL7L1	RPL7L1	RPL7L1	RPL7L1	RPL7L1	RPL7L1	RPL7L1	RPL7L1	RPL7L1	RPL7L1									SRSF9
RPL8		RPL8	RPL8	RPL8	RPL8	RPL8	RPL8	RPL8	RPL8	RPL8	RPL8	RPL8	RPL8	RPL8	RPL8	RPL8	RPL8	RPL8	RPL8	RPL8	RPL8	RPL8									SSB
RPLP1		RPLP1	RPLP1	RPLP1	RPLP1	RPLP1	RPLP1	RPLP1	RPLP1	RPLP1	RPLP1	RPLP1	RPLP1	RPLP1	RPLP1	RPLP1	RPLP1	RPLP1	RPLP1	RPLP1	RPLP1	RPLP1									SSH1
RPP14		RPP14	RPP14	RPP14	RPP14	RPP14	RPP14	RPP14	RPP14	RPP14	RPP14	RPP14	RPP14	RPP14	RPP14	RPP14	RPP14	RPP14	RPP14	RPP14	RPP14	RPP14									SSH2
RPP30		RPP30	RPP30	RPP30	RPP30	RPP30	RPP30	RPP30	RPP30	RPP30	RPP30	RPP30	RPP30	RPP30	RPP30	RPP30	RPP30	RPP30	RPP30	RPP30	RPP30	RPP30									SSNA1
RPP38		RPP38	RPP38	RPP38	RPP38	RPP38	RPP38	RPP38	RPP38	RPP38	RPP38	RPP38	RPP38	RPP38	RPP38	RPP38	RPP38	RPP38	RPP38	RPP38	RPP38	RPP38									SSSCA1
RPRD2		RPRD2	RPRD2	RPRD2	RPRD2	RPRD2	RPRD2	RPRD2	RPRD2	RPRD2	RPRD2	RPRD2	RPRD2	RPRD2	RPRD2	RPRD2	RPRD2	RPRD2	RPRD2	RPRD2	RPRD2	RPRD2									ST5
RPS12		RPS12	RPS12	RPS12	RPS12	RPS12	RPS12	RPS12	RPS12	RPS12	RPS12	RPS12	RPS12	RPS12	RPS12	RPS12	RPS12	RPS12	RPS12	RPS12	RPS12	RPS12									STAG1
RPS13		RPS13	RPS13	RPS13	RPS13	RPS13	RPS13	RPS13	RPS13	RPS13	RPS13	RPS13	RPS13	RPS13	RPS13	RPS13	RPS13	RPS13	RPS13	RPS13	RPS13	RPS13									STAP2
RPS16		RPS16	RPS16	RPS16	RPS16	RPS16	RPS16	RPS16	RPS16	RPS16	RPS16	RPS16	RPS16	RPS16	RPS16	RPS16	RPS16	RPS16	RPS16	RPS16	RPS16	RPS16									STARD10
RPS19BP1		RPS19BP1	RPS19BP1	RPS19BP1	RPS19BP1	RPS19BP1	RPS19BP1	RPS19BP1	RPS19BP1	RPS19BP1	RPS19BP1	RPS19BP1	RPS19BP1	RPS19BP1	RPS19BP1	RPS19BP1	RPS19BP1	RPS19BP1	RPS19BP1	RPS19BP1	RPS19BP1	RPS19BP1									STARD13
RPS21		RPS21	RPS21	RPS21	RPS21	RPS21	RPS21	RPS21	RPS21	RPS21	RPS21	RPS21	RPS21	RPS21	RPS21	RPS21	RPS21	RPS21	RPS21	RPS21	RPS21	RPS21									STIM2
RPS23		RPS23	RPS23	RPS23	RPS23	RPS23	RPS23	RPS23	RPS23	RPS23	RPS23	RPS23	RPS23	RPS23	RPS23	RPS23	RPS23	RPS23	RPS23	RPS23	RPS23	RPS23									STK25
RPS29		RPS29	RPS29	RPS29	RPS29	RPS29	RPS29	RPS29	RPS29	RPS29	RPS29	RPS29	RPS29	RPS29	RPS29	RPS29	RPS29	RPS29	RPS29	RPS29	RPS29	RPS29									STK38
RPS5		RPS5	RPS5	RPS5	RPS5	RPS5	RPS5	RPS5	RPS5	RPS5	RPS5	RPS5	RPS5	RPS5	RPS5	RPS5	RPS5	RPS5	RPS5	RPS5	RPS5	RPS5									STPG2
RPS6KA5		RPS6KA5	RPS6KA5	RPS6KA5	RPS6KA5	RPS6KA5	RPS6KA5	RPS6KA5	RPS6KA5	RPS6KA5	RPS6KA5	RPS6KA5	RPS6KA5	RPS6KA5	RPS6KA5	RPS6KA5	RPS6KA5	RPS6KA5	RPS6KA5	RPS6KA5	RPS6KA5	RPS6KA5									STRADA
RPS6KA6		RPS6KA6	RPS6KA6	RPS6KA6	RPS6KA6	RPS6KA6	RPS6KA6	RPS6KA6	RPS6KA6	RPS6KA6	RPS6KA6	RPS6KA6	RPS6KA6	RPS6KA6	RPS6KA6	RPS6KA6	RPS6KA6	RPS6KA6	RPS6KA6	RPS6KA6	RPS6KA6	RPS6KA6									STRN3
RPS6KB1		RPS6KB1	RPS6KB1	RPS6KB1	RPS6KB1	RPS6KB1	RPS6KB1	RPS6KB1	RPS6KB1	RPS6KB1	RPS6KB1	RPS6KB1	RPS6KB1	RPS6KB1	RPS6KB1	RPS6KB1	RPS6KB1	RPS6KB1	RPS6KB1	RPS6KB1	RPS6KB1	RPS6KB1									STRN4
RPS9		RPS9	RPS9	RPS9	RPS9	RPS9	RPS9	RPS9	RPS9	RPS9	RPS9	RPS9	RPS9	RPS9	RPS9	RPS9	RPS9	RPS9	RPS9	RPS9	RPS9	RPS9									STUB1
RPUSD1		RPUSD1	RPUSD1	RPUSD1	RPUSD1	RPUSD1	RPUSD1	RPUSD1	RPUSD1	RPUSD1	RPUSD1	RPUSD1	RPUSD1	RPUSD1	RPUSD1	RPUSD1	RPUSD1	RPUSD1	RPUSD1	RPUSD1	RPUSD1	RPUSD1									STX12
RPUSD3		RPUSD3	RPUSD3	RPUSD3	RPUSD3	RPUSD3	RPUSD3	RPUSD3	RPUSD3	RPUSD3	RPUSD3	RPUSD3	RPUSD3	RPUSD3	RPUSD3	RPUSD3	RPUSD3	RPUSD3	RPUSD3	RPUSD3	RPUSD3	RPUSD3									STX17
RPUSD4		RPUSD4	RPUSD4	RPUSD4	RPUSD4	RPUSD4	RPUSD4	RPUSD4	RPUSD4	RPUSD4	RPUSD4	RPUSD4	RPUSD4	RPUSD4	RPUSD4	RPUSD4	RPUSD4	RPUSD4	RPUSD4	RPUSD4	RPUSD4	RPUSD4									STX1A
RRM2B		RRM2B	RRM2B	RRM2B	RRM2B	RRM2B	RRM2B	RRM2B	RRM2B	RRM2B	RRM2B	RRM2B	RRM2B	RRM2B	RRM2B	RRM2B	RRM2B	RRM2B	RRM2B	RRM2B	RRM2B	RRM2B									STX2
RRP1		RRP1	RRP1	RRP1	RRP1	RRP1	RRP1	RRP1	RRP1	RRP1	RRP1	RRP1	RRP1	RRP1	RRP1	RRP1	RRP1	RRP1	RRP1	RRP1	RRP1	RRP1									STX3
RRP9		RRP9	RRP9	RRP9	RRP9	RRP9	RRP9	RRP9	RRP9	RRP9	RRP9	RRP9	RRP9	RRP9	RRP9	RRP9	RRP9	RRP9	RRP9	RRP9	RRP9	RRP9									STX4
RSBN1		RSBN1	RSBN1	RSBN1	RSBN1	RSBN1	RSBN1	RSBN1	RSBN1	RSBN1	RSBN1	RSBN1	RSBN1	RSBN1	RSBN1	RSBN1	RSBN1	RSBN1	RSBN1	RSBN1	RSBN1	RSBN1									STX7
RSF1		RSF1	RSF1	RSF1	RSF1	RSF1	RSF1	RSF1	RSF1	RSF1	RSF1	RSF1	RSF1	RSF1	RSF1	RSF1	RSF1	RSF1	RSF1	RSF1	RSF1	RSF1									SUCLA2
RSG1		RSG1	RSG1	RSG1	RSG1	RSG1	RSG1	RSG1	RSG1	RSG1	RSG1	RSG1	RSG1	RSG1	RSG1	RSG1	RSG1	RSG1	RSG1	RSG1	RSG1	RSG1									SUCO
RSL1D1		RSL1D1	RSL1D1	RSL1D1	RSL1D1	RSL1D1	RSL1D1	RSL1D1	RSL1D1	RSL1D1	RSL1D1	RSL1D1	RSL1D1	RSL1D1	RSL1D1	RSL1D1	RSL1D1	RSL1D1	RSL1D1	RSL1D1	RSL1D1	RSL1D1									SUFU
RSL24D1		RSL24D1	RSL24D1	RSL24D1	RSL24D1	RSL24D1	RSL24D1	RSL24D1	RSL24D1	RSL24D1	RSL24D1	RSL24D1	RSL24D1	RSL24D1	RSL24D1	RSL24D1	RSL24D1	RSL24D1	RSL24D1	RSL24D1	RSL24D1	RSL24D1									SUMF2
RSPH3		RSPH3	RSPH3	RSPH3	RSPH3	RSPH3	RSPH3	RSPH3	RSPH3	RSPH3	RSPH3	RSPH3	RSPH3	RSPH3	RSPH3	RSPH3	RSPH3	RSPH3	RSPH3	RSPH3	RSPH3	RSPH3									SUPT3H
RSRP1		RSRP1	RSRP1	RSRP1	RSRP1	RSRP1	RSRP1	RSRP1	RSRP1	RSRP1	RSRP1	RSRP1	RSRP1	RSRP1	RSRP1	RSRP1	RSRP1	RSRP1	RSRP1	RSRP1	RSRP1	RSRP1									SUV39H2
RSU1		RSU1	RSU1	RSU1	RSU1	RSU1	RSU1	RSU1	RSU1	RSU1	RSU1	RSU1	RSU1	RSU1	RSU1	RSU1	RSU1	RSU1	RSU1	RSU1	RSU1	RSU1									SWI5
RTCA		RTCA	RTCA	RTCA	RTCA	RTCA	RTCA	RTCA	RTCA	RTCA	RTCA	RTCA	RTCA	RTCA	RTCA	RTCA	RTCA	RTCA	RTCA	RTCA	RTCA	RTCA									SYCE2
RTCB		RTCB	RTCB	RTCB	RTCB	RTCB	RTCB	RTCB	RTCB	RTCB	RTCB	RTCB	RTCB	RTCB	RTCB	RTCB	RTCB	RTCB	RTCB	RTCB	RTCB	RTCB									SYF2
RTDR1		RTDR1	RTDR1	RTDR1	RTDR1	RTDR1	RTDR1	RTDR1	RTDR1	RTDR1	RTDR1	RTDR1	RTDR1	RTDR1	RTDR1	RTDR1	RTDR1	RTDR1	RTDR1	RTDR1	RTDR1	RTDR1									SYMPK
RTKN2		RTKN2	RTKN2	RTKN2	RTKN2	RTKN2	RTKN2	RTKN2	RTKN2	RTKN2	RTKN2	RTKN2	RTKN2	RTKN2	RTKN2	RTKN2	RTKN2	RTKN2	RTKN2	RTKN2	RTKN2	RTKN2									SYNGR4
RTN3		RTN3	RTN3	RTN3	RTN3	RTN3	RTN3	RTN3	RTN3	RTN3	RTN3	RTN3	RTN3	RTN3	RTN3	RTN3	RTN3	RTN3	RTN3	RTN3	RTN3	RTN3									SYP
RUNX2		RUNX2	RUNX2	RUNX2	RUNX2	RUNX2	RUNX2	RUNX2	RUNX2	RUNX2	RUNX2	RUNX2	RUNX2	RUNX2	RUNX2	RUNX2	RUNX2	RUNX2	RUNX2	RUNX2	RUNX2	RUNX2									SYPL1
RWDD2B		RWDD2B	RWDD2B	RWDD2B	RWDD2B	RWDD2B	RWDD2B	RWDD2B	RWDD2B	RWDD2B	RWDD2B	RWDD2B	RWDD2B	RWDD2B	RWDD2B	RWDD2B	RWDD2B	RWDD2B	RWDD2B	RWDD2B	RWDD2B	RWDD2B									SYS1
RXRB		RXRB	RXRB	RXRB	RXRB	RXRB	RXRB	RXRB	RXRB	RXRB	RXRB	RXRB	RXRB	RXRB	RXRB	RXRB	RXRB	RXRB	RXRB	RXRB	RXRB	RXRB									SZRD1
S100A13		S100A13	S100A13	S100A13	S100A13	S100A13	S100A13	S100A13	S100A13	S100A13	S100A13	S100A13	S100A13	S100A13	S100A13	S100A13	S100A13	S100A13	S100A13	S100A13	S100A13	S100A13									TADA2B
SACS		SACS	SACS	SACS	SACS	SACS	SACS	SACS	SACS	SACS	SACS	SACS	SACS	SACS	SACS	SACS	SACS	SACS	SACS	SACS	SACS	SACS									TAF12
SAFB		SAFB	SAFB	SAFB	SAFB	SAFB	SAFB	SAFB	SAFB	SAFB	SAFB	SAFB	SAFB	SAFB	SAFB	SAFB	SAFB	SAFB	SAFB	SAFB	SAFB	SAFB									TAF1B
SAFB2		SAFB2	SAFB2	SAFB2	SAFB2	SAFB2	SAFB2	SAFB2	SAFB2	SAFB2	SAFB2	SAFB2	SAFB2	SAFB2	SAFB2	SAFB2	SAFB2	SAFB2	SAFB2	SAFB2	SAFB2	SAFB2									TAF4
SAMHD1		SAMHD1	SAMHD1	SAMHD1	SAMHD1	SAMHD1	SAMHD1	SAMHD1	SAMHD1	SAMHD1	SAMHD1	SAMHD1	SAMHD1	SAMHD1	SAMHD1	SAMHD1	SAMHD1	SAMHD1	SAMHD1	SAMHD1	SAMHD1	SAMHD1									TAF5
SAP18		SAP18	SAP18	SAP18	SAP18	SAP18	SAP18	SAP18	SAP18	SAP18	SAP18	SAP18	SAP18	SAP18	SAP18	SAP18	SAP18	SAP18	SAP18	SAP18	SAP18	SAP18									TAF6
SAP30		SAP30	SAP30	SAP30	SAP30	SAP30	SAP30	SAP30	SAP30	SAP30	SAP30	SAP30	SAP30	SAP30	SAP30	SAP30	SAP30	SAP30	SAP30	SAP30	SAP30	SAP30									TAF7
SARM1		SARM1	SARM1	SARM1	SARM1	SARM1	SARM1	SARM1	SARM1	SARM1	SARM1	SARM1	SARM1	SARM1	SARM1	SARM1	SARM1	SARM1	SARM1	SARM1	SARM1	SARM1									TANGO2
SARS		SARS	SARS	SARS	SARS	SARS	SARS	SARS	SARS	SARS	SARS	SARS	SARS	SARS	SARS	SARS	SARS	SARS	SARS	SARS	SARS	SARS									TAOK2
SARS2		SARS2	SARS2	SARS2	SARS2	SARS2	SARS2	SARS2	SARS2	SARS2	SARS2	SARS2	SARS2	SARS2	SARS2	SARS2	SARS2	SARS2	SARS2	SARS2	SARS2	SARS2									TAOK3
SAYSD1		SAYSD1	SAYSD1	SAYSD1	SAYSD1	SAYSD1	SAYSD1	SAYSD1	SAYSD1	SAYSD1	SAYSD1	SAYSD1	SAYSD1	SAYSD1	SAYSD1	SAYSD1	SAYSD1	SAYSD1	SAYSD1	SAYSD1	SAYSD1	SAYSD1									TARS
SBDS		SBDS	SBDS	SBDS	SBDS	SBDS	SBDS	SBDS	SBDS	SBDS	SBDS	SBDS	SBDS	SBDS	SBDS	SBDS	SBDS	SBDS	SBDS	SBDS	SBDS	SBDS									TAX1BP3
SBF1		SBF1	SBF1	SBF1	SBF1	SBF1	SBF1	SBF1	SBF1	SBF1	SBF1	SBF1	SBF1	SBF1	SBF1	SBF1	SBF1	SBF1	SBF1	SBF1	SBF1	SBF1									TBC1D10B
SBF2		SBF2	SBF2	SBF2	SBF2	SBF2	SBF2	SBF2	SBF2	SBF2	SBF2	SBF2	SBF2	SBF2	SBF2	SBF2	SBF2	SBF2	SBF2	SBF2	SBF2	SBF2									TBC1D20
SCAF11		SCAF11	SCAF11	SCAF11	SCAF11	SCAF11	SCAF11	SCAF11	SCAF11	SCAF11	SCAF11	SCAF11	SCAF11	SCAF11	SCAF11	SCAF11	SCAF11	SCAF11	SCAF11	SCAF11	SCAF11	SCAF11									TBC1D24
SCAMP1		SCAMP1	SCAMP1	SCAMP1	SCAMP1	SCAMP1	SCAMP1	SCAMP1	SCAMP1	SCAMP1	SCAMP1	SCAMP1	SCAMP1	SCAMP1	SCAMP1	SCAMP1	SCAMP1	SCAMP1	SCAMP1	SCAMP1	SCAMP1	SCAMP1									TBC1D25
SCAMP3		SCAMP3	SCAMP3	SCAMP3	SCAMP3	SCAMP3	SCAMP3	SCAMP3	SCAMP3	SCAMP3	SCAMP3	SCAMP3	SCAMP3	SCAMP3	SCAMP3	SCAMP3	SCAMP3	SCAMP3	SCAMP3	SCAMP3	SCAMP3	SCAMP3									TBC1D5
SCAMP4		SCAMP4	SCAMP4	SCAMP4	SCAMP4	SCAMP4	SCAMP4	SCAMP4	SCAMP4	SCAMP4	SCAMP4	SCAMP4	SCAMP4	SCAMP4	SCAMP4	SCAMP4	SCAMP4	SCAMP4	SCAMP4	SCAMP4	SCAMP4	SCAMP4									TBC1D7
SCAND1		SCAND1	SCAND1	SCAND1	SCAND1	SCAND1	SCAND1	SCAND1	SCAND1	SCAND1	SCAND1	SCAND1	SCAND1	SCAND1	SCAND1	SCAND1	SCAND1	SCAND1	SCAND1	SCAND1	SCAND1	SCAND1									TBC1D8
SCAP		SCAP	SCAP	SCAP	SCAP	SCAP	SCAP	SCAP	SCAP	SCAP	SCAP	SCAP	SCAP	SCAP	SCAP	SCAP	SCAP	SCAP	SCAP	SCAP	SCAP	SCAP									TBCA
SCARB2		SCARB2	SCARB2	SCARB2	SCARB2	SCARB2	SCARB2	SCARB2	SCARB2	SCARB2	SCARB2	SCARB2	SCARB2	SCARB2	SCARB2	SCARB2	SCARB2	SCARB2	SCARB2	SCARB2	SCARB2	SCARB2									TBCB
SCML1		SCML1	SCML1	SCML1	SCML1	SCML1	SCML1	SCML1	SCML1	SCML1	SCML1	SCML1	SCML1	SCML1	SCML1	SCML1	SCML1	SCML1	SCML1	SCML1	SCML1	SCML1									TBCD
SCN3B		SCN3B	SCN3B	SCN3B	SCN3B	SCN3B	SCN3B	SCN3B	SCN3B	SCN3B	SCN3B	SCN3B	SCN3B	SCN3B	SCN3B	SCN3B	SCN3B	SCN3B	SCN3B	SCN3B	SCN3B	SCN3B									TBK1
SCO2		SCO2	SCO2	SCO2	SCO2	SCO2	SCO2	SCO2	SCO2	SCO2	SCO2	SCO2	SCO2	SCO2	SCO2	SCO2	SCO2	SCO2	SCO2	SCO2	SCO2	SCO2									TCAIM
SCOC		SCOC	SCOC	SCOC	SCOC	SCOC	SCOC	SCOC	SCOC	SCOC	SCOC	SCOC	SCOC	SCOC	SCOC	SCOC	SCOC	SCOC	SCOC	SCOC	SCOC	SCOC									TCEANC
SDCBP		SDCBP	SDCBP	SDCBP	SDCBP	SDCBP	SDCBP	SDCBP	SDCBP	SDCBP	SDCBP	SDCBP	SDCBP	SDCBP	SDCBP	SDCBP	SDCBP	SDCBP	SDCBP	SDCBP	SDCBP	SDCBP									TCEB2
SDCBP2		SDCBP2	SDCBP2	SDCBP2	SDCBP2	SDCBP2	SDCBP2	SDCBP2	SDCBP2	SDCBP2	SDCBP2	SDCBP2	SDCBP2	SDCBP2	SDCBP2	SDCBP2	SDCBP2	SDCBP2	SDCBP2	SDCBP2	SDCBP2	SDCBP2									TCF19
SDCCAG8		SDCCAG8	SDCCAG8	SDCCAG8	SDCCAG8	SDCCAG8	SDCCAG8	SDCCAG8	SDCCAG8	SDCCAG8	SDCCAG8	SDCCAG8	SDCCAG8	SDCCAG8	SDCCAG8	SDCCAG8	SDCCAG8	SDCCAG8	SDCCAG8	SDCCAG8	SDCCAG8	SDCCAG8									TCF25
SDF4		SDF4	SDF4	SDF4	SDF4	SDF4	SDF4	SDF4	SDF4	SDF4	SDF4	SDF4	SDF4	SDF4	SDF4	SDF4	SDF4	SDF4	SDF4	SDF4	SDF4	SDF4									TCP1
SDHA		SDHA	SDHA	SDHA	SDHA	SDHA	SDHA	SDHA	SDHA	SDHA	SDHA	SDHA	SDHA	SDHA	SDHA	SDHA	SDHA	SDHA	SDHA	SDHA	SDHA	SDHA									TCTA
SDHAF4		SDHAF4	SDHAF4	SDHAF4	SDHAF4	SDHAF4	SDHAF4	SDHAF4	SDHAF4	SDHAF4	SDHAF4	SDHAF4	SDHAF4	SDHAF4	SDHAF4	SDHAF4	SDHAF4	SDHAF4	SDHAF4	SDHAF4	SDHAF4	SDHAF4									TCTEX1D2
SDHB		SDHB	SDHB	SDHB	SDHB	SDHB	SDHB	SDHB	SDHB	SDHB	SDHB	SDHB	SDHB	SDHB	SDHB	SDHB	SDHB	SDHB	SDHB	SDHB	SDHB	SDHB									TDG
SDHD		SDHD	SDHD	SDHD	SDHD	SDHD	SDHD	SDHD	SDHD	SDHD	SDHD	SDHD	SDHD	SDHD	SDHD	SDHD	SDHD	SDHD	SDHD	SDHD	SDHD	SDHD									TDP2
SDR39U1		SDR39U1	SDR39U1	SDR39U1	SDR39U1	SDR39U1	SDR39U1	SDR39U1	SDR39U1	SDR39U1	SDR39U1	SDR39U1	SDR39U1	SDR39U1	SDR39U1	SDR39U1	SDR39U1	SDR39U1	SDR39U1	SDR39U1	SDR39U1	SDR39U1									TDRD7
SEC14L1		SEC14L1	SEC14L1	SEC14L1	SEC14L1	SEC14L1	SEC14L1	SEC14L1	SEC14L1	SEC14L1	SEC14L1	SEC14L1	SEC14L1	SEC14L1	SEC14L1	SEC14L1	SEC14L1	SEC14L1	SEC14L1	SEC14L1	SEC14L1	SEC14L1									TDRP
SEC22C		SEC22C	SEC22C	SEC22C	SEC22C	SEC22C	SEC22C	SEC22C	SEC22C	SEC22C	SEC22C	SEC22C	SEC22C	SEC22C	SEC22C	SEC22C	SEC22C	SEC22C	SEC22C	SEC22C	SEC22C	SEC22C									TECR
SEC24C		SEC24C	SEC24C	SEC24C	SEC24C	SEC24C	SEC24C	SEC24C	SEC24C	SEC24C	SEC24C	SEC24C	SEC24C	SEC24C	SEC24C	SEC24C	SEC24C	SEC24C	SEC24C	SEC24C	SEC24C	SEC24C									TERF2IP
SEC24D		SEC24D	SEC24D	SEC24D	SEC24D	SEC24D	SEC24D	SEC24D	SEC24D	SEC24D	SEC24D	SEC24D	SEC24D	SEC24D	SEC24D	SEC24D	SEC24D	SEC24D	SEC24D	SEC24D	SEC24D	SEC24D									TEX264
SEC61A2		SEC61A2	SEC61A2	SEC61A2	SEC61A2	SEC61A2	SEC61A2	SEC61A2	SEC61A2	SEC61A2	SEC61A2	SEC61A2	SEC61A2	SEC61A2	SEC61A2	SEC61A2	SEC61A2	SEC61A2	SEC61A2	SEC61A2	SEC61A2	SEC61A2									TEX30
SEC61G		SEC61G	SEC61G	SEC61G	SEC61G	SEC61G	SEC61G	SEC61G	SEC61G	SEC61G	SEC61G	SEC61G	SEC61G	SEC61G	SEC61G	SEC61G	SEC61G	SEC61G	SEC61G	SEC61G	SEC61G	SEC61G									TFAP2B
SECTM1		SECTM1	SECTM1	SECTM1	SECTM1	SECTM1	SECTM1	SECTM1	SECTM1	SECTM1	SECTM1	SECTM1	SECTM1	SECTM1	SECTM1	SECTM1	SECTM1	SECTM1	SECTM1	SECTM1	SECTM1	SECTM1									TFB2M
SEH1L		SEH1L	SEH1L	SEH1L	SEH1L	SEH1L	SEH1L	SEH1L	SEH1L	SEH1L	SEH1L	SEH1L	SEH1L	SEH1L	SEH1L	SEH1L	SEH1L	SEH1L	SEH1L	SEH1L	SEH1L	SEH1L									TFDP1
SELT		SELT	SELT	SELT	SELT	SELT	SELT	SELT	SELT	SELT	SELT	SELT	SELT	SELT	SELT	SELT	SELT	SELT	SELT	SELT	SELT	SELT									TFG
SENP2		SENP2	SENP2	SENP2	SENP2	SENP2	SENP2	SENP2	SENP2	SENP2	SENP2	SENP2	SENP2	SENP2	SENP2	SENP2	SENP2	SENP2	SENP2	SENP2	SENP2	SENP2									TGDS
SENP3		SENP3	SENP3	SENP3	SENP3	SENP3	SENP3	SENP3	SENP3	SENP3	SENP3	SENP3	SENP3	SENP3	SENP3	SENP3	SENP3	SENP3	SENP3	SENP3	SENP3	SENP3									TGIF1
SENP8		SENP8	SENP8	SENP8	SENP8	SENP8	SENP8	SENP8	SENP8	SENP8	SENP8	SENP8	SENP8	SENP8	SENP8	SENP8	SENP8	SENP8	SENP8	SENP8	SENP8	SENP8									THAP7
SEPSECS		SEPSECS	SEPSECS	SEPSECS	SEPSECS	SEPSECS	SEPSECS	SEPSECS	SEPSECS	SEPSECS	SEPSECS	SEPSECS	SEPSECS	SEPSECS	SEPSECS	SEPSECS	SEPSECS	SEPSECS	SEPSECS	SEPSECS	SEPSECS	SEPSECS									THBS2
SEPT2		SEPT2	SEPT2	SEPT2	SEPT2	SEPT2	SEPT2	SEPT2	SEPT2	SEPT2	SEPT2	SEPT2	SEPT2	SEPT2	SEPT2	SEPT2	SEPT2	SEPT2	SEPT2	SEPT2	SEPT2	SEPT2									THNSL1
SERF1B		SERF1B	SERF1B	SERF1B	SERF1B	SERF1B	SERF1B	SERF1B	SERF1B	SERF1B	SERF1B	SERF1B	SERF1B	SERF1B	SERF1B	SERF1B	SERF1B	SERF1B	SERF1B	SERF1B	SERF1B	SERF1B									THOC3
SERINC1		SERINC1	SERINC1	SERINC1	SERINC1	SERINC1	SERINC1	SERINC1	SERINC1	SERINC1	SERINC1	SERINC1	SERINC1	SERINC1	SERINC1	SERINC1	SERINC1	SERINC1	SERINC1	SERINC1	SERINC1	SERINC1									THOP1
SERTAD1		SERTAD1	SERTAD1	SERTAD1	SERTAD1	SERTAD1	SERTAD1	SERTAD1	SERTAD1	SERTAD1	SERTAD1	SERTAD1	SERTAD1	SERTAD1	SERTAD1	SERTAD1	SERTAD1	SERTAD1	SERTAD1	SERTAD1	SERTAD1	SERTAD1									THRA
SESN1		SESN1	SESN1	SESN1	SESN1	SESN1	SESN1	SESN1	SESN1	SESN1	SESN1	SESN1	SESN1	SESN1	SESN1	SESN1	SESN1	SESN1	SESN1	SESN1	SESN1	SESN1									TIA1
SET		SET	SET	SET	SET	SET	SET	SET	SET	SET	SET	SET	SET	SET	SET	SET	SET	SET	SET	SET	SET	SET									TIGAR
SETD4		SETD4	SETD4	SETD4	SETD4	SETD4	SETD4	SETD4	SETD4	SETD4	SETD4	SETD4	SETD4	SETD4	SETD4	SETD4	SETD4	SETD4	SETD4	SETD4	SETD4	SETD4									TIMELESS
SF3A2		SF3A2	SF3A2	SF3A2	SF3A2	SF3A2	SF3A2	SF3A2	SF3A2	SF3A2	SF3A2	SF3A2	SF3A2	SF3A2	SF3A2	SF3A2	SF3A2	SF3A2	SF3A2	SF3A2	SF3A2	SF3A2									TIMM13
SF3B1		SF3B1	SF3B1	SF3B1	SF3B1	SF3B1	SF3B1	SF3B1	SF3B1	SF3B1	SF3B1	SF3B1	SF3B1	SF3B1	SF3B1	SF3B1	SF3B1	SF3B1	SF3B1	SF3B1	SF3B1	SF3B1									TIMM21
SF3B2		SF3B2	SF3B2	SF3B2	SF3B2	SF3B2	SF3B2	SF3B2	SF3B2	SF3B2	SF3B2	SF3B2	SF3B2	SF3B2	SF3B2	SF3B2	SF3B2	SF3B2	SF3B2	SF3B2	SF3B2	SF3B2									TIMM8B
SFI1		SFI1	SFI1	SFI1	SFI1	SFI1	SFI1	SFI1	SFI1	SFI1	SFI1	SFI1	SFI1	SFI1	SFI1	SFI1	SFI1	SFI1	SFI1	SFI1	SFI1	SFI1									TIMM9
SFMBT1		SFMBT1	SFMBT1	SFMBT1	SFMBT1	SFMBT1	SFMBT1	SFMBT1	SFMBT1	SFMBT1	SFMBT1	SFMBT1	SFMBT1	SFMBT1	SFMBT1	SFMBT1	SFMBT1	SFMBT1	SFMBT1	SFMBT1	SFMBT1	SFMBT1									TIPARP
SFMBT2		SFMBT2	SFMBT2	SFMBT2	SFMBT2	SFMBT2	SFMBT2	SFMBT2	SFMBT2	SFMBT2	SFMBT2	SFMBT2	SFMBT2	SFMBT2	SFMBT2	SFMBT2	SFMBT2	SFMBT2	SFMBT2	SFMBT2	SFMBT2	SFMBT2									TM2D3
SFR1		SFR1	SFR1	SFR1	SFR1	SFR1	SFR1	SFR1	SFR1	SFR1	SFR1	SFR1	SFR1	SFR1	SFR1	SFR1	SFR1	SFR1	SFR1	SFR1	SFR1	SFR1									TM9SF2
SFT2D1		SFT2D1	SFT2D1	SFT2D1	SFT2D1	SFT2D1	SFT2D1	SFT2D1	SFT2D1	SFT2D1	SFT2D1	SFT2D1	SFT2D1	SFT2D1	SFT2D1	SFT2D1	SFT2D1	SFT2D1	SFT2D1	SFT2D1	SFT2D1	SFT2D1									TMBIM6
SFXN2		SFXN2	SFXN2	SFXN2	SFXN2	SFXN2	SFXN2	SFXN2	SFXN2	SFXN2	SFXN2	SFXN2	SFXN2	SFXN2	SFXN2	SFXN2	SFXN2	SFXN2	SFXN2	SFXN2	SFXN2	SFXN2									TMCO6
SGCA		SGCA	SGCA	SGCA	SGCA	SGCA	SGCA	SGCA	SGCA	SGCA	SGCA	SGCA	SGCA	SGCA	SGCA	SGCA	SGCA	SGCA	SGCA	SGCA	SGCA	SGCA									TMED3
SGCB		SGCB	SGCB	SGCB	SGCB	SGCB	SGCB	SGCB	SGCB	SGCB	SGCB	SGCB	SGCB	SGCB	SGCB	SGCB	SGCB	SGCB	SGCB	SGCB	SGCB	SGCB									TMED4
SGMS1		SGMS1	SGMS1	SGMS1	SGMS1	SGMS1	SGMS1	SGMS1	SGMS1	SGMS1	SGMS1	SGMS1	SGMS1	SGMS1	SGMS1	SGMS1	SGMS1	SGMS1	SGMS1	SGMS1	SGMS1	SGMS1									TMED5
SGTA		SGTA	SGTA	SGTA	SGTA	SGTA	SGTA	SGTA	SGTA	SGTA	SGTA	SGTA	SGTA	SGTA	SGTA	SGTA	SGTA	SGTA	SGTA	SGTA	SGTA	SGTA									TMED9
SH3BGR		SH3BGR	SH3BGR	SH3BGR	SH3BGR	SH3BGR	SH3BGR	SH3BGR	SH3BGR	SH3BGR	SH3BGR	SH3BGR	SH3BGR	SH3BGR	SH3BGR	SH3BGR	SH3BGR	SH3BGR	SH3BGR	SH3BGR	SH3BGR	SH3BGR									TMEM106B
SH3BP5		SH3BP5	SH3BP5	SH3BP5	SH3BP5	SH3BP5	SH3BP5	SH3BP5	SH3BP5	SH3BP5	SH3BP5	SH3BP5	SH3BP5	SH3BP5	SH3BP5	SH3BP5	SH3BP5	SH3BP5	SH3BP5	SH3BP5	SH3BP5	SH3BP5									TMEM106C
SHBG		SHBG	SHBG	SHBG	SHBG	SHBG	SHBG	SHBG	SHBG	SHBG	SHBG	SHBG	SHBG	SHBG	SHBG	SHBG	SHBG	SHBG	SHBG	SHBG	SHBG	SHBG									TMEM109
SHC1		SHC1	SHC1	SHC1	SHC1	SHC1	SHC1	SHC1	SHC1	SHC1	SHC1	SHC1	SHC1	SHC1	SHC1	SHC1	SHC1	SHC1	SHC1	SHC1	SHC1	SHC1									TMEM115
SHC4		SHC4	SHC4	SHC4	SHC4	SHC4	SHC4	SHC4	SHC4	SHC4	SHC4	SHC4	SHC4	SHC4	SHC4	SHC4	SHC4	SHC4	SHC4	SHC4	SHC4	SHC4									TMEM116
SHMT1		SHMT1	SHMT1	SHMT1	SHMT1	SHMT1	SHMT1	SHMT1	SHMT1	SHMT1	SHMT1	SHMT1	SHMT1	SHMT1	SHMT1	SHMT1	SHMT1	SHMT1	SHMT1	SHMT1	SHMT1	SHMT1									TMEM120B
SHMT2		SHMT2	SHMT2	SHMT2	SHMT2	SHMT2	SHMT2	SHMT2	SHMT2	SHMT2	SHMT2	SHMT2	SHMT2	SHMT2	SHMT2	SHMT2	SHMT2	SHMT2	SHMT2	SHMT2	SHMT2	SHMT2									TMEM127
SHPRH		SHPRH	SHPRH	SHPRH	SHPRH	SHPRH	SHPRH	SHPRH	SHPRH	SHPRH	SHPRH	SHPRH	SHPRH	SHPRH	SHPRH	SHPRH	SHPRH	SHPRH	SHPRH	SHPRH	SHPRH	SHPRH									TMEM131
SIAH1		SIAH1	SIAH1	SIAH1	SIAH1	SIAH1	SIAH1	SIAH1	SIAH1	SIAH1	SIAH1	SIAH1	SIAH1	SIAH1	SIAH1	SIAH1	SIAH1	SIAH1	SIAH1	SIAH1	SIAH1	SIAH1									TMEM135
SIAH2		SIAH2	SIAH2	SIAH2	SIAH2	SIAH2	SIAH2	SIAH2	SIAH2	SIAH2	SIAH2	SIAH2	SIAH2	SIAH2	SIAH2	SIAH2	SIAH2	SIAH2	SIAH2	SIAH2	SIAH2	SIAH2									TMEM139
SIKE1		SIKE1	SIKE1	SIKE1	SIKE1	SIKE1	SIKE1	SIKE1	SIKE1	SIKE1	SIKE1	SIKE1	SIKE1	SIKE1	SIKE1	SIKE1	SIKE1	SIKE1	SIKE1	SIKE1	SIKE1	SIKE1									TMEM141
SIL1		SIL1	SIL1	SIL1	SIL1	SIL1	SIL1	SIL1	SIL1	SIL1	SIL1	SIL1	SIL1	SIL1	SIL1	SIL1	SIL1	SIL1	SIL1	SIL1	SIL1	SIL1									TMEM143
SIN3B		SIN3B	SIN3B	SIN3B	SIN3B	SIN3B	SIN3B	SIN3B	SIN3B	SIN3B	SIN3B	SIN3B	SIN3B	SIN3B	SIN3B	SIN3B	SIN3B	SIN3B	SIN3B	SIN3B	SIN3B	SIN3B									TMEM145
SIRT4		SIRT4	SIRT4	SIRT4	SIRT4	SIRT4	SIRT4	SIRT4	SIRT4	SIRT4	SIRT4	SIRT4	SIRT4	SIRT4	SIRT4	SIRT4	SIRT4	SIRT4	SIRT4	SIRT4	SIRT4	SIRT4									TMEM14A
SIRT5		SIRT5	SIRT5	SIRT5	SIRT5	SIRT5	SIRT5	SIRT5	SIRT5	SIRT5	SIRT5	SIRT5	SIRT5	SIRT5	SIRT5	SIRT5	SIRT5	SIRT5	SIRT5	SIRT5	SIRT5	SIRT5									TMEM14C
SIRT6		SIRT6	SIRT6	SIRT6	SIRT6	SIRT6	SIRT6	SIRT6	SIRT6	SIRT6	SIRT6	SIRT6	SIRT6	SIRT6	SIRT6	SIRT6	SIRT6	SIRT6	SIRT6	SIRT6	SIRT6	SIRT6									TMEM161B
SIRT7		SIRT7	SIRT7	SIRT7	SIRT7	SIRT7	SIRT7	SIRT7	SIRT7	SIRT7	SIRT7	SIRT7	SIRT7	SIRT7	SIRT7	SIRT7	SIRT7	SIRT7	SIRT7	SIRT7	SIRT7	SIRT7									TMEM170A
SIT1		SIT1	SIT1	SIT1	SIT1	SIT1	SIT1	SIT1	SIT1	SIT1	SIT1	SIT1	SIT1	SIT1	SIT1	SIT1	SIT1	SIT1	SIT1	SIT1	SIT1	SIT1									TMEM170B
SIVA1		SIVA1	SIVA1	SIVA1	SIVA1	SIVA1	SIVA1	SIVA1	SIVA1	SIVA1	SIVA1	SIVA1	SIVA1	SIVA1	SIVA1	SIVA1	SIVA1	SIVA1	SIVA1	SIVA1	SIVA1	SIVA1									TMEM175
SKA1		SKA1	SKA1	SKA1	SKA1	SKA1	SKA1	SKA1	SKA1	SKA1	SKA1	SKA1	SKA1	SKA1	SKA1	SKA1	SKA1	SKA1	SKA1	SKA1	SKA1	SKA1									TMEM184B
SLC12A6		SLC12A6	SLC12A6	SLC12A6	SLC12A6	SLC12A6	SLC12A6	SLC12A6	SLC12A6	SLC12A6	SLC12A6	SLC12A6	SLC12A6	SLC12A6	SLC12A6	SLC12A6	SLC12A6	SLC12A6	SLC12A6	SLC12A6	SLC12A6	SLC12A6									TMEM19
SLC16A1		SLC16A1	SLC16A1	SLC16A1	SLC16A1	SLC16A1	SLC16A1	SLC16A1	SLC16A1	SLC16A1	SLC16A1	SLC16A1	SLC16A1	SLC16A1	SLC16A1	SLC16A1	SLC16A1	SLC16A1	SLC16A1	SLC16A1	SLC16A1	SLC16A1									TMEM206
SLC16A13		SLC16A13	SLC16A13	SLC16A13	SLC16A13	SLC16A13	SLC16A13	SLC16A13	SLC16A13	SLC16A13	SLC16A13	SLC16A13	SLC16A13	SLC16A13	SLC16A13	SLC16A13	SLC16A13	SLC16A13	SLC16A13	SLC16A13	SLC16A13	SLC16A13									TMEM219
SLC22A5		SLC22A5	SLC22A5	SLC22A5	SLC22A5	SLC22A5	SLC22A5	SLC22A5	SLC22A5	SLC22A5	SLC22A5	SLC22A5	SLC22A5	SLC22A5	SLC22A5	SLC22A5	SLC22A5	SLC22A5	SLC22A5	SLC22A5	SLC22A5	SLC22A5									TMEM237
SLC25A10		SLC25A10	SLC25A10	SLC25A10	SLC25A10	SLC25A10	SLC25A10	SLC25A10	SLC25A10	SLC25A10	SLC25A10	SLC25A10	SLC25A10	SLC25A10	SLC25A10	SLC25A10	SLC25A10	SLC25A10	SLC25A10	SLC25A10	SLC25A10	SLC25A10									TMEM254
SLC25A3		SLC25A3	SLC25A3	SLC25A3	SLC25A3	SLC25A3	SLC25A3	SLC25A3	SLC25A3	SLC25A3	SLC25A3	SLC25A3	SLC25A3	SLC25A3	SLC25A3	SLC25A3	SLC25A3	SLC25A3	SLC25A3	SLC25A3	SLC25A3	SLC25A3									TMEM263
SLC25A51		SLC25A51	SLC25A51	SLC25A51	SLC25A51	SLC25A51	SLC25A51	SLC25A51	SLC25A51	SLC25A51	SLC25A51	SLC25A51	SLC25A51	SLC25A51	SLC25A51	SLC25A51	SLC25A51	SLC25A51	SLC25A51	SLC25A51	SLC25A51	SLC25A51									TMEM38B
SLC25A6		SLC25A6	SLC25A6	SLC25A6	SLC25A6	SLC25A6	SLC25A6	SLC25A6	SLC25A6	SLC25A6	SLC25A6	SLC25A6	SLC25A6	SLC25A6	SLC25A6	SLC25A6	SLC25A6	SLC25A6	SLC25A6	SLC25A6	SLC25A6	SLC25A6									TMEM39A
SLC27A3		SLC27A3	SLC27A3	SLC27A3	SLC27A3	SLC27A3	SLC27A3	SLC27A3	SLC27A3	SLC27A3	SLC27A3	SLC27A3	SLC27A3	SLC27A3	SLC27A3	SLC27A3	SLC27A3	SLC27A3	SLC27A3	SLC27A3	SLC27A3	SLC27A3									TMEM41B
SLC2A11		SLC2A11	SLC2A11	SLC2A11	SLC2A11	SLC2A11	SLC2A11	SLC2A11	SLC2A11	SLC2A11	SLC2A11	SLC2A11	SLC2A11	SLC2A11	SLC2A11	SLC2A11	SLC2A11	SLC2A11	SLC2A11	SLC2A11	SLC2A11	SLC2A11									TMEM43
SLC30A4		SLC30A4	SLC30A4	SLC30A4	SLC30A4	SLC30A4	SLC30A4	SLC30A4	SLC30A4	SLC30A4	SLC30A4	SLC30A4	SLC30A4	SLC30A4	SLC30A4	SLC30A4	SLC30A4	SLC30A4	SLC30A4	SLC30A4	SLC30A4	SLC30A4									TMEM53
SLC30A5		SLC30A5	SLC30A5	SLC30A5	SLC30A5	SLC30A5	SLC30A5	SLC30A5	SLC30A5	SLC30A5	SLC30A5	SLC30A5	SLC30A5	SLC30A5	SLC30A5	SLC30A5	SLC30A5	SLC30A5	SLC30A5	SLC30A5	SLC30A5	SLC30A5									TMEM55B
SLC35A4		SLC35A4	SLC35A4	SLC35A4	SLC35A4	SLC35A4	SLC35A4	SLC35A4	SLC35A4	SLC35A4	SLC35A4	SLC35A4	SLC35A4	SLC35A4	SLC35A4	SLC35A4	SLC35A4	SLC35A4	SLC35A4	SLC35A4	SLC35A4	SLC35A4									TMEM63A
SLC35A5		SLC35A5	SLC35A5	SLC35A5	SLC35A5	SLC35A5	SLC35A5	SLC35A5	SLC35A5	SLC35A5	SLC35A5	SLC35A5	SLC35A5	SLC35A5	SLC35A5	SLC35A5	SLC35A5	SLC35A5	SLC35A5	SLC35A5	SLC35A5	SLC35A5									TMEM65
SLC35B3		SLC35B3	SLC35B3	SLC35B3	SLC35B3	SLC35B3	SLC35B3	SLC35B3	SLC35B3	SLC35B3	SLC35B3	SLC35B3	SLC35B3	SLC35B3	SLC35B3	SLC35B3	SLC35B3	SLC35B3	SLC35B3	SLC35B3	SLC35B3	SLC35B3									TMEM70
SLC35D1		SLC35D1	SLC35D1	SLC35D1	SLC35D1	SLC35D1	SLC35D1	SLC35D1	SLC35D1	SLC35D1	SLC35D1	SLC35D1	SLC35D1	SLC35D1	SLC35D1	SLC35D1	SLC35D1	SLC35D1	SLC35D1	SLC35D1	SLC35D1	SLC35D1									TMEM9
SLC35E3		SLC35E3	SLC35E3	SLC35E3	SLC35E3	SLC35E3	SLC35E3	SLC35E3	SLC35E3	SLC35E3	SLC35E3	SLC35E3	SLC35E3	SLC35E3	SLC35E3	SLC35E3	SLC35E3	SLC35E3	SLC35E3	SLC35E3	SLC35E3	SLC35E3									TMEM91
SLC35G1		SLC35G1	SLC35G1	SLC35G1	SLC35G1	SLC35G1	SLC35G1	SLC35G1	SLC35G1	SLC35G1	SLC35G1	SLC35G1	SLC35G1	SLC35G1	SLC35G1	SLC35G1	SLC35G1	SLC35G1	SLC35G1	SLC35G1	SLC35G1	SLC35G1									TMF1
SLC36A4		SLC36A4	SLC36A4	SLC36A4	SLC36A4	SLC36A4	SLC36A4	SLC36A4	SLC36A4	SLC36A4	SLC36A4	SLC36A4	SLC36A4	SLC36A4	SLC36A4	SLC36A4	SLC36A4	SLC36A4	SLC36A4	SLC36A4	SLC36A4	SLC36A4									TMTC2
SLC37A4		SLC37A4	SLC37A4	SLC37A4	SLC37A4	SLC37A4	SLC37A4	SLC37A4	SLC37A4	SLC37A4	SLC37A4	SLC37A4	SLC37A4	SLC37A4	SLC37A4	SLC37A4	SLC37A4	SLC37A4	SLC37A4	SLC37A4	SLC37A4	SLC37A4									TMX1
SLC39A14		SLC39A14	SLC39A14	SLC39A14	SLC39A14	SLC39A14	SLC39A14	SLC39A14	SLC39A14	SLC39A14	SLC39A14	SLC39A14	SLC39A14	SLC39A14	SLC39A14	SLC39A14	SLC39A14	SLC39A14	SLC39A14	SLC39A14	SLC39A14	SLC39A14									TMX3
SLC39A6		SLC39A6	SLC39A6	SLC39A6	SLC39A6	SLC39A6	SLC39A6	SLC39A6	SLC39A6	SLC39A6	SLC39A6	SLC39A6	SLC39A6	SLC39A6	SLC39A6	SLC39A6	SLC39A6	SLC39A6	SLC39A6	SLC39A6	SLC39A6	SLC39A6									TMX4
SLC3A2		SLC3A2	SLC3A2	SLC3A2	SLC3A2	SLC3A2	SLC3A2	SLC3A2	SLC3A2	SLC3A2	SLC3A2	SLC3A2	SLC3A2	SLC3A2	SLC3A2	SLC3A2	SLC3A2	SLC3A2	SLC3A2	SLC3A2	SLC3A2	SLC3A2									TNFSF13
SLC44A2		SLC44A2	SLC44A2	SLC44A2	SLC44A2	SLC44A2	SLC44A2	SLC44A2	SLC44A2	SLC44A2	SLC44A2	SLC44A2	SLC44A2	SLC44A2	SLC44A2	SLC44A2	SLC44A2	SLC44A2	SLC44A2	SLC44A2	SLC44A2	SLC44A2									TNKS2
SLC9A3		SLC9A3	SLC9A3	SLC9A3	SLC9A3	SLC9A3	SLC9A3	SLC9A3	SLC9A3	SLC9A3	SLC9A3	SLC9A3	SLC9A3	SLC9A3	SLC9A3	SLC9A3	SLC9A3	SLC9A3	SLC9A3	SLC9A3	SLC9A3	SLC9A3									TNPO2
SLK		SLK	SLK	SLK	SLK	SLK	SLK	SLK	SLK	SLK	SLK	SLK	SLK	SLK	SLK	SLK	SLK	SLK	SLK	SLK	SLK	SLK									TOLLIP
SLMO1		SLMO1	SLMO1	SLMO1	SLMO1	SLMO1	SLMO1	SLMO1	SLMO1	SLMO1	SLMO1	SLMO1	SLMO1	SLMO1	SLMO1	SLMO1	SLMO1	SLMO1	SLMO1	SLMO1	SLMO1	SLMO1									TOMM20
SLMO2		SLMO2	SLMO2	SLMO2	SLMO2	SLMO2	SLMO2	SLMO2	SLMO2	SLMO2	SLMO2	SLMO2	SLMO2	SLMO2	SLMO2	SLMO2	SLMO2	SLMO2	SLMO2	SLMO2	SLMO2	SLMO2									TOMM20L
SLTM		SLTM	SLTM	SLTM	SLTM	SLTM	SLTM	SLTM	SLTM	SLTM	SLTM	SLTM	SLTM	SLTM	SLTM	SLTM	SLTM	SLTM	SLTM	SLTM	SLTM	SLTM									TOMM34
SLU7		SLU7	SLU7	SLU7	SLU7	SLU7	SLU7	SLU7	SLU7	SLU7	SLU7	SLU7	SLU7	SLU7	SLU7	SLU7	SLU7	SLU7	SLU7	SLU7	SLU7	SLU7									TOMM7
SLX4		SLX4	SLX4	SLX4	SLX4	SLX4	SLX4	SLX4	SLX4	SLX4	SLX4	SLX4	SLX4	SLX4	SLX4	SLX4	SLX4	SLX4	SLX4	SLX4	SLX4	SLX4									TOP1
SLX4IP		SLX4IP	SLX4IP	SLX4IP	SLX4IP	SLX4IP	SLX4IP	SLX4IP	SLX4IP	SLX4IP	SLX4IP	SLX4IP	SLX4IP	SLX4IP	SLX4IP	SLX4IP	SLX4IP	SLX4IP	SLX4IP	SLX4IP	SLX4IP	SLX4IP									TOP1MT
SMAD4		SMAD4	SMAD4	SMAD4	SMAD4	SMAD4	SMAD4	SMAD4	SMAD4	SMAD4	SMAD4	SMAD4	SMAD4	SMAD4	SMAD4	SMAD4	SMAD4	SMAD4	SMAD4	SMAD4	SMAD4	SMAD4									TOX2
SMAP1		SMAP1	SMAP1	SMAP1	SMAP1	SMAP1	SMAP1	SMAP1	SMAP1	SMAP1	SMAP1	SMAP1	SMAP1	SMAP1	SMAP1	SMAP1	SMAP1	SMAP1	SMAP1	SMAP1	SMAP1	SMAP1									TP53BP2
SMAP2		SMAP2	SMAP2	SMAP2	SMAP2	SMAP2	SMAP2	SMAP2	SMAP2	SMAP2	SMAP2	SMAP2	SMAP2	SMAP2	SMAP2	SMAP2	SMAP2	SMAP2	SMAP2	SMAP2	SMAP2	SMAP2									TPBGL
SMARCA4		SMARCA4	SMARCA4	SMARCA4	SMARCA4	SMARCA4	SMARCA4	SMARCA4	SMARCA4	SMARCA4	SMARCA4	SMARCA4	SMARCA4	SMARCA4	SMARCA4	SMARCA4	SMARCA4	SMARCA4	SMARCA4	SMARCA4	SMARCA4	SMARCA4									TPCN2
SMARCB1		SMARCB1	SMARCB1	SMARCB1	SMARCB1	SMARCB1	SMARCB1	SMARCB1	SMARCB1	SMARCB1	SMARCB1	SMARCB1	SMARCB1	SMARCB1	SMARCB1	SMARCB1	SMARCB1	SMARCB1	SMARCB1	SMARCB1	SMARCB1	SMARCB1									TPGS1
SMARCC1		SMARCC1	SMARCC1	SMARCC1	SMARCC1	SMARCC1	SMARCC1	SMARCC1	SMARCC1	SMARCC1	SMARCC1	SMARCC1	SMARCC1	SMARCC1	SMARCC1	SMARCC1	SMARCC1	SMARCC1	SMARCC1	SMARCC1	SMARCC1	SMARCC1									TPM1
SMARCD3		SMARCD3	SMARCD3	SMARCD3	SMARCD3	SMARCD3	SMARCD3	SMARCD3	SMARCD3	SMARCD3	SMARCD3	SMARCD3	SMARCD3	SMARCD3	SMARCD3	SMARCD3	SMARCD3	SMARCD3	SMARCD3	SMARCD3	SMARCD3	SMARCD3									TPMT
SMC4		SMC4	SMC4	SMC4	SMC4	SMC4	SMC4	SMC4	SMC4	SMC4	SMC4	SMC4	SMC4	SMC4	SMC4	SMC4	SMC4	SMC4	SMC4	SMC4	SMC4	SMC4									TPR
SMC5		SMC5	SMC5	SMC5	SMC5	SMC5	SMC5	SMC5	SMC5	SMC5	SMC5	SMC5	SMC5	SMC5	SMC5	SMC5	SMC5	SMC5	SMC5	SMC5	SMC5	SMC5									TPRA1
SMC6		SMC6	SMC6	SMC6	SMC6	SMC6	SMC6	SMC6	SMC6	SMC6	SMC6	SMC6	SMC6	SMC6	SMC6	SMC6	SMC6	SMC6	SMC6	SMC6	SMC6	SMC6									TPX2
SMCR7L		SMCR7L	SMCR7L	SMCR7L	SMCR7L	SMCR7L	SMCR7L	SMCR7L	SMCR7L	SMCR7L	SMCR7L	SMCR7L	SMCR7L	SMCR7L	SMCR7L	SMCR7L	SMCR7L	SMCR7L	SMCR7L	SMCR7L	SMCR7L	SMCR7L									TRADD
SMG6		SMG6	SMG6	SMG6	SMG6	SMG6	SMG6	SMG6	SMG6	SMG6	SMG6	SMG6	SMG6	SMG6	SMG6	SMG6	SMG6	SMG6	SMG6	SMG6	SMG6	SMG6									TRAF3IP1
SMG9		SMG9	SMG9	SMG9	SMG9	SMG9	SMG9	SMG9	SMG9	SMG9	SMG9	SMG9	SMG9	SMG9	SMG9	SMG9	SMG9	SMG9	SMG9	SMG9	SMG9	SMG9									TRAM1
SMIM14		SMIM14	SMIM14	SMIM14	SMIM14	SMIM14	SMIM14	SMIM14	SMIM14	SMIM14	SMIM14	SMIM14	SMIM14	SMIM14	SMIM14	SMIM14	SMIM14	SMIM14	SMIM14	SMIM14	SMIM14	SMIM14									TRAM1L1
SMIM4		SMIM4	SMIM4	SMIM4	SMIM4	SMIM4	SMIM4	SMIM4	SMIM4	SMIM4	SMIM4	SMIM4	SMIM4	SMIM4	SMIM4	SMIM4	SMIM4	SMIM4	SMIM4	SMIM4	SMIM4	SMIM4									TRAPPC1
SMIM7		SMIM7	SMIM7	SMIM7	SMIM7	SMIM7	SMIM7	SMIM7	SMIM7	SMIM7	SMIM7	SMIM7	SMIM7	SMIM7	SMIM7	SMIM7	SMIM7	SMIM7	SMIM7	SMIM7	SMIM7	SMIM7									TRAPPC12
SMPD4		SMPD4	SMPD4	SMPD4	SMPD4	SMPD4	SMPD4	SMPD4	SMPD4	SMPD4	SMPD4	SMPD4	SMPD4	SMPD4	SMPD4	SMPD4	SMPD4	SMPD4	SMPD4	SMPD4	SMPD4	SMPD4									TRAPPC13
SMYD3		SMYD3	SMYD3	SMYD3	SMYD3	SMYD3	SMYD3	SMYD3	SMYD3	SMYD3	SMYD3	SMYD3	SMYD3	SMYD3	SMYD3	SMYD3	SMYD3	SMYD3	SMYD3	SMYD3	SMYD3	SMYD3									TRAPPC3
SMYD4		SMYD4	SMYD4	SMYD4	SMYD4	SMYD4	SMYD4	SMYD4	SMYD4	SMYD4	SMYD4	SMYD4	SMYD4	SMYD4	SMYD4	SMYD4	SMYD4	SMYD4	SMYD4	SMYD4	SMYD4	SMYD4									TRAPPC5
SNAP23		SNAP23	SNAP23	SNAP23	SNAP23	SNAP23	SNAP23	SNAP23	SNAP23	SNAP23	SNAP23	SNAP23	SNAP23	SNAP23	SNAP23	SNAP23	SNAP23	SNAP23	SNAP23	SNAP23	SNAP23	SNAP23									TRAPPC9
SNAP29		SNAP29	SNAP29	SNAP29	SNAP29	SNAP29	SNAP29	SNAP29	SNAP29	SNAP29	SNAP29	SNAP29	SNAP29	SNAP29	SNAP29	SNAP29	SNAP29	SNAP29	SNAP29	SNAP29	SNAP29	SNAP29									TRIM23
SNAPC1		SNAPC1	SNAPC1	SNAPC1	SNAPC1	SNAPC1	SNAPC1	SNAPC1	SNAPC1	SNAPC1	SNAPC1	SNAPC1	SNAPC1	SNAPC1	SNAPC1	SNAPC1	SNAPC1	SNAPC1	SNAPC1	SNAPC1	SNAPC1	SNAPC1									TRIM28
SNRK		SNRK	SNRK	SNRK	SNRK	SNRK	SNRK	SNRK	SNRK	SNRK	SNRK	SNRK	SNRK	SNRK	SNRK	SNRK	SNRK	SNRK	SNRK	SNRK	SNRK	SNRK									TRIM32
SNRNP25		SNRNP25	SNRNP25	SNRNP25	SNRNP25	SNRNP25	SNRNP25	SNRNP25	SNRNP25	SNRNP25	SNRNP25	SNRNP25	SNRNP25	SNRNP25	SNRNP25	SNRNP25	SNRNP25	SNRNP25	SNRNP25	SNRNP25	SNRNP25	SNRNP25									TRIM37
SNRNP70		SNRNP70	SNRNP70	SNRNP70	SNRNP70	SNRNP70	SNRNP70	SNRNP70	SNRNP70	SNRNP70	SNRNP70	SNRNP70	SNRNP70	SNRNP70	SNRNP70	SNRNP70	SNRNP70	SNRNP70	SNRNP70	SNRNP70	SNRNP70	SNRNP70									TRIM39
SNRPD2		SNRPD2	SNRPD2	SNRPD2	SNRPD2	SNRPD2	SNRPD2	SNRPD2	SNRPD2	SNRPD2	SNRPD2	SNRPD2	SNRPD2	SNRPD2	SNRPD2	SNRPD2	SNRPD2	SNRPD2	SNRPD2	SNRPD2	SNRPD2	SNRPD2									TRIM46
SNURF		SNURF	SNURF	SNURF	SNURF	SNURF	SNURF	SNURF	SNURF	SNURF	SNURF	SNURF	SNURF	SNURF	SNURF	SNURF	SNURF	SNURF	SNURF	SNURF	SNURF	SNURF									TRIM59
SNW1		SNW1	SNW1	SNW1	SNW1	SNW1	SNW1	SNW1	SNW1	SNW1	SNW1	SNW1	SNW1	SNW1	SNW1	SNW1	SNW1	SNW1	SNW1	SNW1	SNW1	SNW1									TRIM62
SNX1		SNX1	SNX1	SNX1	SNX1	SNX1	SNX1	SNX1	SNX1	SNX1	SNX1	SNX1	SNX1	SNX1	SNX1	SNX1	SNX1	SNX1	SNX1	SNX1	SNX1	SNX1									TRIT1
SNX14		SNX14	SNX14	SNX14	SNX14	SNX14	SNX14	SNX14	SNX14	SNX14	SNX14	SNX14	SNX14	SNX14	SNX14	SNX14	SNX14	SNX14	SNX14	SNX14	SNX14	SNX14									TRMO
SNX32		SNX32	SNX32	SNX32	SNX32	SNX32	SNX32	SNX32	SNX32	SNX32	SNX32	SNX32	SNX32	SNX32	SNX32	SNX32	SNX32	SNX32	SNX32	SNX32	SNX32	SNX32									TRMT11
SNX4		SNX4	SNX4	SNX4	SNX4	SNX4	SNX4	SNX4	SNX4	SNX4	SNX4	SNX4	SNX4	SNX4	SNX4	SNX4	SNX4	SNX4	SNX4	SNX4	SNX4	SNX4									TRMT112
SNX7		SNX7	SNX7	SNX7	SNX7	SNX7	SNX7	SNX7	SNX7	SNX7	SNX7	SNX7	SNX7	SNX7	SNX7	SNX7	SNX7	SNX7	SNX7	SNX7	SNX7	SNX7									TRMT2A
SNX8		SNX8	SNX8	SNX8	SNX8	SNX8	SNX8	SNX8	SNX8	SNX8	SNX8	SNX8	SNX8	SNX8	SNX8	SNX8	SNX8	SNX8	SNX8	SNX8	SNX8	SNX8									TRNAU1AP
SOCS1		SOCS1	SOCS1	SOCS1	SOCS1	SOCS1	SOCS1	SOCS1	SOCS1	SOCS1	SOCS1	SOCS1	SOCS1	SOCS1	SOCS1	SOCS1	SOCS1	SOCS1	SOCS1	SOCS1	SOCS1	SOCS1									TRO
SOCS4		SOCS4	SOCS4	SOCS4	SOCS4	SOCS4	SOCS4	SOCS4	SOCS4	SOCS4	SOCS4	SOCS4	SOCS4	SOCS4	SOCS4	SOCS4	SOCS4	SOCS4	SOCS4	SOCS4	SOCS4	SOCS4									TRPC1
SOLH		SOLH	SOLH	SOLH	SOLH	SOLH	SOLH	SOLH	SOLH	SOLH	SOLH	SOLH	SOLH	SOLH	SOLH	SOLH	SOLH	SOLH	SOLH	SOLH	SOLH	SOLH									TRPM7
SORCS3		SORCS3	SORCS3	SORCS3	SORCS3	SORCS3	SORCS3	SORCS3	SORCS3	SORCS3	SORCS3	SORCS3	SORCS3	SORCS3	SORCS3	SORCS3	SORCS3	SORCS3	SORCS3	SORCS3	SORCS3	SORCS3									TRUB1
SOS1		SOS1	SOS1	SOS1	SOS1	SOS1	SOS1	SOS1	SOS1	SOS1	SOS1	SOS1	SOS1	SOS1	SOS1	SOS1	SOS1	SOS1	SOS1	SOS1	SOS1	SOS1									TSEN2
SOS2		SOS2	SOS2	SOS2	SOS2	SOS2	SOS2	SOS2	SOS2	SOS2	SOS2	SOS2	SOS2	SOS2	SOS2	SOS2	SOS2	SOS2	SOS2	SOS2	SOS2	SOS2									TSEN34
SOX12		SOX12	SOX12	SOX12	SOX12	SOX12	SOX12	SOX12	SOX12	SOX12	SOX12	SOX12	SOX12	SOX12	SOX12	SOX12	SOX12	SOX12	SOX12	SOX12	SOX12	SOX12									TSEN54
SPACA5		SPACA5	SPACA5	SPACA5	SPACA5	SPACA5	SPACA5	SPACA5	SPACA5	SPACA5	SPACA5	SPACA5	SPACA5	SPACA5	SPACA5	SPACA5	SPACA5	SPACA5	SPACA5	SPACA5	SPACA5	SPACA5									TSPAN12
SPAG6		SPAG6	SPAG6	SPAG6	SPAG6	SPAG6	SPAG6	SPAG6	SPAG6	SPAG6	SPAG6	SPAG6	SPAG6	SPAG6	SPAG6	SPAG6	SPAG6	SPAG6	SPAG6	SPAG6	SPAG6	SPAG6									TSPAN3
SPAG8		SPAG8	SPAG8	SPAG8	SPAG8	SPAG8	SPAG8	SPAG8	SPAG8	SPAG8	SPAG8	SPAG8	SPAG8	SPAG8	SPAG8	SPAG8	SPAG8	SPAG8	SPAG8	SPAG8	SPAG8	SPAG8									TSPYL2
SPAST		SPAST	SPAST	SPAST	SPAST	SPAST	SPAST	SPAST	SPAST	SPAST	SPAST	SPAST	SPAST	SPAST	SPAST	SPAST	SPAST	SPAST	SPAST	SPAST	SPAST	SPAST									TSPYL5
SPATA1		SPATA1	SPATA1	SPATA1	SPATA1	SPATA1	SPATA1	SPATA1	SPATA1	SPATA1	SPATA1	SPATA1	SPATA1	SPATA1	SPATA1	SPATA1	SPATA1	SPATA1	SPATA1	SPATA1	SPATA1	SPATA1									TSR3
SPATA33		SPATA33	SPATA33	SPATA33	SPATA33	SPATA33	SPATA33	SPATA33	SPATA33	SPATA33	SPATA33	SPATA33	SPATA33	SPATA33	SPATA33	SPATA33	SPATA33	SPATA33	SPATA33	SPATA33	SPATA33	SPATA33									TSSC4
SPATA4		SPATA4	SPATA4	SPATA4	SPATA4	SPATA4	SPATA4	SPATA4	SPATA4	SPATA4	SPATA4	SPATA4	SPATA4	SPATA4	SPATA4	SPATA4	SPATA4	SPATA4	SPATA4	SPATA4	SPATA4	SPATA4									TTBK2
SPATA5L1		SPATA5L1	SPATA5L1	SPATA5L1	SPATA5L1	SPATA5L1	SPATA5L1	SPATA5L1	SPATA5L1	SPATA5L1	SPATA5L1	SPATA5L1	SPATA5L1	SPATA5L1	SPATA5L1	SPATA5L1	SPATA5L1	SPATA5L1	SPATA5L1	SPATA5L1	SPATA5L1	SPATA5L1									TTC13
SPATS2		SPATS2	SPATS2	SPATS2	SPATS2	SPATS2	SPATS2	SPATS2	SPATS2	SPATS2	SPATS2	SPATS2	SPATS2	SPATS2	SPATS2	SPATS2	SPATS2	SPATS2	SPATS2	SPATS2	SPATS2	SPATS2									TTC25
SPC24		SPC24	SPC24	SPC24	SPC24	SPC24	SPC24	SPC24	SPC24	SPC24	SPC24	SPC24	SPC24	SPC24	SPC24	SPC24	SPC24	SPC24	SPC24	SPC24	SPC24	SPC24									TTC34
SPDL1		SPDL1	SPDL1	SPDL1	SPDL1	SPDL1	SPDL1	SPDL1	SPDL1	SPDL1	SPDL1	SPDL1	SPDL1	SPDL1	SPDL1	SPDL1	SPDL1	SPDL1	SPDL1	SPDL1	SPDL1	SPDL1									TTC37
SPECC1L		SPECC1L	SPECC1L	SPECC1L	SPECC1L	SPECC1L	SPECC1L	SPECC1L	SPECC1L	SPECC1L	SPECC1L	SPECC1L	SPECC1L	SPECC1L	SPECC1L	SPECC1L	SPECC1L	SPECC1L	SPECC1L	SPECC1L	SPECC1L	SPECC1L									TTC7B
SPG11		SPG11	SPG11	SPG11	SPG11	SPG11	SPG11	SPG11	SPG11	SPG11	SPG11	SPG11	SPG11	SPG11	SPG11	SPG11	SPG11	SPG11	SPG11	SPG11	SPG11	SPG11									TTLL12
SPG7		SPG7	SPG7	SPG7	SPG7	SPG7	SPG7	SPG7	SPG7	SPG7	SPG7	SPG7	SPG7	SPG7	SPG7	SPG7	SPG7	SPG7	SPG7	SPG7	SPG7	SPG7									TTLL9
SPICE1		SPICE1	SPICE1	SPICE1	SPICE1	SPICE1	SPICE1	SPICE1	SPICE1	SPICE1	SPICE1	SPICE1	SPICE1	SPICE1	SPICE1	SPICE1	SPICE1	SPICE1	SPICE1	SPICE1	SPICE1	SPICE1									TUBA1B
SPOCD1		SPOCD1	SPOCD1	SPOCD1	SPOCD1	SPOCD1	SPOCD1	SPOCD1	SPOCD1	SPOCD1	SPOCD1	SPOCD1	SPOCD1	SPOCD1	SPOCD1	SPOCD1	SPOCD1	SPOCD1	SPOCD1	SPOCD1	SPOCD1	SPOCD1									TUBB
SPOP		SPOP	SPOP	SPOP	SPOP	SPOP	SPOP	SPOP	SPOP	SPOP	SPOP	SPOP	SPOP	SPOP	SPOP	SPOP	SPOP	SPOP	SPOP	SPOP	SPOP	SPOP									TUBB4B
SPPL2B		SPPL2B	SPPL2B	SPPL2B	SPPL2B	SPPL2B	SPPL2B	SPPL2B	SPPL2B	SPPL2B	SPPL2B	SPPL2B	SPPL2B	SPPL2B	SPPL2B	SPPL2B	SPPL2B	SPPL2B	SPPL2B	SPPL2B	SPPL2B	SPPL2B									TUBD1
SPPL3		SPPL3	SPPL3	SPPL3	SPPL3	SPPL3	SPPL3	SPPL3	SPPL3	SPPL3	SPPL3	SPPL3	SPPL3	SPPL3	SPPL3	SPPL3	SPPL3	SPPL3	SPPL3	SPPL3	SPPL3	SPPL3									TUBG1
SPRTN		SPRTN	SPRTN	SPRTN	SPRTN	SPRTN	SPRTN	SPRTN	SPRTN	SPRTN	SPRTN	SPRTN	SPRTN	SPRTN	SPRTN	SPRTN	SPRTN	SPRTN	SPRTN	SPRTN	SPRTN	SPRTN									TUBG2
SPRY4		SPRY4	SPRY4	SPRY4	SPRY4	SPRY4	SPRY4	SPRY4	SPRY4	SPRY4	SPRY4	SPRY4	SPRY4	SPRY4	SPRY4	SPRY4	SPRY4	SPRY4	SPRY4	SPRY4	SPRY4	SPRY4									TUBGCP4
SPRYD7		SPRYD7	SPRYD7	SPRYD7	SPRYD7	SPRYD7	SPRYD7	SPRYD7	SPRYD7	SPRYD7	SPRYD7	SPRYD7	SPRYD7	SPRYD7	SPRYD7	SPRYD7	SPRYD7	SPRYD7	SPRYD7	SPRYD7	SPRYD7	SPRYD7									TUSC1
SPTAN1		SPTAN1	SPTAN1	SPTAN1	SPTAN1	SPTAN1	SPTAN1	SPTAN1	SPTAN1	SPTAN1	SPTAN1	SPTAN1	SPTAN1	SPTAN1	SPTAN1	SPTAN1	SPTAN1	SPTAN1	SPTAN1	SPTAN1	SPTAN1	SPTAN1									TXLNA
SPTLC1		SPTLC1	SPTLC1	SPTLC1	SPTLC1	SPTLC1	SPTLC1	SPTLC1	SPTLC1	SPTLC1	SPTLC1	SPTLC1	SPTLC1	SPTLC1	SPTLC1	SPTLC1	SPTLC1	SPTLC1	SPTLC1	SPTLC1	SPTLC1	SPTLC1									TXNDC11
SPTY2D1		SPTY2D1	SPTY2D1	SPTY2D1	SPTY2D1	SPTY2D1	SPTY2D1	SPTY2D1	SPTY2D1	SPTY2D1	SPTY2D1	SPTY2D1	SPTY2D1	SPTY2D1	SPTY2D1	SPTY2D1	SPTY2D1	SPTY2D1	SPTY2D1	SPTY2D1	SPTY2D1	SPTY2D1									TXNDC9
SRC		SRC	SRC	SRC	SRC	SRC	SRC	SRC	SRC	SRC	SRC	SRC	SRC	SRC	SRC	SRC	SRC	SRC	SRC	SRC	SRC	SRC									TXNL1
SRCRB4D		SRCRB4D	SRCRB4D	SRCRB4D	SRCRB4D	SRCRB4D	SRCRB4D	SRCRB4D	SRCRB4D	SRCRB4D	SRCRB4D	SRCRB4D	SRCRB4D	SRCRB4D	SRCRB4D	SRCRB4D	SRCRB4D	SRCRB4D	SRCRB4D	SRCRB4D	SRCRB4D	SRCRB4D									TYMP
SRD5A1		SRD5A1	SRD5A1	SRD5A1	SRD5A1	SRD5A1	SRD5A1	SRD5A1	SRD5A1	SRD5A1	SRD5A1	SRD5A1	SRD5A1	SRD5A1	SRD5A1	SRD5A1	SRD5A1	SRD5A1	SRD5A1	SRD5A1	SRD5A1	SRD5A1									U2AF1
SRFBP1		SRFBP1	SRFBP1	SRFBP1	SRFBP1	SRFBP1	SRFBP1	SRFBP1	SRFBP1	SRFBP1	SRFBP1	SRFBP1	SRFBP1	SRFBP1	SRFBP1	SRFBP1	SRFBP1	SRFBP1	SRFBP1	SRFBP1	SRFBP1	SRFBP1									U2AF1L4
SRP54		SRP54	SRP54	SRP54	SRP54	SRP54	SRP54	SRP54	SRP54	SRP54	SRP54	SRP54	SRP54	SRP54	SRP54	SRP54	SRP54	SRP54	SRP54	SRP54	SRP54	SRP54									U2AF2
SRP68		SRP68	SRP68	SRP68	SRP68	SRP68	SRP68	SRP68	SRP68	SRP68	SRP68	SRP68	SRP68	SRP68	SRP68	SRP68	SRP68	SRP68	SRP68	SRP68	SRP68	SRP68									UBA2
SRPK1		SRPK1	SRPK1	SRPK1	SRPK1	SRPK1	SRPK1	SRPK1	SRPK1	SRPK1	SRPK1	SRPK1	SRPK1	SRPK1	SRPK1	SRPK1	SRPK1	SRPK1	SRPK1	SRPK1	SRPK1	SRPK1									UBA52
SRPRB		SRPRB	SRPRB	SRPRB	SRPRB	SRPRB	SRPRB	SRPRB	SRPRB	SRPRB	SRPRB	SRPRB	SRPRB	SRPRB	SRPRB	SRPRB	SRPRB	SRPRB	SRPRB	SRPRB	SRPRB	SRPRB									UBAC2
SRR		SRR	SRR	SRR	SRR	SRR	SRR	SRR	SRR	SRR	SRR	SRR	SRR	SRR	SRR	SRR	SRR	SRR	SRR	SRR	SRR	SRR									UBE2D3
SRRM1		SRRM1	SRRM1	SRRM1	SRRM1	SRRM1	SRRM1	SRRM1	SRRM1	SRRM1	SRRM1	SRRM1	SRRM1	SRRM1	SRRM1	SRRM1	SRRM1	SRRM1	SRRM1	SRRM1	SRRM1	SRRM1									UBE2D4
SRRM2		SRRM2	SRRM2	SRRM2	SRRM2	SRRM2	SRRM2	SRRM2	SRRM2	SRRM2	SRRM2	SRRM2	SRRM2	SRRM2	SRRM2	SRRM2	SRRM2	SRRM2	SRRM2	SRRM2	SRRM2	SRRM2									UBE2K
SRSF1		SRSF1	SRSF1	SRSF1	SRSF1	SRSF1	SRSF1	SRSF1	SRSF1	SRSF1	SRSF1	SRSF1	SRSF1	SRSF1	SRSF1	SRSF1	SRSF1	SRSF1	SRSF1	SRSF1	SRSF1	SRSF1									UBE2M
SRSF10		SRSF10	SRSF10	SRSF10	SRSF10	SRSF10	SRSF10	SRSF10	SRSF10	SRSF10	SRSF10	SRSF10	SRSF10	SRSF10	SRSF10	SRSF10	SRSF10	SRSF10	SRSF10	SRSF10	SRSF10	SRSF10									UBE2N
SRSF11		SRSF11	SRSF11	SRSF11	SRSF11	SRSF11	SRSF11	SRSF11	SRSF11	SRSF11	SRSF11	SRSF11	SRSF11	SRSF11	SRSF11	SRSF11	SRSF11	SRSF11	SRSF11	SRSF11	SRSF11	SRSF11									UBE2T
SRSF4		SRSF4	SRSF4	SRSF4	SRSF4	SRSF4	SRSF4	SRSF4	SRSF4	SRSF4	SRSF4	SRSF4	SRSF4	SRSF4	SRSF4	SRSF4	SRSF4	SRSF4	SRSF4	SRSF4	SRSF4	SRSF4									UBE2V1
SRSF9		SRSF9	SRSF9	SRSF9	SRSF9	SRSF9	SRSF9	SRSF9	SRSF9	SRSF9	SRSF9	SRSF9	SRSF9	SRSF9	SRSF9	SRSF9	SRSF9	SRSF9	SRSF9	SRSF9	SRSF9	SRSF9									UBE4B
SS18L2		SS18L2	SS18L2	SS18L2	SS18L2	SS18L2	SS18L2	SS18L2	SS18L2	SS18L2	SS18L2	SS18L2	SS18L2	SS18L2	SS18L2	SS18L2	SS18L2	SS18L2	SS18L2	SS18L2	SS18L2	SS18L2									UBN2
SSB		SSB	SSB	SSB	SSB	SSB	SSB	SSB	SSB	SSB	SSB	SSB	SSB	SSB	SSB	SSB	SSB	SSB	SSB	SSB	SSB	SSB									UBR4
SSH1		SSH1	SSH1	SSH1	SSH1	SSH1	SSH1	SSH1	SSH1	SSH1	SSH1	SSH1	SSH1	SSH1	SSH1	SSH1	SSH1	SSH1	SSH1	SSH1	SSH1	SSH1									UBTD1
SSH2		SSH2	SSH2	SSH2	SSH2	SSH2	SSH2	SSH2	SSH2	SSH2	SSH2	SSH2	SSH2	SSH2	SSH2	SSH2	SSH2	SSH2	SSH2	SSH2	SSH2	SSH2									UBXN7
SSNA1		SSNA1	SSNA1	SSNA1	SSNA1	SSNA1	SSNA1	SSNA1	SSNA1	SSNA1	SSNA1	SSNA1	SSNA1	SSNA1	SSNA1	SSNA1	SSNA1	SSNA1	SSNA1	SSNA1	SSNA1	SSNA1									UCK1
SSSCA1		SSSCA1	SSSCA1	SSSCA1	SSSCA1	SSSCA1	SSSCA1	SSSCA1	SSSCA1	SSSCA1	SSSCA1	SSSCA1	SSSCA1	SSSCA1	SSSCA1	SSSCA1	SSSCA1	SSSCA1	SSSCA1	SSSCA1	SSSCA1	SSSCA1									UGGT2
ST5		ST5	ST5	ST5	ST5	ST5	ST5	ST5	ST5	ST5	ST5	ST5	ST5	ST5	ST5	ST5	ST5	ST5	ST5	ST5	ST5	ST5									UIMC1
STAG1		STAG1	STAG1	STAG1	STAG1	STAG1	STAG1	STAG1	STAG1	STAG1	STAG1	STAG1	STAG1	STAG1	STAG1	STAG1	STAG1	STAG1	STAG1	STAG1	STAG1	STAG1									UNC13A
STAP2		STAP2	STAP2	STAP2	STAP2	STAP2	STAP2	STAP2	STAP2	STAP2	STAP2	STAP2	STAP2	STAP2	STAP2	STAP2	STAP2	STAP2	STAP2	STAP2	STAP2	STAP2									UNC45A
STARD10		STARD10	STARD10	STARD10	STARD10	STARD10	STARD10	STARD10	STARD10	STARD10	STARD10	STARD10	STARD10	STARD10	STARD10	STARD10	STARD10	STARD10	STARD10	STARD10	STARD10	STARD10									UNG
STARD13		STARD13	STARD13	STARD13	STARD13	STARD13	STARD13	STARD13	STARD13	STARD13	STARD13	STARD13	STARD13	STARD13	STARD13	STARD13	STARD13	STARD13	STARD13	STARD13	STARD13	STARD13									UPF1
STARD7		STARD7	STARD7	STARD7	STARD7	STARD7	STARD7	STARD7	STARD7	STARD7	STARD7	STARD7	STARD7	STARD7	STARD7	STARD7	STARD7	STARD7	STARD7	STARD7	STARD7	STARD7									UPF2
STIM2		STIM2	STIM2	STIM2	STIM2	STIM2	STIM2	STIM2	STIM2	STIM2	STIM2	STIM2	STIM2	STIM2	STIM2	STIM2	STIM2	STIM2	STIM2	STIM2	STIM2	STIM2									UQCC
STK25		STK25	STK25	STK25	STK25	STK25	STK25	STK25	STK25	STK25	STK25	STK25	STK25	STK25	STK25	STK25	STK25	STK25	STK25	STK25	STK25	STK25									UQCR10
STK38		STK38	STK38	STK38	STK38	STK38	STK38	STK38	STK38	STK38	STK38	STK38	STK38	STK38	STK38	STK38	STK38	STK38	STK38	STK38	STK38	STK38									UQCR11
STPG2		STPG2	STPG2	STPG2	STPG2	STPG2	STPG2	STPG2	STPG2	STPG2	STPG2	STPG2	STPG2	STPG2	STPG2	STPG2	STPG2	STPG2	STPG2	STPG2	STPG2	STPG2									UQCRB
STRADA		STRADA	STRADA	STRADA	STRADA	STRADA	STRADA	STRADA	STRADA	STRADA	STRADA	STRADA	STRADA	STRADA	STRADA	STRADA	STRADA	STRADA	STRADA	STRADA	STRADA	STRADA									UQCRC1
STRN3		STRN3	STRN3	STRN3	STRN3	STRN3	STRN3	STRN3	STRN3	STRN3	STRN3	STRN3	STRN3	STRN3	STRN3	STRN3	STRN3	STRN3	STRN3	STRN3	STRN3	STRN3									UQCRFS1
STRN4		STRN4	STRN4	STRN4	STRN4	STRN4	STRN4	STRN4	STRN4	STRN4	STRN4	STRN4	STRN4	STRN4	STRN4	STRN4	STRN4	STRN4	STRN4	STRN4	STRN4	STRN4									URGCP
STUB1		STUB1	STUB1	STUB1	STUB1	STUB1	STUB1	STUB1	STUB1	STUB1	STUB1	STUB1	STUB1	STUB1	STUB1	STUB1	STUB1	STUB1	STUB1	STUB1	STUB1	STUB1									URI1
STX12		STX12	STX12	STX12	STX12	STX12	STX12	STX12	STX12	STX12	STX12	STX12	STX12	STX12	STX12	STX12	STX12	STX12	STX12	STX12	STX12	STX12									UROS
STX17		STX17	STX17	STX17	STX17	STX17	STX17	STX17	STX17	STX17	STX17	STX17	STX17	STX17	STX17	STX17	STX17	STX17	STX17	STX17	STX17	STX17									USF1
STX18		STX18	STX18	STX18	STX18	STX18	STX18	STX18	STX18	STX18	STX18	STX18	STX18	STX18	STX18	STX18	STX18	STX18	STX18	STX18	STX18	STX18									USO1
STX1A		STX1A	STX1A	STX1A	STX1A	STX1A	STX1A	STX1A	STX1A	STX1A	STX1A	STX1A	STX1A	STX1A	STX1A	STX1A	STX1A	STX1A	STX1A	STX1A	STX1A	STX1A									USP10
STX2		STX2	STX2	STX2	STX2	STX2	STX2	STX2	STX2	STX2	STX2	STX2	STX2	STX2	STX2	STX2	STX2	STX2	STX2	STX2	STX2	STX2									USP12
STX3		STX3	STX3	STX3	STX3	STX3	STX3	STX3	STX3	STX3	STX3	STX3	STX3	STX3	STX3	STX3	STX3	STX3	STX3	STX3	STX3	STX3									USP21
STX4		STX4	STX4	STX4	STX4	STX4	STX4	STX4	STX4	STX4	STX4	STX4	STX4	STX4	STX4	STX4	STX4	STX4	STX4	STX4	STX4	STX4									USP22
STX7		STX7	STX7	STX7	STX7	STX7	STX7	STX7	STX7	STX7	STX7	STX7	STX7	STX7	STX7	STX7	STX7	STX7	STX7	STX7	STX7	STX7									USP28
SUCLA2		SUCLA2	SUCLA2	SUCLA2	SUCLA2	SUCLA2	SUCLA2	SUCLA2	SUCLA2	SUCLA2	SUCLA2	SUCLA2	SUCLA2	SUCLA2	SUCLA2	SUCLA2	SUCLA2	SUCLA2	SUCLA2	SUCLA2	SUCLA2	SUCLA2									USP37
SUCO		SUCO	SUCO	SUCO	SUCO	SUCO	SUCO	SUCO	SUCO	SUCO	SUCO	SUCO	SUCO	SUCO	SUCO	SUCO	SUCO	SUCO	SUCO	SUCO	SUCO	SUCO									USP39
SUFU		SUFU	SUFU	SUFU	SUFU	SUFU	SUFU	SUFU	SUFU	SUFU	SUFU	SUFU	SUFU	SUFU	SUFU	SUFU	SUFU	SUFU	SUFU	SUFU	SUFU	SUFU									UTP18
SUMF2		SUMF2	SUMF2	SUMF2	SUMF2	SUMF2	SUMF2	SUMF2	SUMF2	SUMF2	SUMF2	SUMF2	SUMF2	SUMF2	SUMF2	SUMF2	SUMF2	SUMF2	SUMF2	SUMF2	SUMF2	SUMF2									UTP20
SUPT3H		SUPT3H	SUPT3H	SUPT3H	SUPT3H	SUPT3H	SUPT3H	SUPT3H	SUPT3H	SUPT3H	SUPT3H	SUPT3H	SUPT3H	SUPT3H	SUPT3H	SUPT3H	SUPT3H	SUPT3H	SUPT3H	SUPT3H	SUPT3H	SUPT3H									UTP23
SUV39H2		SUV39H2	SUV39H2	SUV39H2	SUV39H2	SUV39H2	SUV39H2	SUV39H2	SUV39H2	SUV39H2	SUV39H2	SUV39H2	SUV39H2	SUV39H2	SUV39H2	SUV39H2	SUV39H2	SUV39H2	SUV39H2	SUV39H2	SUV39H2	SUV39H2									UVSSA
SWI5		SWI5	SWI5	SWI5	SWI5	SWI5	SWI5	SWI5	SWI5	SWI5	SWI5	SWI5	SWI5	SWI5	SWI5	SWI5	SWI5	SWI5	SWI5	SWI5	SWI5	SWI5									UXS1
SYCE2		SYCE2	SYCE2	SYCE2	SYCE2	SYCE2	SYCE2	SYCE2	SYCE2	SYCE2	SYCE2	SYCE2	SYCE2	SYCE2	SYCE2	SYCE2	SYCE2	SYCE2	SYCE2	SYCE2	SYCE2	SYCE2									VAMP2
SYF2		SYF2	SYF2	SYF2	SYF2	SYF2	SYF2	SYF2	SYF2	SYF2	SYF2	SYF2	SYF2	SYF2	SYF2	SYF2	SYF2	SYF2	SYF2	SYF2	SYF2	SYF2									VAPA
SYMPK		SYMPK	SYMPK	SYMPK	SYMPK	SYMPK	SYMPK	SYMPK	SYMPK	SYMPK	SYMPK	SYMPK	SYMPK	SYMPK	SYMPK	SYMPK	SYMPK	SYMPK	SYMPK	SYMPK	SYMPK	SYMPK									VAPB
SYNGR4		SYNGR4	SYNGR4	SYNGR4	SYNGR4	SYNGR4	SYNGR4	SYNGR4	SYNGR4	SYNGR4	SYNGR4	SYNGR4	SYNGR4	SYNGR4	SYNGR4	SYNGR4	SYNGR4	SYNGR4	SYNGR4	SYNGR4	SYNGR4	SYNGR4									VASH1
SYP		SYP	SYP	SYP	SYP	SYP	SYP	SYP	SYP	SYP	SYP	SYP	SYP	SYP	SYP	SYP	SYP	SYP	SYP	SYP	SYP	SYP									VDAC2
SYPL1		SYPL1	SYPL1	SYPL1	SYPL1	SYPL1	SYPL1	SYPL1	SYPL1	SYPL1	SYPL1	SYPL1	SYPL1	SYPL1	SYPL1	SYPL1	SYPL1	SYPL1	SYPL1	SYPL1	SYPL1	SYPL1									VDAC3
SYS1		SYS1	SYS1	SYS1	SYS1	SYS1	SYS1	SYS1	SYS1	SYS1	SYS1	SYS1	SYS1	SYS1	SYS1	SYS1	SYS1	SYS1	SYS1	SYS1	SYS1	SYS1									VGF
SZRD1		SZRD1	SZRD1	SZRD1	SZRD1	SZRD1	SZRD1	SZRD1	SZRD1	SZRD1	SZRD1	SZRD1	SZRD1	SZRD1	SZRD1	SZRD1	SZRD1	SZRD1	SZRD1	SZRD1	SZRD1	SZRD1									VHL
TADA2B		TADA2B	TADA2B	TADA2B	TADA2B	TADA2B	TADA2B	TADA2B	TADA2B	TADA2B	TADA2B	TADA2B	TADA2B	TADA2B	TADA2B	TADA2B	TADA2B	TADA2B	TADA2B	TADA2B	TADA2B	TADA2B									VKORC1L1
TAF12		TAF12	TAF12	TAF12	TAF12	TAF12	TAF12	TAF12	TAF12	TAF12	TAF12	TAF12	TAF12	TAF12	TAF12	TAF12	TAF12	TAF12	TAF12	TAF12	TAF12	TAF12									VMA21
TAF1B		TAF1B	TAF1B	TAF1B	TAF1B	TAF1B	TAF1B	TAF1B	TAF1B	TAF1B	TAF1B	TAF1B	TAF1B	TAF1B	TAF1B	TAF1B	TAF1B	TAF1B	TAF1B	TAF1B	TAF1B	TAF1B									VMAC
TAF4		TAF4	TAF4	TAF4	TAF4	TAF4	TAF4	TAF4	TAF4	TAF4	TAF4	TAF4	TAF4	TAF4	TAF4	TAF4	TAF4	TAF4	TAF4	TAF4	TAF4	TAF4									VPS13A
TAF5		TAF5	TAF5	TAF5	TAF5	TAF5	TAF5	TAF5	TAF5	TAF5	TAF5	TAF5	TAF5	TAF5	TAF5	TAF5	TAF5	TAF5	TAF5	TAF5	TAF5	TAF5									VPS13C
TAF6		TAF6	TAF6	TAF6	TAF6	TAF6	TAF6	TAF6	TAF6	TAF6	TAF6	TAF6	TAF6	TAF6	TAF6	TAF6	TAF6	TAF6	TAF6	TAF6	TAF6	TAF6									VPS26B
TAF7		TAF7	TAF7	TAF7	TAF7	TAF7	TAF7	TAF7	TAF7	TAF7	TAF7	TAF7	TAF7	TAF7	TAF7	TAF7	TAF7	TAF7	TAF7	TAF7	TAF7	TAF7									VPS28
TANGO2		TANGO2	TANGO2	TANGO2	TANGO2	TANGO2	TANGO2	TANGO2	TANGO2	TANGO2	TANGO2	TANGO2	TANGO2	TANGO2	TANGO2	TANGO2	TANGO2	TANGO2	TANGO2	TANGO2	TANGO2	TANGO2									VPS35
TAOK2		TAOK2	TAOK2	TAOK2	TAOK2	TAOK2	TAOK2	TAOK2	TAOK2	TAOK2	TAOK2	TAOK2	TAOK2	TAOK2	TAOK2	TAOK2	TAOK2	TAOK2	TAOK2	TAOK2	TAOK2	TAOK2									VPS4B
[truncated: 464 more rows]
